# Supplementary material for: Unexpected synthesis and crystal structure of N-{2-[2-(2-acetyl­ethen­yl)phen­oxy]eth­yl}-N-ethenyl-4-methyl­benzene­sulfonamide
Source: Acta Crystallogr E Crystallogr Commun. 2020 Nov 20;76(Pt 12):1851–3. doi: 10.1107/S2056989020015194 (PMC7784650; doi:10.1107/S2056989020015194)
Supplement: Supplementary file 1 [file e-76-01851-sup1.cif]

##############################################################################
#                                                                            #
# This CIF contains the data in a paper accepted for publication in          #
# Acta Crystallographica Section E. It conforms to the requirements of       #
# Notes for Authors for Acta Crystallographica Section E, and has been       #
# peer reviewed under the auspices of the IUCr Commission on Journals.       #
#                                                                            #
# Full details of the Crystallographic Information File format               #
# are given in the paper "The Crystallographic Information File (CIF):       #
# a New Standard Archive File for Crystallography" by S. R. Hall, F. H.      #
# Allen and I. D. Brown [Acta Cryst. (1991), A47, 655-685].                  #
#                                                                            #
# The current version of the core CIF dictionary is obtainable from          #
# ftp://ftp.iucr.org/pub/cif_core.dic.                                       #
#                                                                            #
# Software is freely available for graphical display of the structure(s)     #
# in this CIF. For information consult the CIF software page                 #
# http://www.iucr.org/resources/cif/software.                                #
#                                                                            #
# This file may be used for bona fide research purposes within the           #
# scientific community so long as proper attribution is given to the journal # 
# article from which it was obtained.                                        #
#                                                                            #
##############################################################################
data_I
_audit_creation_method     'SHELXL-2018/3'
_journal_date_recd_electronic     2020-10-26
_journal_date_accepted     2020-11-15
_journal_name_full     'Acta Crystallographica, Section E'
_journal_year     2020
_journal_volume     76
_journal_issue     12
_journal_page_first     1851
_journal_page_last     1853
_journal_paper_category     GO
_journal_paper_doi     10.1107/S2056989020015194
_journal_coeditor_code     YK2141
_publ_contact_author_name     'Ayalew Temesgen'
_publ_contact_author_address
;
Department of Chemistry, College of Natural and Computational Sciences,
University of Gondar, 196 Gondar, Ethiopia
;
_publ_contact_author_email     'ayalew.temesgen@uog.edu.et'
_publ_contact_author_fax     ?
_publ_contact_author_phone     '+251 581141232'
_publ_section_title
;\
Unexpected synthesis and crystal structure of
<i>N</i>-{2-[2-(2-acetylethenyl)phenoxy]ethyl}-<i>N</i>-ethenyl-4-\
methylbenzenesulfonamide
;
loop_
    _publ_author_name
    _publ_author_footnote
    _publ_author_address
    'Temesgen, Ayalew W.' .
;
Department of Chemistry, College of Natural and Computational Sciences,
University of Gondar, 196 Gondar, Ethiopia
;
    'Luong, Minh Duc' .
;
Faculty of Chemistry, VNU University of Science, Vietnam National University,
Hanoi, 334 Nguyen Trai, Hanoi, 100000
Vietnam
;
    'Truong, Hong Hieu' .
;
Faculty of Science, Peoples' Friendship University of Russia (RUDN University),
6 Miklukho-Maklaya, Moscow, 117198,
Russian Federation
;
    'Nguyen, Van Tuyen' .
;
Institute of Chemistry, Vietnam Academy of Science and Technology, 18 Hoang Quoc
Viet, Hanoi,
Vietnam
;
    'Dang, Thi Tuyet Anh' .
;
Institute of Chemistry, Vietnam Academy of Science and Technology, 18 Hoang Quoc
Viet, Hanoi,
Vietnam
;
    'Le, Tuan Anh' .
;
Faculty of Chemistry, VNU University of Science, Vietnam National University,
Hanoi, 334 Nguyen Trai, Hanoi, 100000
Vietnam
;
    'Tskhovrebov, Alexander G.' .
;
Faculty of Science, Peoples' Friendship University of Russia (RUDN University),
6 Miklukho-Maklaya, Moscow, 117198,
Russian Federation
N.N. Semenov Federal Research Center for Chemical Physics, Russian Academy of
Sciences, Kosygina 4, Moscow,
Russian Federation
;
    'Khrustalev, Victor N.' .
;
Faculty of Science, Peoples' Friendship University of Russia (RUDN University),
6 Miklukho-Maklaya, Moscow, 117198,
Russian Federation
N.D. Zelinsky Institute of Organic Chemistry, Russian Academy of Sciences,
47 Leninsky Prosp., Moscow 119991,
Russian Federation
;
_publ_section_synopsis
;
The title <i>N</i>-tosylated secondary vinylamine was obtained by alkaline
treatment of 1,5-bis(1-phenoxy)-3-azapentane at moderate heating. Theoretical
predictions suggest that the title compound could inhibit gluconate
2-dehydrogenase (85% probability), as well as to be a mucomembranous protector
(73%).
;
_chemical_name_systematic
;\
<i>N</i>-{2-[2-(2-Acetylethenyl)phenoxy]ethyl}-<i>N</i>-ethenyl-4-\
methylbenzenesulfonamide
;
_chemical_name_common     ?
_chemical_formula_moiety     'C21 H23 N O4 S'
_chemical_formula_sum     'C21 H23 N O4 S'
_chemical_formula_iupac     'C21 H23 N O4 S'
_chemical_formula_weight     385.46
_chemical_melting_point     ?
_space_group_crystal_system     triclinic
_space_group_name_H-M_alt     'P -1'
_space_group_name_Hall     '-P 1'
loop_
    _space_group_symop_operation_xyz
    'x, y, z'
    '-x, -y, -z'
_cell_length_a     8.9428(4)
_cell_length_b     9.5089(4)
_cell_length_c     12.1090(5)
_cell_angle_alpha     100.3950(10)
_cell_angle_beta     91.7390(10)
_cell_angle_gamma     108.9700(10)
_cell_volume     953.40(7)
_cell_formula_units_Z     2
_cell_measurement_reflns_used     9902
_cell_measurement_theta_min     2.83
_cell_measurement_theta_max     32.60
_cell_measurement_temperature     100(2)
_exptl_crystal_description     prism
_exptl_crystal_colour     colourless
_exptl_crystal_size_max     0.300
_exptl_crystal_size_mid     0.250
_exptl_crystal_size_min     0.200
_exptl_crystal_density_diffrn     1.343
_exptl_crystal_density_meas     ?
_exptl_crystal_density_method     ?
_exptl_crystal_F_000     408
_exptl_absorpt_coefficient_mu     0.197
_exptl_absorpt_correction_type     multi-scan
_exptl_absorpt_process_details
;
(SADABS; Bruker, 2018)
;
_exptl_absorpt_correction_T_min     0.936
_exptl_absorpt_correction_T_max     0.954
_diffrn_ambient_temperature     100(2)
_diffrn_source     ?
_diffrn_radiation_type     MoK\a
_diffrn_radiation_wavelength     0.71073
_diffrn_measurement_device_type     'Bruker D8 QUEST PHOTON-III CCD'
_diffrn_measurement_method     '\f and \w scans'
_diffrn_detector_area_resol_mean     ?
_diffrn_reflns_number     22783
_diffrn_reflns_av_R_equivalents     0.0253
_diffrn_reflns_av_unetI/netI     0.0238
_diffrn_reflns_theta_min     2.588
_diffrn_reflns_theta_max     32.606
_diffrn_reflns_theta_full     25.242
_diffrn_measured_fraction_theta_max     0.992
_diffrn_measured_fraction_theta_full     0.990
_diffrn_reflns_limit_h_min     -13
_diffrn_reflns_limit_h_max     13
_diffrn_reflns_limit_k_min     -14
_diffrn_reflns_limit_k_max     14
_diffrn_reflns_limit_l_min     -18
_diffrn_reflns_limit_l_max     18
_refine_special_details     ?
_reflns_number_total     6917
_reflns_number_gt     6035
_reflns_threshold_expression     'I > 2\s(I)'
_refine_ls_structure_factor_coef     Fsqd
_refine_ls_matrix_type     full
_refine_ls_R_factor_all     0.0476
_refine_ls_R_factor_gt     0.0409
_refine_ls_wR_factor_gt     0.1078
_refine_ls_wR_factor_ref     0.1136
_refine_ls_goodness_of_fit_ref     1.029
_refine_ls_restrained_S_all     1.029
_refine_ls_number_reflns     6917
_refine_ls_number_parameters     246
_refine_ls_number_restraints     0
_refine_ls_hydrogen_treatment     constr
_refine_ls_weighting_scheme     calc
_refine_ls_weighting_details
              'w=1/[\s^2^(Fo^2^)+(0.0563P)^2^+0.3812P] where P=(Fo^2^+2Fc^2^)/3'
_atom_sites_solution_hydrogens     geom
_atom_sites_solution_primary     difmap
_atom_sites_solution_secondary     difmap
_refine_ls_shift/su_max     0.001
_refine_ls_shift/su_mean     0.000
_refine_diff_density_max     0.641
_refine_diff_density_min     -0.594
_refine_ls_extinction_method     none
_refine_ls_extinction_coef     .
loop_
    _atom_type_symbol
    _atom_type_description
    _atom_type_scat_dispersion_real
    _atom_type_scat_dispersion_imag
    _atom_type_scat_source
    'C' 'C' 0.0033 0.0016
                         'International Tables Vol C Tables 4.2.6.8 and 6.1.1.4'
    'H' 'H' 0.0000 0.0000
                         'International Tables Vol C Tables 4.2.6.8 and 6.1.1.4'
    'N' 'N' 0.0061 0.0033
                         'International Tables Vol C Tables 4.2.6.8 and 6.1.1.4'
    'O' 'O' 0.0106 0.0060
                         'International Tables Vol C Tables 4.2.6.8 and 6.1.1.4'
    'S' 'S' 0.1246 0.1234
                         'International Tables Vol C Tables 4.2.6.8 and 6.1.1.4'
_computing_data_collection
;
APEX3 (Bruker, 2018)
;
_computing_cell_refinement
;
SAINT (Bruker, 2018)
;
_computing_data_reduction
;
SAINT (Bruker, 2018)
;
_computing_structure_solution
;
SHELXT (Sheldrick, 2015a)
;
_computing_structure_refinement
;
SHELXL (Sheldrick, 2015b)
;
_computing_molecular_graphics
;
SHELXTL (Sheldrick, 2015b)
;
_computing_publication_material
;
SHELXTL (Sheldrick, 2015b)
;
loop_
    _atom_site_type_symbol
    _atom_site_label
    _atom_site_fract_x
    _atom_site_fract_y
    _atom_site_fract_z
    _atom_site_U_iso_or_equiv
    _atom_site_adp_type
    _atom_site_calc_flag
    _atom_site_occupancy
    _atom_site_disorder_assembly
    _atom_site_disorder_group
    S S1 0.58516(3) 0.27374(3) 0.35034(2) 0.01970(7) Uani d 1 . .
    O O1 0.77929(9) 0.44036(9) 0.10904(6) 0.02095(15) Uani d 1 . .
    O O2 0.16458(10) 0.00224(10) -0.17227(7) 0.02659(17) Uani d 1 . .
    O O4 0.56420(10) 0.17414(10) 0.24326(6) 0.02473(16) Uani d 1 . .
    O O5 0.45799(10) 0.32396(11) 0.38963(7) 0.02719(17) Uani d 1 . .
    N N1 0.73561(10) 0.42912(10) 0.34653(7) 0.01924(16) Uani d 1 . .
    C C1 0.87112(12) 0.41498(12) 0.28577(8) 0.01923(17) Uani d 1 . .
    H H1A 0.848514 0.307849 0.248005 0.023 Uiso calc 1 . .
    H H1B 0.966656 0.445383 0.339898 0.023 Uiso calc 1 . .
    C C2 0.90243(12) 0.51458(12) 0.19871(8) 0.01925(17) Uani d 1 . .
    H H2A 0.899686 0.616788 0.231586 0.023 Uiso calc 1 . .
    H H2B 1.007800 0.525374 0.170965 0.023 Uiso calc 1 . .
    C C3 0.77421(11) 0.50949(11) 0.02042(8) 0.01681(16) Uani d 1 . .
    C C4 0.88959(12) 0.64411(12) 0.00796(9) 0.01946(18) Uani d 1 . .
    H H4 0.977426 0.693521 0.063383 0.023 Uiso calc 1 . .
    C C5 0.87526(13) 0.70560(12) -0.08612(9) 0.02104(18) Uani d 1 . .
    H H5 0.954362 0.796595 -0.095238 0.025 Uiso calc 1 . .
    C C6 0.74632(13) 0.63502(12) -0.16670(9) 0.02164(19) Uani d 1 . .
    H H6 0.736959 0.677639 -0.230659 0.026 Uiso calc 1 . .
    C C7 0.63121(12) 0.50205(12) -0.15349(8) 0.01962(18) Uani d 1 . .
    H H7 0.542447 0.455152 -0.208445 0.024 Uiso calc 1 . .
    C C8 0.64272(11) 0.43520(11) -0.06096(8) 0.01636(16) Uani d 1 . .
    C C9 0.52332(12) 0.29496(11) -0.04462(8) 0.01731(17) Uani d 1 . .
    H H9 0.533444 0.264425 0.024932 0.021 Uiso calc 1 . .
    C C10 0.40059(12) 0.20569(12) -0.11953(8) 0.01997(18) Uani d 1 . .
    H H10 0.392242 0.234084 -0.190162 0.024 Uiso calc 1 . .
    C C11 0.27812(12) 0.06751(12) -0.10098(8) 0.01966(18) Uani d 1 . .
    C C12 0.29034(15) 0.00462(13) 0.00273(10) 0.0269(2) Uani d 1 . .
    H H12A 0.190753 -0.012441 0.038377 0.040 Uiso calc 1 . .
    H H12B 0.378057 0.076981 0.055774 0.040 Uiso calc 1 . .
    H H12C 0.310181 -0.091767 -0.018228 0.040 Uiso calc 1 . .
    C C13 0.76139(13) 0.55211(12) 0.43844(9) 0.02207(19) Uani d 1 . .
    H H13 0.671419 0.559367 0.475690 0.026 Uiso calc 1 . .
    C C14 0.90037(15) 0.65837(13) 0.47723(10) 0.0261(2) Uani d 1 . .
    H H14A 0.993489 0.655552 0.442516 0.031 Uiso calc 1 . .
    H H14B 0.906687 0.737205 0.539687 0.031 Uiso calc 1 . .
    C C15 0.64829(12) 0.19288(12) 0.45430(8) 0.01979(18) Uani d 1 . .
    C C16 0.64349(13) 0.25213(14) 0.56761(9) 0.0244(2) Uani d 1 . .
    H H16 0.599326 0.330349 0.588562 0.029 Uiso calc 1 . .
    C C17 0.70433(14) 0.19488(14) 0.64927(9) 0.0253(2) Uani d 1 . .
    H H17 0.701353 0.234515 0.726703 0.030 Uiso calc 1 . .
    C C18 0.76971(13) 0.08036(12) 0.61987(9) 0.0235(2) Uani d 1 . .
    C C19 0.77088(15) 0.02169(13) 0.50596(10) 0.0257(2) Uani d 1 . .
    H H19 0.813180 -0.057844 0.484864 0.031 Uiso calc 1 . .
    C C20 0.71119(14) 0.07763(12) 0.42281(9) 0.02283(19) Uani d 1 . .
    H H20 0.713379 0.037533 0.345344 0.027 Uiso calc 1 . .
    C C21 0.84096(17) 0.02345(15) 0.70901(10) 0.0315(3) Uani d 1 . .
    H H21A 0.803334 -0.087790 0.691599 0.047 Uiso calc 1 . .
    H H21B 0.809001 0.058972 0.782650 0.047 Uiso calc 1 . .
    H H21C 0.957032 0.062056 0.710939 0.047 Uiso calc 1 . .
loop_
    _atom_site_aniso_label
    _atom_site_aniso_U_11
    _atom_site_aniso_U_22
    _atom_site_aniso_U_33
    _atom_site_aniso_U_12
    _atom_site_aniso_U_13
    _atom_site_aniso_U_23
    S1 0.01717(11) 0.02807(13) 0.01380(11) 0.00833(9) -0.00154(8) 0.00327(8)
    O1 0.0210(3) 0.0247(3) 0.0154(3) 0.0037(3) -0.0028(3) 0.0078(3)
    O2 0.0215(4) 0.0302(4) 0.0219(4) 0.0013(3) -0.0035(3) 0.0047(3)
    O4 0.0261(4) 0.0307(4) 0.0148(3) 0.0086(3) -0.0042(3) 0.0010(3)
    O5 0.0184(3) 0.0418(5) 0.0228(4) 0.0135(3) -0.0004(3) 0.0041(3)
    N1 0.0204(4) 0.0247(4) 0.0148(3) 0.0103(3) 0.0020(3) 0.0040(3)
    C1 0.0202(4) 0.0253(4) 0.0153(4) 0.0112(4) 0.0017(3) 0.0055(3)
    C2 0.0184(4) 0.0241(4) 0.0150(4) 0.0070(3) -0.0009(3) 0.0042(3)
    C3 0.0183(4) 0.0193(4) 0.0141(4) 0.0078(3) 0.0012(3) 0.0039(3)
    C4 0.0179(4) 0.0210(4) 0.0188(4) 0.0053(3) 0.0005(3) 0.0048(3)
    C5 0.0212(4) 0.0204(4) 0.0225(4) 0.0066(3) 0.0028(4) 0.0075(4)
    C6 0.0246(5) 0.0224(4) 0.0203(4) 0.0090(4) 0.0006(4) 0.0084(4)
    C7 0.0217(4) 0.0211(4) 0.0173(4) 0.0085(3) -0.0013(3) 0.0052(3)
    C8 0.0182(4) 0.0171(4) 0.0149(4) 0.0076(3) 0.0009(3) 0.0030(3)
    C9 0.0189(4) 0.0175(4) 0.0166(4) 0.0075(3) 0.0009(3) 0.0036(3)
    C10 0.0210(4) 0.0214(4) 0.0161(4) 0.0051(3) -0.0001(3) 0.0043(3)
    C11 0.0195(4) 0.0211(4) 0.0172(4) 0.0059(3) 0.0006(3) 0.0029(3)
    C12 0.0305(5) 0.0237(5) 0.0228(5) 0.0033(4) -0.0039(4) 0.0079(4)
    C13 0.0263(5) 0.0258(5) 0.0176(4) 0.0135(4) 0.0024(4) 0.0042(4)
    C14 0.0310(5) 0.0255(5) 0.0220(5) 0.0107(4) 0.0006(4) 0.0036(4)
    C15 0.0177(4) 0.0251(4) 0.0145(4) 0.0042(3) -0.0007(3) 0.0047(3)
    C16 0.0238(5) 0.0358(6) 0.0151(4) 0.0124(4) 0.0021(3) 0.0044(4)
    C17 0.0246(5) 0.0354(6) 0.0141(4) 0.0071(4) 0.0010(3) 0.0060(4)
    C18 0.0254(5) 0.0222(4) 0.0186(4) 0.0007(4) -0.0025(4) 0.0076(4)
    C19 0.0352(6) 0.0203(4) 0.0203(4) 0.0079(4) -0.0023(4) 0.0044(4)
    C20 0.0293(5) 0.0205(4) 0.0158(4) 0.0053(4) -0.0019(4) 0.0029(3)
    C21 0.0394(6) 0.0303(6) 0.0234(5) 0.0072(5) -0.0050(5) 0.0120(4)
_geom_special_details
;
 All esds (except the esd in the dihedral angle between two l.s. planes)
 are estimated using the full covariance matrix.  The cell esds are taken
 into account individually in the estimation of esds in distances, angles
 and torsion angles; correlations between esds in cell parameters are only
 used when they are defined by crystal symmetry.  An approximate (isotropic)
 treatment of cell esds is used for estimating esds involving l.s. planes.
;
loop_
    _geom_bond_atom_site_label_1
    _geom_bond_atom_site_label_2
    _geom_bond_site_symmetry_2
    _geom_bond_distance
    _geom_bond_publ_flag
    S1 O4 . 1.4284(8) ?
    S1 O5 . 1.4323(8) ?
    S1 N1 . 1.6527(10) ?
    S1 C15 . 1.7559(10) ?
    O1 C3 . 1.3625(12) ?
    O1 C2 . 1.4267(12) ?
    O2 C11 . 1.2268(12) ?
    N1 C13 . 1.4138(13) ?
    N1 C1 . 1.4671(13) ?
    C1 C2 . 1.5142(14) ?
    C1 H1A . 0.9900 ?
    C1 H1B . 0.9900 ?
    C2 H2A . 0.9900 ?
    C2 H2B . 0.9900 ?
    C3 C4 . 1.3952(14) ?
    C3 C8 . 1.4111(13) ?
    C4 C5 . 1.3915(14) ?
    C4 H4 . 0.9500 ?
    C5 C6 . 1.3872(15) ?
    C5 H5 . 0.9500 ?
    C6 C7 . 1.3859(15) ?
    C6 H6 . 0.9500 ?
    C7 C8 . 1.4009(13) ?
    C7 H7 . 0.9500 ?
    C8 C9 . 1.4628(13) ?
    C9 C10 . 1.3432(14) ?
    C9 H9 . 0.9500 ?
    C10 C11 . 1.4705(14) ?
    C10 H10 . 0.9500 ?
    C11 C12 . 1.5006(15) ?
    C12 H12A . 0.9800 ?
    C12 H12B . 0.9800 ?
    C12 H12C . 0.9800 ?
    C13 C14 . 1.3278(16) ?
    C13 H13 . 0.9500 ?
    C14 H14A . 0.9500 ?
    C14 H14B . 0.9500 ?
    C15 C20 . 1.3878(16) ?
    C15 C16 . 1.3936(14) ?
    C16 C17 . 1.3871(16) ?
    C16 H16 . 0.9500 ?
    C17 C18 . 1.3933(17) ?
    C17 H17 . 0.9500 ?
    C18 C19 . 1.3931(16) ?
    C18 C21 . 1.5024(16) ?
    C19 C20 . 1.3881(15) ?
    C19 H19 . 0.9500 ?
    C20 H20 . 0.9500 ?
    C21 H21A . 0.9800 ?
    C21 H21B . 0.9800 ?
    C21 H21C . 0.9800 ?
loop_
    _geom_angle_atom_site_label_1
    _geom_angle_atom_site_label_2
    _geom_angle_atom_site_label_3
    _geom_angle_site_symmetry_1
    _geom_angle_site_symmetry_3
    _geom_angle
    _geom_angle_publ_flag
    O4 S1 O5 . . 120.10(5) ?
    O4 S1 N1 . . 107.17(5) ?
    O5 S1 N1 . . 106.02(5) ?
    O4 S1 C15 . . 109.04(5) ?
    O5 S1 C15 . . 108.29(5) ?
    N1 S1 C15 . . 105.22(5) ?
    C3 O1 C2 . . 118.61(8) ?
    C13 N1 C1 . . 118.85(9) ?
    C13 N1 S1 . . 116.22(7) ?
    C1 N1 S1 . . 118.83(7) ?
    N1 C1 C2 . . 110.33(8) ?
    N1 C1 H1A . . 109.6 ?
    C2 C1 H1A . . 109.6 ?
    N1 C1 H1B . . 109.6 ?
    C2 C1 H1B . . 109.6 ?
    H1A C1 H1B . . 108.1 ?
    O1 C2 C1 . . 106.03(8) ?
    O1 C2 H2A . . 110.5 ?
    C1 C2 H2A . . 110.5 ?
    O1 C2 H2B . . 110.5 ?
    C1 C2 H2B . . 110.5 ?
    H2A C2 H2B . . 108.7 ?
    O1 C3 C4 . . 123.68(9) ?
    O1 C3 C8 . . 115.50(8) ?
    C4 C3 C8 . . 120.82(9) ?
    C5 C4 C3 . . 119.62(9) ?
    C5 C4 H4 . . 120.2 ?
    C3 C4 H4 . . 120.2 ?
    C6 C5 C4 . . 120.49(9) ?
    C6 C5 H5 . . 119.8 ?
    C4 C5 H5 . . 119.8 ?
    C7 C6 C5 . . 119.71(9) ?
    C7 C6 H6 . . 120.1 ?
    C5 C6 H6 . . 120.1 ?
    C6 C7 C8 . . 121.52(9) ?
    C6 C7 H7 . . 119.2 ?
    C8 C7 H7 . . 119.2 ?
    C7 C8 C3 . . 117.82(9) ?
    C7 C8 C9 . . 122.84(9) ?
    C3 C8 C9 . . 119.32(8) ?
    C10 C9 C8 . . 125.58(9) ?
    C10 C9 H9 . . 117.2 ?
    C8 C9 H9 . . 117.2 ?
    C9 C10 C11 . . 125.23(9) ?
    C9 C10 H10 . . 117.4 ?
    C11 C10 H10 . . 117.4 ?
    O2 C11 C10 . . 119.11(9) ?
    O2 C11 C12 . . 119.63(10) ?
    C10 C11 C12 . . 121.26(9) ?
    C11 C12 H12A . . 109.5 ?
    C11 C12 H12B . . 109.5 ?
    H12A C12 H12B . . 109.5 ?
    C11 C12 H12C . . 109.5 ?
    H12A C12 H12C . . 109.5 ?
    H12B C12 H12C . . 109.5 ?
    C14 C13 N1 . . 125.70(10) ?
    C14 C13 H13 . . 117.2 ?
    N1 C13 H13 . . 117.2 ?
    C13 C14 H14A . . 120.0 ?
    C13 C14 H14B . . 120.0 ?
    H14A C14 H14B . . 120.0 ?
    C20 C15 C16 . . 121.03(10) ?
    C20 C15 S1 . . 119.58(8) ?
    C16 C15 S1 . . 119.27(9) ?
    C17 C16 C15 . . 118.83(11) ?
    C17 C16 H16 . . 120.6 ?
    C15 C16 H16 . . 120.6 ?
    C16 C17 C18 . . 121.25(10) ?
    C16 C17 H17 . . 119.4 ?
    C18 C17 H17 . . 119.4 ?
    C19 C18 C17 . . 118.70(10) ?
    C19 C18 C21 . . 120.51(11) ?
    C17 C18 C21 . . 120.78(10) ?
    C20 C19 C18 . . 121.03(11) ?
    C20 C19 H19 . . 119.5 ?
    C18 C19 H19 . . 119.5 ?
    C15 C20 C19 . . 119.14(10) ?
    C15 C20 H20 . . 120.4 ?
    C19 C20 H20 . . 120.4 ?
    C18 C21 H21A . . 109.5 ?
    C18 C21 H21B . . 109.5 ?
    H21A C21 H21B . . 109.5 ?
    C18 C21 H21C . . 109.5 ?
    H21A C21 H21C . . 109.5 ?
    H21B C21 H21C . . 109.5 ?
loop_
    _geom_torsion_atom_site_label_1
    _geom_torsion_atom_site_label_2
    _geom_torsion_atom_site_label_3
    _geom_torsion_atom_site_label_4
    _geom_torsion_site_symmetry_1
    _geom_torsion_site_symmetry_2
    _geom_torsion_site_symmetry_3
    _geom_torsion_site_symmetry_4
    _geom_torsion
    _geom_torsion_publ_flag
    O4 S1 N1 C13 . . . . 170.89(7) ?
    O5 S1 N1 C13 . . . . 41.49(8) ?
    C15 S1 N1 C13 . . . . -73.13(8) ?
    O4 S1 N1 C1 . . . . -36.83(9) ?
    O5 S1 N1 C1 . . . . -166.24(7) ?
    C15 S1 N1 C1 . . . . 79.15(8) ?
    C13 N1 C1 C2 . . . . -83.12(11) ?
    S1 N1 C1 C2 . . . . 125.34(8) ?
    C3 O1 C2 C1 . . . . 177.09(8) ?
    N1 C1 C2 O1 . . . . -74.11(10) ?
    C2 O1 C3 C4 . . . . 4.89(14) ?
    C2 O1 C3 C8 . . . . -175.48(8) ?
    O1 C3 C4 C5 . . . . 179.33(9) ?
    C8 C3 C4 C5 . . . . -0.28(15) ?
    C3 C4 C5 C6 . . . . 0.77(16) ?
    C4 C5 C6 C7 . . . . -0.18(16) ?
    C5 C6 C7 C8 . . . . -0.92(16) ?
    C6 C7 C8 C3 . . . . 1.37(15) ?
    C6 C7 C8 C9 . . . . -179.99(9) ?
    O1 C3 C8 C7 . . . . 179.59(9) ?
    C4 C3 C8 C7 . . . . -0.76(14) ?
    O1 C3 C8 C9 . . . . 0.90(13) ?
    C4 C3 C8 C9 . . . . -179.46(9) ?
    C7 C8 C9 C10 . . . . 7.68(16) ?
    C3 C8 C9 C10 . . . . -173.69(10) ?
    C8 C9 C10 C11 . . . . -177.90(9) ?
    C9 C10 C11 O2 . . . . 174.10(11) ?
    C9 C10 C11 C12 . . . . -6.41(16) ?
    C1 N1 C13 C14 . . . . -0.80(16) ?
    S1 N1 C13 C14 . . . . 151.47(10) ?
    O4 S1 C15 C20 . . . . 17.84(10) ?
    O5 S1 C15 C20 . . . . 150.13(9) ?
    N1 S1 C15 C20 . . . . -96.84(9) ?
    O4 S1 C15 C16 . . . . -166.14(9) ?
    O5 S1 C15 C16 . . . . -33.85(10) ?
    N1 S1 C15 C16 . . . . 79.18(9) ?
    C20 C15 C16 C17 . . . . 0.61(17) ?
    S1 C15 C16 C17 . . . . -175.35(9) ?
    C15 C16 C17 C18 . . . . 0.11(17) ?
    C16 C17 C18 C19 . . . . -1.03(17) ?
    C16 C17 C18 C21 . . . . 177.61(11) ?
    C17 C18 C19 C20 . . . . 1.27(17) ?
    C21 C18 C19 C20 . . . . -177.38(11) ?
    C16 C15 C20 C19 . . . . -0.38(17) ?
    S1 C15 C20 C19 . . . . 175.57(9) ?
    C18 C19 C20 C15 . . . . -0.58(17) ?
loop_
    _geom_hbond_atom_site_label_D
    _geom_hbond_atom_site_label_H
    _geom_hbond_atom_site_label_A
    _geom_hbond_site_symmetry_A
    _geom_hbond_distance_DH
    _geom_hbond_distance_HA
    _geom_hbond_distance_DA
    _geom_hbond_angle_DHA
    C12 H12B O4 . 0.98 2.61 3.5193(14) 155.1
    C13 H13 O5 2_666 0.95 2.35 3.2307(13) 153.8
    C20 H20 O2 2_655 0.95 2.42 3.3070(14) 155.7
_shelx_space_group_comment
;
The symmetry employed for this shelxl refinement is uniquely defined
by the following loop, which should always be used as a source of
symmetry information in preference to the above space-group names.
They are only intended as comments.
;
_shelx_estimated_absorpt_T_min     0.943
_shelx_estimated_absorpt_T_max     0.962
_shelx_hkl_file
;
  -3   0   0  597.94   13.00
  -3   0   0  611.54   12.60
   3   0   0  599.04   14.80
   3   0   0  634.34   12.40
  -4   0   0  127.29    5.00
  -4   0   0  134.69    5.00
   4   0   0  125.69    6.60
   4   0   0  131.59    4.70
  -5   0   0   55.89    3.50
  -5   0   0   55.19    3.60
   5   0   0   51.39    3.20
   5   0   0   53.99    5.10
  -6   0   0 2048.90   39.40
  -6   0   0 2044.60   39.20
   6   0   0 2080.89   45.00
   6   0   0 2067.89   38.50
  -7   0   0  326.57   10.90
  -7   0   0  329.57   11.10
   7   0   0  325.27   14.80
   7   0   0  320.27   10.30
  -8   0   0  316.27   11.60
  -8   0   0  312.67   11.30
   8   0   0  318.97   16.00
   8   0   0  317.57   10.90
  -9   0   0  123.99    7.70
  -9   0   0  121.09    7.00
   9   0   0  126.89    7.10
   9   0   0  117.89   11.00
 -10   0   0   -4.70    1.60
 -10   0   0   -3.80    1.70
  10   0   0   -6.90    3.10
  10   0   0    0.40    1.70
 -11   0   0    1.20    2.00
 -11   0   0    0.30    2.50
  11   0   0    2.30    5.30
  11   0   0    7.00    2.70
 -12   0   0    0.70    2.80
  12   0   0   -3.80    8.10
  12   0   0   -2.60    2.10
  13  -1   0    6.80    7.00
 -13   1   0   22.00    5.60
  12  -1   0   10.10    5.70
  12  -1   0    7.50    2.80
 -12   1   0    2.00    5.00
  11  -1   0   89.79    6.50
  11  -1   0   70.89   12.30
 -11   1   0   78.89    5.90
 -11   1   0   87.89    7.40
  10  -1   0   33.30    4.40
  10  -1   0   39.20    8.40
 -10   1   0   35.60    5.30
 -10   1   0   26.30    4.10
   9  -1   0  157.98   12.60
   9  -1   0  152.28    7.30
   8  -1   0 1464.55   30.10
   8  -1   0 1545.55   40.30
  -8   1   0 1445.56   31.90
  -8   1   0 1455.25   31.10
   7  -1   0  415.36   11.30
   7  -1   0  414.56   16.80
  -7   1   0  399.66   12.10
  -7   1   0  411.26   12.50
   6  -1   0  208.48   10.60
   6  -1   0  202.98    6.80
  -6   1   0  211.48    7.70
  -6   1   0  203.88    7.70
   5  -1   0    0.50    0.90
   5  -1   0    0.40    1.60
  -5   1   0    1.30    1.10
  -5   1   0    0.20    0.90
   4  -1   0 1116.09   25.00
   4  -1   0 1080.99   20.20
  -4   1   0 1068.49   21.20
  -4   1   0 1092.19   21.20
   3  -1   0    1.70    1.00
   3  -1   0    5.20    1.70
   3  -1   0    3.60    0.80
  -3   1   0    3.30    1.00
  -3   1   0    4.20    1.10
   2  -1   0 4269.27   70.09
  -1  -1   0 1472.85   24.90
  -1  -1   0 1519.95   25.90
  -1  -1   0 1451.25   25.30
  -1  -1   0 1507.55   25.00
  -1  -1   0 1417.06   25.10
   1   1   0 1525.65   25.40
   1   1   0 1421.66   25.70
  -3  -1   0   91.79    4.20
  -3  -1   0   87.49    3.70
   3   1   0   98.79    5.00
   3   1   0   91.39    3.80
  -4  -1   0  129.19    5.60
  -4  -1   0  130.79    5.10
   4   1   0  127.39    5.10
   4   1   0  131.19    6.60
  -5  -1   0   28.40    2.80
  -5  -1   0   24.70    2.90
   5   1   0   30.60    4.50
   5   1   0   30.80    2.80
  -6  -1   0 1080.29   24.20
  -6  -1   0 1118.09   25.10
   6   1   0 1132.79   24.30
   6   1   0 1191.28   29.40
  -7  -1   0  887.61   21.20
  -7  -1   0  855.11   21.50
   7   1   0  862.51   20.70
   7   1   0  878.31   26.10
  -8  -1   0  142.39    7.70
  -8  -1   0  154.88    8.00
   8   1   0  175.78    8.10
   8   1   0  146.79   11.50
  -9  -1   0  870.51   23.30
  -9  -1   0  860.51   23.10
   9   1   0  869.31   22.70
   9   1   0  898.51   32.60
 -10  -1   0   61.09    6.40
 -10  -1   0   68.09    5.90
  10   1   0   79.49    9.80
  10   1   0   64.59    6.00
 -11  -1   0   56.39    6.40
 -11  -1   0   54.69    5.70
  11   1   0   62.49    6.10
  11   1   0   67.89   11.10
 -12  -1   0    2.80    2.80
  12   1   0    2.40    3.20
  13  -2   0  162.18   17.70
 -13   2   0  119.69   10.00
  12  -2   0  127.29   15.10
  12  -2   0  123.19    7.40
 -12   2   0  130.59   10.50
  11  -2   0   76.09    5.60
  11  -2   0   73.59   12.10
 -11   2   0   62.19    6.70
 -11   2   0   71.29    5.60
  10  -2   0  163.28    7.60
  10  -2   0  145.69   13.50
 -10   2   0  153.88    7.70
 -10   2   0  156.58    9.00
   9  -2   0   28.90    3.40
   9  -2   0   33.00    6.70
  -9   2   0   23.00    4.30
  -9   2   0   24.50    3.70
   8  -2   0 1075.19   32.50
   8  -2   0 1055.29   22.80
  -8   2   0 1049.89   24.10
  -8   2   0 1090.29   25.20
   7  -2   0  617.54   14.30
   7  -2   0  585.64   20.90
  -7   2   0  582.44   15.80
  -7   2   0  613.14   15.60
   6  -2   0 1227.48   31.30
   6  -2   0 1282.47   24.30
  -6   2   0 1258.67   25.80
  -6   2   0 1268.27   26.10
   5  -2   0  482.25   10.80
   5  -2   0  505.75   16.00
  -5   2   0  474.05   12.10
  -5   2   0  484.05   12.10
   4  -2   0 1791.82   30.90
   4  -2   0 1747.83   36.40
  -4   2   0 1791.32   32.40
  -4   2   0 1763.82   32.40
   3  -2   0  733.73   13.60
   3  -2   0  732.63   17.50
  -3   2   0  720.83   13.50
  -3   2   0  737.43   14.70
  -3   2   0  739.53   15.10
   1  -2   0 3743.43   61.39
   1  -2   0 3794.72   62.89
  -1   2   0 3704.43   62.29
   0  -2   0 1804.72   30.50
   0  -2   0 1689.63   30.00
   0   2   0 1816.02   30.20
   0   2   0 1793.42   30.40
   0   2   0 1821.22   30.70
  -3  -2   0  132.59    4.90
  -3  -2   0  140.69    6.00
   3   2   0  145.89    5.40
   3   2   0  158.98    6.30
  -4  -2   0 2018.60   37.80
  -4  -2   0 2086.69   39.80
   4   2   0 2099.19   40.70
   4   2   0 2090.89   38.60
  -5  -2   0   30.70    3.50
  -5  -2   0   42.80    3.40
   5   2   0   41.50    4.50
   5   2   0   37.30    3.30
  -6  -2   0   36.70    3.60
  -6  -2   0   28.50    4.10
   6   2   0   32.30    3.60
   6   2   0   31.60    5.20
  -7  -2   0  283.97   11.40
  -7  -2   0  280.87   10.50
   7   2   0  291.87   13.80
   7   2   0  310.07   11.10
  -8  -2   0    2.40    2.00
  -8  -2   0    1.10    1.90
   8   2   0    4.50    3.50
   8   2   0    6.60    2.50
  -9  -2   0   -0.40    2.10
  -9  -2   0    0.00    2.00
   9   2   0   -1.00    5.00
 -10  -2   0   15.70    3.70
 -10  -2   0   18.00    4.10
  10   2   0   19.50    4.30
  10   2   0   33.60    7.70
 -11  -2   0   43.50    6.50
  11   2   0   35.40    8.90
  11   2   0   41.20    6.00
  13  -3   0   44.80   10.80
 -13   3   0   49.10    7.40
  12  -3   0   47.00   10.90
  12  -3   0   38.40    4.40
 -12   3   0   38.80    6.20
  11  -3   0   57.79   11.00
  11  -3   0   56.89    4.50
 -11   3   0   54.09    4.90
 -11   3   0   65.59    6.60
  10  -3   0    4.30    4.80
  10  -3   0    4.30    2.00
 -10   3   0    4.50    2.10
 -10   3   0    4.20    2.70
   9  -3   0  507.25   25.50
   9  -3   0  509.75   13.90
  -9   3   0  508.75   16.80
  -9   3   0  519.35   15.20
   8  -3   0   53.69    3.60
   8  -3   0   55.29    8.50
  -8   3   0   48.50    4.20
  -8   3   0   52.99    4.80
   7  -3   0  722.73   24.00
   7  -3   0  703.73   15.50
  -7   3   0  733.03   17.80
  -7   3   0  690.63   17.70
   6  -3   0    2.50    1.10
   6  -3   0    0.60    2.20
  -6   3   0    1.30    1.20
  -6   3   0    1.80    1.40
   5  -3   0  270.57    7.00
   5  -3   0  267.37   11.50
  -5   3   0  279.97    8.40
  -5   3   0  260.87    8.50
   4  -3   0   20.90    3.60
  -4   3   0   10.40    1.70
  -4   3   0   17.60    1.70
  -4   3   0   18.20    2.50
   3  -3   0  785.02   16.70
   3  -3   0  773.62   18.90
  -3   3   0  799.42   15.90
   2  -3   0 1906.81   36.00
   2  -3   0 1948.01   35.00
  -2   3   0 1899.21   33.50
   1  -3   0  250.27    7.50
  -1   3   0  261.47    6.40
  -1   3   0  249.38    6.60
  -1   3   0  260.57    6.30
   0  -3   0 2035.50   33.90
   0  -3   0 1987.80   36.00
   0   3   0 1985.70   33.70
   0   3   0 1759.82   34.10
   0   3   0 1978.40   34.20
  -1  -3   0 1652.23   31.90
   1   3   0 1653.33   29.90
   1   3   0 1693.03   30.40
   1   3   0 1691.83   29.60
   1   3   0 1634.04   28.60
  -2  -3   0 2118.39   39.90
  -2  -3   0 2080.99   37.10
   2   3   0 2141.69   37.50
   2   3   0 2106.79   37.30
   2   3   0 2073.89   38.10
  -3  -3   0 5536.45   95.79
  -3  -3   0 5498.25   92.79
   3   3   0 5595.34   94.09
  -4  -3   0   22.60    2.50
  -4  -3   0   28.60    3.90
   4   3   0   26.10    3.30
  -5  -3   0  327.67   10.30
   5   3   0  323.17   12.10
   5   3   0  335.37   10.90
  -6  -3   0   49.40    4.90
  -6  -3   0   52.69    4.40
   6   3   0   44.60    5.60
   6   3   0   47.30    4.60
  -7  -3   0  447.76   14.10
  -7  -3   0  442.46   15.70
   7   3   0  453.05   17.60
   7   3   0  462.35   14.90
  -8  -3   0   73.79    6.10
  -8  -3   0   78.39    6.70
   8   3   0   80.49   10.60
   8   3   0   94.79    9.20
  -9  -3   0   23.10    4.30
  -9  -3   0   27.60    4.70
   9   3   0   23.20    4.40
 -10  -3   0    4.30    3.00
 -10  -3   0    4.90    2.80
  10   3   0    6.30    5.50
  10   3   0    3.30    2.70
 -11  -3   0    4.90    3.40
  11   3   0    1.70    2.90
  11   3   0   -0.30    5.60
  13  -4   0  206.78   19.80
 -13   4   0  185.18   11.80
  12  -4   0  666.83   33.20
 -12   4   0  669.43   22.20
  11  -4   0   50.39    4.70
  11  -4   0   59.89   10.90
 -11   4   0   54.19    7.00
  10  -4   0   -1.60    3.70
 -10   4   0    0.90    2.10
 -10   4   0    3.80    2.20
  -9   4   0   66.89    6.20
  -9   4   0   76.39    4.50
   8  -4   0  328.47   17.00
  -8   4   0  330.97   11.50
  -8   4   0  336.07   11.80
  -8   4   0  321.57    9.40
   7  -4   0   40.20    6.50
  -7   4   0   29.10    3.50
  -7   4   0   29.50    3.30
  -7   4   0   28.00    2.60
   6  -4   0  706.43   22.50
   6  -4   0  685.23   17.10
  -6   4   0  693.13   15.00
  -6   4   0  729.43   17.80
  -6   4   0  726.13   17.20
   5  -4   0 1008.00   21.90
   5  -4   0 1008.60   26.50
  -5   4   0  987.90   19.40
   4  -4   0   33.30    4.20
   4  -4   0   36.30    3.10
  -4   4   0   25.20    2.40
  -4   4   0   31.00    2.20
   3  -4   0   42.00    4.30
   3  -4   0   47.90    3.60
  -3   4   0   49.30    2.70
  -3   4   0   42.30    2.80
   2  -4   0   33.00    3.10
   2  -4   0   32.80    3.50
  -2   4   0   37.30    2.40
  -2   4   0   38.70    2.50
   1  -4   0   75.69    4.50
   1  -4   0   79.09    4.60
  -1   4   0   73.39    3.40
  -1   4   0   82.29    3.70
  -1   4   0   72.59    3.40
   0  -4   0 5299.97   85.89
   0   4   0 5084.19   85.49
  -1  -4   0 2922.81   53.69
   1   4   0 2921.61   50.39
   1   4   0 2904.61   48.60
   1   4   0 2960.80   51.49
   1   4   0 2846.62   50.29
  -2  -4   0  159.58    7.40
   2   4   0  180.88    6.20
   2   4   0  185.88    5.70
   2   4   0  170.18    6.70
  -3  -4   0    2.50    1.80
  -3  -4   0    5.20    1.50
   3   4   0    3.30    1.50
   3   4   0    3.50    1.40
  -4  -4   0 1077.29   26.10
  -4  -4   0 1061.79   23.00
   4   4   0 1050.09   24.10
   4   4   0 1129.59   24.50
  -5  -4   0  892.91   23.50
  -5  -4   0  857.41   20.40
   5   4   0  888.01   21.90
   5   4   0  878.41   22.50
  -6  -4   0  219.78   10.70
  -6  -4   0  215.68    9.10
   6   4   0  220.18   10.90
   6   4   0  238.58   10.20
  -7  -4   0    1.60    2.20
  -7  -4   0    3.60    2.80
   7   4   0    5.20    3.70
  -8  -4   0   26.70    4.40
  -8  -4   0   36.20    5.80
   8   4   0   32.80    6.60
   8   4   0   34.30    5.20
  -9  -4   0  270.67   12.20
  -9  -4   0  234.38   14.70
   9   4   0  249.48   12.30
 -10  -4   0   34.40    5.40
 -10  -4   0   30.40    5.50
  10   4   0   49.70    9.40
  10   4   0   41.50    6.20
  13  -5   0   11.70    7.40
 -13   5   0   14.90    4.40
  12  -5   0    8.70    5.60
 -12   5   0    9.30    3.90
  11  -5   0   19.60    7.10
  11  -5   0   21.40    3.50
 -11   5   0   17.40    4.00
  10  -5   0  244.58   10.00
  10  -5   0  252.27   17.40
 -10   5   0  254.37   11.50
 -10   5   0  251.37    8.50
   9  -5   0  144.79    7.50
   9  -5   0  156.28   14.90
  -9   5   0  141.39    5.90
  -9   5   0  150.38    8.20
   8  -5   0    6.30    4.30
   8  -5   0    6.80    2.30
  -8   5   0    9.50    2.40
  -8   5   0    4.80    1.50
   7  -5   0  392.56   12.50
   7  -5   0  396.66   17.80
  -7   5   0  404.56   12.50
  -7   5   0  404.76   10.30
   6  -5   0  323.67   10.80
   6  -5   0  297.77   14.30
  -6   5   0  308.67    8.40
  -6   5   0  314.37   10.20
   5  -5   0   44.00    3.90
  -5   5   0   56.89    3.90
  -5   5   0   54.09    3.10
   4  -5   0   24.00    3.40
   4  -5   0   35.40    5.10
  -4   5   0   20.40    2.60
  -4   5   0   29.90    2.40
   3  -5   0   14.50    2.60
   3  -5   0   11.80    2.90
  -3   5   0   12.40    2.00
  -3   5   0   13.40    1.90
   2  -5   0 1105.49   25.50
   2  -5   0 1163.48   25.30
  -2   5   0 1157.38   22.30
  -2   5   0 1112.19   22.30
   1  -5   0 1467.45   29.10
   1  -5   0 1360.06   29.90
  -1   5   0 1427.66   27.00
  -1   5   0 1437.16   27.50
   0  -5   0    5.40    1.20
   0  -5   0    0.40    1.30
   0   5   0    0.10    0.90
   0   5   0    1.60    0.80
   0   5   0    0.40    0.90
  -1  -5   0 2886.21   58.79
   1   5   0 3053.59   50.39
   1   5   0 3119.39   53.29
   1   5   0 3031.90   51.89
  -2  -5   0  890.31   22.80
   2   5   0  911.11   17.70
   2   5   0  873.21   20.40
   2   5   0  913.51   19.50
  -3  -5   0  182.28    7.00
  -3  -5   0  192.08    9.30
   3   5   0  182.38    7.90
   3   5   0  175.28    6.60
  -4  -5   0  166.98    7.10
  -4  -5   0  170.18    9.30
   4   5   0  179.68    8.30
   4   5   0  159.98    7.30
  -5  -5   0   17.30    4.00
  -5  -5   0   21.20    3.40
   5   5   0   23.30    3.70
   5   5   0   21.30    3.90
  -6  -5   0  269.37   10.40
  -6  -5   0  224.18   11.80
   6   5   0  247.48   11.50
  -7  -5   0   32.00    5.40
  -7  -5   0   24.10    4.10
   7   5   0   30.60    5.20
   7   5   0   28.90    5.50
  -8  -5   0   25.90    4.50
  -8  -5   0   27.80    5.50
   8   5   0   27.50    5.20
   8   5   0   43.10    6.90
  -9  -5   0   32.80    5.90
  -9  -5   0   20.60    4.60
   9   5   0   29.10    5.50
 -10  -5   0   -1.00    3.30
 -10  -5   0    6.40    3.20
  10   5   0    6.70    3.80
  10   5   0   -9.20    5.60
  13  -6   0  417.26   28.50
 -13   6   0  410.46   18.00
 -12   6   0   20.60    6.40
  11  -6   0  154.98   15.70
  11  -6   0  146.29    8.30
 -11   6   0  153.98    9.60
  10  -6   0    6.10    5.80
  10  -6   0    4.70    2.10
 -10   6   0    6.60    1.80
 -10   6   0    6.40    3.00
   9  -6   0    0.70    1.70
   9  -6   0    7.20    4.50
  -9   6   0   -1.40    1.70
  -9   6   0    0.40    1.10
   8  -6   0   45.10    4.50
   8  -6   0   39.70    7.50
  -8   6   0   48.40    4.80
  -8   6   0   45.00    3.20
   7  -6   0  317.57   16.30
   7  -6   0  307.97   11.60
  -7   6   0  308.87   11.10
  -7   6   0  312.27    8.70
   6  -6   0  202.28    9.00
   6  -6   0  185.58   11.60
  -6   6   0  203.28    6.60
  -6   6   0  196.68    8.10
   5  -6   0   41.90    4.20
   5  -6   0   34.50    5.80
  -5   6   0   37.90    3.40
  -5   6   0   33.50    2.80
   4  -6   0  531.15   16.00
   4  -6   0  514.75   17.70
  -4   6   0  551.24   13.80
  -4   6   0  540.85   12.70
   3  -6   0   33.70    3.90
   3  -6   0   30.60    4.70
  -3   6   0   26.90    2.60
  -3   6   0   27.30    2.60
   2  -6   0   -0.40    1.90
   2  -6   0    3.20    1.80
  -2   6   0    5.10    1.50
  -2   6   0    5.40    1.60
   1  -6   0  359.36   12.20
   1  -6   0  345.97   12.50
  -1   6   0  374.86   10.20
  -1   6   0  362.16   10.50
   0  -6   0  109.49    6.90
   0  -6   0  108.19    3.70
   0   6   0  122.79    5.30
   0   6   0  112.49    3.60
   0   6   0  110.69    5.60
   1   6   0   15.10    2.80
   1   6   0   10.80    2.40
  -2  -6   0  921.61   24.70
   2   6   0  885.21   21.60
   2   6   0  897.71   19.00
   2   6   0  904.31   20.40
   2   6   0  952.80   17.40
  -3  -6   0  766.12   18.50
  -3  -6   0  761.22   22.60
   3   6   0  817.92   17.10
   3   6   0  772.12   20.20
  -4  -6   0   18.00    3.10
  -4  -6   0   18.70    4.10
   4   6   0   12.00    3.00
   4   6   0   15.20    2.70
  -5  -6   0  334.77   14.70
  -5  -6   0  333.57   11.60
   5   6   0  333.67   13.40
   5   6   0  332.77   11.90
  -6  -6   0   17.40    4.70
   6   6   0   21.90    4.40
  -7  -6   0   19.20    4.60
  -7  -6   0   31.00    4.50
   7   6   0   22.30    4.70
   7   6   0   18.80    4.70
  -8  -6   0   87.09    8.80
  -8  -6   0  103.29    7.80
   8   6   0   89.19    8.40
  -9  -6   0   74.59    7.40
  -9  -6   0   67.49    8.00
   9   6   0   58.79    8.00
  13  -7   0   10.70    7.20
 -13   7   0   10.40    4.10
  12  -7   0   56.79   13.80
 -12   7   0   59.09    7.70
  11  -7   0  122.09   14.90
  11  -7   0  119.09    7.80
 -11   7   0  130.59    9.10
  10  -7   0    7.80    2.80
  10  -7   0    3.90    5.40
 -10   7   0    2.10    2.30
 -10   7   0   -1.60    1.20
   9  -7   0   33.70    4.80
   9  -7   0   23.80    7.00
  -9   7   0   31.10    4.70
  -9   7   0   34.20    2.90
   8  -7   0   17.30    6.00
   8  -7   0   21.60    4.00
  -8   7   0   20.60    2.60
  -8   7   0   14.10    3.10
   7  -7   0   12.20    3.20
   7  -7   0    9.50    4.50
  -7   7   0    9.60    2.50
  -7   7   0    5.00    1.60
   6  -7   0    2.50    2.10
   6  -7   0   -0.60    2.70
  -6   7   0   -1.10    1.40
  -6   7   0   -1.30    1.00
   5  -7   0  462.45   18.40
   5  -7   0  441.86   15.00
  -5   7   0  457.35   11.80
  -5   7   0  448.46   13.10
   4  -7   0   13.80    4.30
   4  -7   0   10.30    2.80
  -4   7   0   15.10    2.40
  -4   7   0   12.50    2.50
   3  -7   0   46.40    5.50
   3  -7   0   45.80    4.90
  -3   7   0   46.00    5.20
  -3   7   0   47.50    3.80
   2  -7   0   47.50    5.00
   2  -7   0   48.80    5.10
  -2   7   0   49.20    3.80
  -2   7   0   45.00    3.60
   1  -7   0   36.80    5.00
   1  -7   0   27.10    4.50
  -1   7   0   36.80    3.50
  -1   7   0   32.00    3.10
   0  -7   0  173.48    9.50
   0   7   0  165.38    6.90
   0   7   0  149.19    7.20
  -1  -7   0  211.68   11.00
   1   7   0  208.18    9.00
   1   7   0  208.58    8.10
  -2  -7   0   45.50    6.40
   2   7   0   46.30    4.70
   2   7   0   46.50    4.00
  -3  -7   0  746.13   23.80
  -3  -7   0  785.92   19.40
   3   7   0  800.82   21.50
  -4  -7   0    2.40    2.10
  -4  -7   0    7.30    3.70
   4   7   0    9.30    2.00
   4   7   0    7.40    3.00
  -5  -7   0   70.69    5.60
  -5  -7   0   81.59    8.00
   5   7   0   51.79    5.00
   5   7   0   64.39    6.40
  -6  -7   0   72.99    5.90
  -6  -7   0   70.39    8.10
   6   7   0   72.99    7.30
  -7  -7   0  247.88   14.50
  -7  -7   0  278.27   12.10
   7   7   0  279.67   14.00
  -8  -7   0   28.10    6.70
  -8  -7   0   41.80    5.90
   8   7   0   42.40    6.90
  13  -8   0   62.09   14.10
 -13   8   0   74.99    9.20
  12  -8   0   79.29   14.50
 -12   8   0   92.99    8.50
  11  -8   0   -4.60    5.00
  11  -8   0    4.10    2.70
 -11   8   0   -1.30    2.70
  10  -8   0    5.40    2.80
  10  -8   0    0.90    5.50
 -10   8   0    3.30    3.00
 -10   8   0    0.60    1.40
   9  -8   0    7.60    5.20
   9  -8   0    4.30    2.40
  -9   8   0    1.30    2.20
  -9   8   0    4.30    1.50
   8  -8   0   16.90    3.90
   8  -8   0    5.60    4.70
  -8   8   0   13.20    3.30
  -8   8   0   12.10    2.30
   7  -8   0  213.68   10.70
   7  -8   0  212.28   14.80
  -7   8   0  208.98    7.50
  -7   8   0  215.88    9.70
   6  -8   0   60.09    7.80
   6  -8   0   60.79    6.10
  -6   8   0   59.19    5.10
   5  -8   0   57.79    5.90
   5  -8   0   63.79    7.60
  -5   8   0   49.30    4.50
  -5   8   0   55.19    4.10
   4  -8   0   17.70    4.00
   4  -8   0   20.80    4.70
  -4   8   0   18.10    3.10
  -4   8   0   24.90    3.30
   3  -8   0  904.51   25.40
   3  -8   0  901.81   25.70
  -3   8   0  902.71   21.20
  -3   8   0  886.81   20.80
   2  -8   0  117.59    8.20
   2  -8   0  115.69    7.20
  -2   8   0  114.59    6.00
  -2   8   0  119.99    6.30
   1  -8   0  130.59    5.10
   1  -8   0  140.89    9.20
  -1   8   0  136.89    7.10
  -1   8   0  137.99    6.60
  -1   8   0  128.49    4.20
   0  -8   0  208.28   11.40
   0   8   0  193.08    8.10
   0   8   0  185.98    8.80
  -1  -8   0  823.02   25.90
   1   8   0  897.51   21.30
   1   8   0  892.11   22.80
  -2  -8   0    0.90    2.30
   2   8   0   -0.50    1.70
  -3  -8   0  320.27   15.70
  -3  -8   0  326.47   11.70
   3   8   0  303.67   12.90
  -4  -8   0  657.53   23.80
  -4  -8   0  641.64   18.30
   4   8   0  639.74   20.60
  -5  -8   0  197.88   12.90
  -5  -8   0  196.88    9.70
   5   8   0  217.58   11.90
  -6  -8   0    7.50    4.50
  -6  -8   0    6.20    2.70
   6   8   0    9.40    3.90
  -7  -8   0   54.49    8.80
  -7  -8   0   82.49    7.00
   7   8   0   66.29    8.60
  12  -9   0   -0.40    2.90
  12  -9   0   -6.80    4.40
 -12   9   0    0.40    2.80
  11  -9   0  123.59    9.30
  11  -9   0  160.78   17.30
 -11   9   0  141.19   13.70
  10  -9   0  108.89   16.10
  10  -9   0   93.69    8.20
 -10   9   0   93.09    8.00
   9  -9   0   48.60   10.30
   9  -9   0   47.90    6.60
  -9   9   0   45.90    6.10
   8  -9   0   38.90    6.00
  -8   9   0   42.10    3.50
  -8   9   0   33.40    5.00
   7  -9   0  320.47   14.50
   7  -9   0  341.07   19.10
  -7   9   0  314.77   12.50
  -7   9   0  333.77   10.30
   6  -9   0    6.10    3.30
   6  -9   0    2.80    3.90
  -6   9   0   11.60    2.40
  -6   9   0    9.60    3.00
   5  -9   0    4.90    3.00
   5  -9   0    3.50    3.80
  -5   9   0    5.10    2.00
  -5   9   0    1.60    1.90
   4  -9   0  471.55   19.30
   4  -9   0  471.85   18.30
  -4   9   0  488.55   14.80
  -4   9   0  497.55   14.20
   3  -9   0  118.49    9.20
   3  -9   0  111.09    8.20
  -3   9   0  128.99    6.90
  -3   9   0  124.19    6.90
   2  -9   0  116.99    9.10
   2  -9   0  105.69    6.40
  -2   9   0  114.69    6.80
  -2   9   0  102.89    6.30
   1  -9   0  907.21   27.60
  -1   9   0  892.71   21.80
  -1   9   0  875.21   22.70
   0  -9   0   10.40    4.80
   0   9   0   11.40    2.80
   0   9   0   12.90    3.50
  -1  -9   0    5.40    3.20
   1   9   0    4.30    2.30
   1   9   0    2.80    2.10
  -2  -9   0  252.17   14.40
   2   9   0  247.68   11.80
   2   9   0  248.58   10.60
  -3  -9   0   26.70    6.20
  -3  -9   0   30.90    6.00
   3   9   0   27.90    5.10
  -4  -9   0    6.70    4.50
  -4  -9   0   16.70    3.90
   4   9   0   10.00    3.90
  -5  -9   0   49.99    5.60
  -5  -9   0   45.80    7.90
   5   9   0   49.30    7.10
  -6  -9   0  157.98   12.80
  -6  -9   0  132.49    9.00
   6   9   0  152.38   11.10
  12 -10   0   87.89   15.40
 -12  10   0   72.09    8.90
  11 -10   0   19.60    5.00
  11 -10   0    8.60   12.00
 -11  10   0   17.20    4.70
  10 -10   0   73.49    7.80
  10 -10   0   66.69   13.00
 -10  10   0   83.99    7.60
   9 -10   0  489.35   19.60
   9 -10   0  487.45   27.20
  -9  10   0  524.85   18.30
   8 -10   0   80.09   12.80
   8 -10   0   72.69    7.70
  -8  10   0   69.99    4.70
  -8  10   0   75.59    6.70
   7 -10   0  153.58   10.60
   7 -10   0  157.38   13.90
  -7  10   0  163.18    9.10
  -7  10   0  153.98    7.10
   6 -10   0   55.69    7.60
   6 -10   0   41.90    7.70
  -6  10   0   45.60    5.60
  -6  10   0   40.50    4.00
   5 -10   0   60.29    9.00
   5 -10   0   51.49    7.50
  -5  10   0   43.30    6.50
  -5  10   0   53.59    4.80
   4 -10   0  384.26   17.40
   4 -10   0  369.56   16.80
  -4  10   0  355.96   13.10
  -4  10   0  386.66   12.90
   3 -10   0  280.67   12.40
   3 -10   0  300.77   15.10
  -3  10   0  288.97   11.40
  -3  10   0  297.37   11.60
   2 -10   0  413.86   18.30
  -2  10   0  369.36   13.20
  -2  10   0  393.76   14.00
   1 -10   0   83.69    8.50
  -1  10   0   99.69    7.20
  -1  10   0   91.59    6.40
   0 -10   0   67.09    8.40
   0  10   0   77.89    6.80
   0  10   0   81.29    6.20
  -1 -10   0    8.20    4.00
   1  10   0    2.90    2.70
  -2 -10   0  322.77   12.50
  -2 -10   0  325.47   17.50
   2  10   0  327.17   14.60
   2  10   0  321.07   12.80
  -3 -10   0  252.07   15.60
  -3 -10   0  240.28   11.10
   3  10   0  246.18   13.10
  -4 -10   0   14.00    3.70
  -4 -10   0    9.10    5.30
   4  10   0    9.70    6.60
  -5 -10   0   34.80    5.10
  -5 -10   0   25.10    6.80
   5  10   0   27.30    5.90
  11 -11   0   79.39   15.60
  11 -11   0   59.29    8.20
 -11  11   0   70.39    7.90
  10 -11   0   57.19   11.70
  10 -11   0   56.99    8.10
 -10  11   0   52.39    7.10
   9 -11   0   -3.70    5.10
  -9  11   0    2.70    2.90
  -9  11   0    1.20    2.00
   8 -11   0   10.10    4.20
   8 -11   0   24.80    7.60
  -8  11   0   10.40    2.60
  -8  11   0   16.10    3.90
   7 -11   0    3.20    3.70
   7 -11   0   14.00    6.00
  -7  11   0    4.90    3.00
  -7  11   0    1.90    2.10
   6 -11   0   36.00    6.80
   6 -11   0   28.70    7.30
  -6  11   0   21.10    4.30
  -6  11   0   24.40    3.90
   5 -11   0    6.80    4.30
   5 -11   0   13.70    5.10
  -5  11   0   17.70    3.60
  -5  11   0   16.50    4.00
   4 -11   0    3.70    3.50
   4 -11   0    1.10    3.40
  -4  11   0    3.50    2.60
   3 -11   0   13.30    4.90
  -3  11   0   13.00    3.50
  -3  11   0    9.70    3.10
   2 -11   0  105.09   10.10
  -2  11   0  114.49    7.90
  -2  11   0  117.99    7.60
   1 -11   0    1.80    3.30
  -1  11   0    3.60    2.50
  -1  11   0    3.10    2.60
   0 -11   0  377.26   19.50
   0  11   0  353.76   15.00
   0  11   0  364.06   13.90
  -1 -11   0  186.78   13.90
   1  11   0  178.78   11.20
   1  11   0  166.68    9.30
  -2 -11   0    7.40    4.30
  -2 -11   0    3.40    3.30
   2  11   0    0.80    2.90
  -3 -11   0   -3.40    3.60
  -3 -11   0   -5.70    2.30
   3  11   0   -0.10    3.20
  -4 -11   0    8.70    3.60
  -4 -11   0    0.70    3.90
   4  11   0    2.80    3.80
  10 -12   0   36.20    7.20
  10 -12   0   52.29   11.70
 -10  12   0   38.40    6.80
   9 -12   0   26.60    9.20
   9 -12   0   37.40    7.00
  -9  12   0   32.80    5.50
   8 -12   0    9.80    6.80
   8 -12   0   16.10    5.40
  -8  12   0    2.80    1.90
  -8  12   0    7.60    3.40
   7 -12   0    8.80    5.90
   7 -12   0    4.50    3.80
  -7  12   0    5.80    3.20
   6 -12   0   28.90    6.80
   6 -12   0   24.10    6.70
  -6  12   0   23.90    4.60
  -6  12   0   28.90    4.30
   5 -12   0   26.50    7.70
   5 -12   0   26.40    6.30
  -5  12   0   42.70    5.80
  -5  12   0   44.70    5.70
   4 -12   0   27.20    6.70
  -4  12   0   42.60    5.70
  -4  12   0   36.30    5.20
   3 -12   0    1.50    3.80
  -3  12   0    0.80    2.50
  -3  12   0   -4.80    2.10
   2 -12   0   24.60    6.70
  -2  12   0   20.30    4.60
  -2  12   0   22.80    4.50
   1 -12   0  122.79   12.10
  -1  12   0  128.89    8.60
  -1  12   0  131.09    9.40
   0  12   0   71.99    6.50
   0  12   0   86.49    8.10
  -1 -12   0  183.88   14.70
   1  12   0  192.68   12.10
   1  12   0  179.58   10.40
  -2 -12   0  204.48   11.00
   2  12   0  200.58   12.60
   9 -13   0   58.89    9.20
   9 -13   0   57.59   11.60
  -9  13   0   52.69    7.10
   8 -13   0   97.59   13.70
   8 -13   0   99.19   10.60
  -8  13   0   90.79    8.00
   7 -13   0   57.29    9.50
  -7  13   0   65.09   11.00
  -7  13   0   69.29    6.00
   6 -13   0  104.69   13.00
  -6  13   0  113.59    7.80
  -6  13   0   99.89    8.20
   5 -13   0   24.60    7.70
  -5  13   0   26.70    4.70
  -5  13   0   35.00    5.50
   4 -13   0  217.68   15.50
  -4  13   0  214.48   11.10
  -4  13   0  214.58   11.40
   3 -13   0    5.50    4.90
  -3  13   0   -2.70    2.10
  -3  13   0    0.80    2.90
   2 -13   0   54.29   10.10
  -2  13   0   52.39    7.10
  -2  13   0   38.10    5.60
  -1  13   0    2.80    3.00
  -1  13   0   -3.80    2.80
   0 -13   0   75.39   11.30
   0  13   0  103.99    9.40
   0  13   0   78.59    7.40
   6 -14   0   77.69   11.50
  -6  14   0   95.19    8.30
  -6  14   0   98.09    7.90
   5 -14   0   24.90    6.90
  -5  14   0   20.30    4.60
  -5  14   0   29.90    5.30
   4 -14   0   -1.70    4.10
  -4  14   0   -4.90    2.30
  -4  14   0   -0.30    2.90
   3 -14   0   26.40    7.50
  -3  14   0   17.30    4.30
  -3  14   0   15.30    4.60
  -2  14  -1   14.40    3.90
  -2  14  -1    9.60    4.60
   2 -14   1   18.30    6.60
  -3  14  -1    6.30    4.00
  -3  14  -1    5.50    3.60
   3 -14   1    9.60    6.10
  -4  14  -1   14.10    4.30
  -4  14  -1   15.10    4.10
   4 -14   1   15.40    6.20
  -5  14  -1   48.00   10.30
  -5  14  -1   51.39    7.30
   5 -14   1   34.30    8.00
  -6  14  -1   41.40    5.90
  -6  14  -1   36.10    6.00
   6 -14   1   22.90    7.10
  -7  14  -1   39.60    5.50
   1  13  -1   78.79    8.60
  -1 -13   1   72.49   11.40
  -1 -13   1   84.19    7.30
   0  13  -1    0.90    2.70
   0  13  -1    4.20    3.40
   0 -13   1    5.20    4.80
  -1  13  -1   22.90    4.70
  -1  13  -1   35.70    6.50
   1 -13   1   18.80    6.60
  -2  13  -1   44.10    6.80
  -2  13  -1   36.70    5.20
   2 -13   1   39.50    8.30
  -3  13  -1  125.09    9.20
  -3  13  -1  136.29    8.60
   3 -13   1  118.49   12.40
  -4  13  -1    1.70    2.90
  -4  13  -1    1.70    2.50
  -5  13  -1   58.29    6.40
  -5  13  -1   65.59    6.50
   5 -13   1   54.19   10.10
  -6  13  -1  151.78    9.10
  -6  13  -1  139.19    9.00
   6 -13   1  145.59   13.00
  -7  13  -1  349.07   14.80
  -7  13  -1  335.27   13.30
   7 -13   1  317.77   20.70
   7 -13   1  347.37   21.70
  -8  13  -1  250.27   13.00
   8 -13   1  245.88   20.20
  -9  13  -1   23.50    5.20
   9 -13   1   17.30    5.60
   9 -13   1   22.10    8.70
   3  12  -1   -2.10    3.00
  -3 -12   1    3.80    3.00
  -3 -12   1    6.60    5.20
   2  12  -1   54.69    7.60
  -2 -12   1   65.09   10.60
  -2 -12   1   50.49    6.30
   1  12  -1   56.89    5.80
   1  12  -1   45.20    7.30
  -1 -12   1   50.19    9.00
  -1 -12   1   68.79    6.10
   0  12  -1    8.60    3.20
   0  12  -1   15.40    4.60
   0 -12   1    5.80    5.00
  -1  12  -1    1.60    2.20
  -1  12  -1   -2.30    2.50
   1 -12   1    3.90    4.30
  -2  12  -1    2.80    3.00
  -2  12  -1    0.70    2.50
   2 -12   1    2.40    4.20
  -3  12  -1  124.29    8.10
  -3  12  -1  118.19    8.30
   3 -12   1  130.89   11.90
  -4  12  -1    2.70    2.30
  -4  12  -1    0.10    2.40
   4 -12   1   -0.50    3.30
  -5  12  -1  185.78   10.00
  -5  12  -1  202.38   10.10
   5 -12   1  172.68   13.00
   5 -12   1  192.88   13.60
  -6  12  -1  817.72   23.60
  -6  12  -1  884.01   23.20
   6 -12   1  867.01   32.60
   6 -12   1  825.12   29.50
  -7  12  -1    5.60    2.60
  -7  12  -1    2.10    2.70
   7 -12   1    8.40    5.90
   7 -12   1   -0.10    3.10
  -8  12  -1   38.20    5.70
   8 -12   1   22.30    5.80
   8 -12   1   33.80    9.60
  -9  12  -1    4.00    2.30
   9 -12   1    0.30    6.20
   9 -12   1    2.00    3.40
 -10  12  -1   42.30    6.80
  10 -12   1   25.80    6.10
  10 -12   1   21.90   10.20
   4  11  -1   75.09    8.60
  -4 -11   1   90.69    7.40
  -4 -11   1   82.09   11.60
   3  11  -1  110.69    9.50
  -3 -11   1  110.59    7.50
  -3 -11   1  122.29   14.60
   2  11  -1   61.19    7.90
  -2 -11   1   63.19    9.80
  -2 -11   1   55.29    5.40
   1  11  -1   22.40    5.10
   1  11  -1   10.50    3.00
  -1 -11   1   12.50    5.10
   0  11  -1  161.08   10.10
   0  11  -1  161.28    8.90
   0 -11   1  158.58   12.60
  -1  11  -1  309.87   13.50
  -1  11  -1  312.37   13.70
   1 -11   1  356.16   18.20
  -2  11  -1   51.89    5.70
  -2  11  -1   51.49    5.10
   2 -11   1   48.60    7.80
  -3  11  -1  226.98   11.20
  -3  11  -1  230.38   10.80
   3 -11   1  233.88   14.40
   3 -11   1  218.88   10.90
  -4  11  -1  246.18   12.70
  -4  11  -1  237.58   10.80
   4 -11   1  266.77   15.00
   4 -11   1  249.78   14.40
  -5  11  -1  110.49    7.30
  -5  11  -1  115.99    7.60
   5 -11   1  117.29   11.30
   5 -11   1  127.99   10.60
  -6  11  -1  539.45   17.30
  -6  11  -1  549.15   16.40
   6 -11   1  513.25   21.10
   6 -11   1  468.75   24.10
  -7  11  -1   47.70    5.40
  -7  11  -1   40.40    4.60
   7 -11   1   50.29   10.10
   7 -11   1   46.50    7.20
  -8  11  -1    1.80    2.20
  -8  11  -1    0.90    2.50
   8 -11   1    2.40    5.50
   8 -11   1   -1.70    3.00
  -9  11  -1   39.70    5.70
   9 -11   1   51.59   11.70
   9 -11   1   42.50    6.80
  10 -11   1   42.20    6.70
  10 -11   1   52.89   13.10
 -11  11  -1    4.90    3.30
  11 -11   1    0.90    6.70
  11 -11   1   -4.60    2.90
   5  10  -1    3.80    3.60
  -5 -10   1   -1.70    2.50
  -5 -10   1   -5.30    3.30
   4  10  -1   44.90   10.00
  -4 -10   1   46.10    5.20
  -4 -10   1   40.60    8.20
   3  10  -1   19.20    4.60
  -3 -10   1   14.70    3.60
  -3 -10   1   14.00    5.60
   2  10  -1  151.38    9.60
  -2 -10   1  154.58    8.30
  -2 -10   1  141.69   12.00
   1  10  -1  474.75   14.80
   1  10  -1  456.85   16.60
  -1 -10   1  417.26   19.60
   0  10  -1   14.30    3.60
   0  10  -1   11.50    2.80
   0 -10   1   12.80    4.80
  -1  10  -1   23.40    4.30
  -1  10  -1   29.80    4.20
   1 -10   1   28.00    5.80
  -2  10  -1   45.40    5.20
  -2  10  -1   45.10    4.50
   2 -10   1   52.89    5.10
   2 -10   1   58.69    8.20
  -3  10  -1   83.19    5.80
  -3  10  -1   80.79    6.20
   3 -10   1   74.29    8.00
   3 -10   1   90.99    8.00
  -4  10  -1  107.89    7.00
  -4  10  -1  129.39    7.30
   4 -10   1  120.09    9.50
   4 -10   1  114.29   10.20
  -5  10  -1  578.54   17.10
  -5  10  -1  583.34   16.60
   5 -10   1  557.04   24.00
   5 -10   1  507.75   29.50
  -6  10  -1   11.70    3.60
  -6  10  -1   13.90    2.90
   6 -10   1   18.60    7.20
   6 -10   1   17.10    6.60
  -7  10  -1    6.40    2.70
  -7  10  -1   10.00    2.60
   7 -10   1    5.60    3.20
   7 -10   1    7.80    5.90
  -8  10  -1  204.28   10.40
  -8  10  -1  203.98    8.40
   8 -10   1  198.78   11.90
   8 -10   1  193.28   17.10
  -9  10  -1   30.20    5.10
   9 -10   1   35.30    6.10
   9 -10   1   37.20   10.10
 -10  10  -1   22.50    4.70
  10 -10   1   19.80    7.90
  10 -10   1   17.90    4.60
 -11  10  -1    2.20    3.20
  11 -10   1    1.20    3.00
 -12  10  -1  101.99    9.10
  12 -10   1   93.79   16.80
   7   9  -1   -1.40    3.00
  -7  -9   1    4.70    4.60
  -7  -9   1   -0.10    2.60
   6   9  -1   94.19    8.90
  -6  -9   1  115.49   11.50
  -6  -9   1   92.79    7.30
   5   9  -1  233.18   13.00
  -5  -9   1  239.98   10.70
  -5  -9   1  241.88   15.30
   4   9  -1    2.60    2.80
  -4  -9   1    1.90    3.60
  -4  -9   1    1.00    2.10
   3   9  -1  367.86   15.00
  -3  -9   1  351.56   17.30
  -3  -9   1  367.66   12.60
   2   9  -1  149.79    9.00
   2   9  -1  132.99    7.30
  -2  -9   1  130.59    7.10
  -2  -9   1  134.29   10.60
   1   9  -1  210.28    8.90
   1   9  -1  217.58   10.40
  -1  -9   1  210.68   12.80
   0   9  -1   31.60    4.60
   0   9  -1   26.40    3.70
  -1   9  -1  214.68    9.70
  -1   9  -1  231.18    8.90
   1  -9   1  188.98    7.50
   1  -9   1  225.08   12.50
  -2   9  -1  183.88    7.90
  -2   9  -1  181.98    8.60
   2  -9   1  181.18    9.60
   2  -9   1  169.88   10.60
  -3   9  -1    2.00    1.70
  -3   9  -1    3.20    2.20
   3  -9   1    3.20    3.10
   3  -9   1    9.40    3.50
  -4   9  -1   25.90    3.90
  -4   9  -1   24.90    3.70
   4  -9   1   29.20    7.00
   4  -9   1   30.00    5.60
  -5   9  -1  164.18    8.10
  -5   9  -1  180.18    7.90
   5  -9   1  177.88   12.90
   5  -9   1  161.18   10.10
  -6   9  -1  121.09    7.00
  -6   9  -1  106.99    6.00
   6  -9   1  103.19    8.10
   6  -9   1  132.79   11.90
  -7   9  -1   58.69    4.50
   7  -9   1   47.60    5.80
   7  -9   1   47.80    9.30
  -8   9  -1  907.41   20.90
  -8   9  -1  896.51   24.20
   8  -9   1  957.60   26.50
   8  -9   1  886.21   35.50
  -9   9  -1   38.50    5.30
  -9   9  -1   36.90    3.70
   9  -9   1   30.20    5.20
   9  -9   1   34.00    8.90
 -10   9  -1   11.40    3.70
  10  -9   1   18.30    4.00
  10  -9   1   15.80    7.90
 -11   9  -1   52.79    7.00
  11  -9   1   47.00    5.80
  11  -9   1   62.59   13.40
 -12   9  -1   12.40    4.30
  12  -9   1    8.20    7.90
   8   8  -1    0.20    3.40
  -8  -8   1   13.50    5.40
  -8  -8   1    6.20    3.60
   7   8  -1   33.90    6.00
  -7  -8   1   33.80    7.20
  -7  -8   1   27.50    4.80
   6   8  -1  132.49   10.00
  -6  -8   1  122.89    7.90
  -6  -8   1  132.89   11.60
   5   8  -1   -1.40    2.30
  -5  -8   1    6.70    4.00
  -5  -8   1    3.30    2.30
   4   8  -1   46.70    6.10
  -4  -8   1   37.80    4.60
  -4  -8   1   37.60    6.50
   3   8  -1  157.68    8.90
  -3  -8   1  167.18    7.70
  -3  -8   1  174.48   11.40
   2   8  -1  177.38    9.20
   2   8  -1  172.48    7.70
  -2  -8   1  200.08   11.80
   1   8  -1    0.40    1.70
   1   8  -1   -0.90    1.50
  -1  -8   1    4.00    3.20
   0   8  -1  838.52   21.70
   0   8  -1  882.91   20.30
   0  -8   1  875.51   25.80
  -1   8  -1   57.09    4.80
  -1   8  -1   44.50    3.80
   1  -8   1   56.39    6.00
   1  -8   1   51.69    4.60
  -2   8  -1   15.50    2.90
  -2   8  -1   13.60    2.50
   2  -8   1   24.50    4.60
   2  -8   1   15.20    3.80
  -3   8  -1  437.66   12.80
  -3   8  -1  430.66   12.40
   3  -8   1  418.06   17.20
   3  -8   1  413.26   15.50
  -4   8  -1  215.48    8.30
  -4   8  -1  218.48    8.40
   4  -8   1  207.78   14.30
   4  -8   1  208.38   10.60
  -5   8  -1   28.90    3.30
  -5   8  -1   28.00    3.60
   5  -8   1   13.20    5.10
   5  -8   1   25.70    4.60
  -6   8  -1  992.00   22.20
  -6   8  -1 1021.10   24.00
   6  -8   1  999.90   33.20
   6  -8   1 1004.10   26.40
  -7   8  -1  384.46   13.30
  -7   8  -1  372.96   11.40
   7  -8   1  384.16   14.50
   7  -8   1  398.96   20.80
  -8   8  -1   16.50    2.70
  -8   8  -1   11.10    3.00
   8  -8   1   20.00    4.00
   8  -8   1   15.10    5.80
  -9   8  -1   60.49    5.80
  -9   8  -1   56.79    4.10
   9  -8   1   49.60    5.40
   9  -8   1   36.00    9.10
 -10   8  -1  285.77   12.70
  10  -8   1  269.27   12.00
  10  -8   1  297.47   21.30
 -11   8  -1   78.09    7.30
  11  -8   1   72.99   14.70
  11  -8   1   76.89    6.60
 -12   8  -1    1.40    2.70
  12  -8   1   -0.70    6.00
 -13   8  -1   12.20    4.40
  13  -8   1   13.90    8.30
   8   7  -1  102.89    9.30
  -8  -7   1  116.79    8.30
  -8  -7   1  116.39   10.60
   7   7  -1   60.49    6.90
  -7  -7   1   37.40    7.10
  -7  -7   1   40.50    5.30
   6   7  -1  226.48   11.80
  -6  -7   1  215.68   13.30
  -6  -7   1  204.88    9.50
   5   7  -1  137.99    7.40
   5   7  -1  139.89    8.80
  -5  -7   1  147.59   10.50
  -5  -7   1  129.19    7.20
   4   7  -1  212.68    8.30
   4   7  -1  217.58   10.50
  -4  -7   1  216.78   12.30
  -4  -7   1  210.68    8.70
   3   7  -1   70.29    4.20
   3   7  -1   77.59    6.00
  -3  -7   1   70.59    7.10
  -3  -7   1   71.29    4.90
   2   7  -1    2.40    1.70
   2   7  -1    2.40    1.30
   2   7  -1   -2.70    0.90
  -2  -7   1   -0.30    1.80
   1   7  -1  380.46   11.00
   1   7  -1  357.36   12.20
  -1  -7   1  381.96   14.90
   0   7  -1   51.99    4.40
   0   7  -1   56.29    4.40
   0  -7   1   53.29    5.60
   0  -7   1   51.49    3.70
  -1   7  -1  225.98    7.70
  -1   7  -1  217.38    8.50
   1  -7   1  212.98    9.30
  -2   7  -1   34.80    3.10
  -2   7  -1   33.70    3.40
   2  -7   1   36.90    4.60
   2  -7   1   44.60    5.40
  -3   7  -1  291.57    9.60
  -3   7  -1  290.07    9.10
   3  -7   1  269.77   13.00
   3  -7   1  288.37   11.60
  -4   7  -1    6.50    1.90
  -4   7  -1    2.20    1.40
   4  -7   1    2.50    1.90
   4  -7   1    4.80    2.90
  -5   7  -1  176.78    7.00
  -5   7  -1  180.18    7.50
   5  -7   1  173.48   11.50
   5  -7   1  180.98    9.00
  -6   7  -1 1614.44   31.60
  -6   7  -1 1607.04   33.30
   6  -7   1 1583.04   43.00
   6  -7   1 1626.74   35.50
  -7   7  -1  545.85   15.80
  -7   7  -1  536.25   13.90
   7  -7   1  517.95   16.20
   7  -7   1  559.74   23.90
  -8   7  -1   49.80    3.90
  -8   7  -1   56.79    5.10
   8  -7   1   52.49    5.00
   8  -7   1   68.89   10.80
  -9   7  -1   43.80    4.90
   9  -7   1   44.00    9.60
   9  -7   1   35.50    4.40
 -10   7  -1    4.80    2.90
 -10   7  -1    8.80    2.10
  10  -7   1   11.30    6.30
  10  -7   1    5.10    2.20
  11  -7   1   32.40    4.30
  11  -7   1   38.80   10.10
 -12   7  -1  322.47   15.20
  12  -7   1  329.67   24.90
 -13   7  -1   21.70    5.40
  13  -7   1   13.90    9.30
   9   6  -1   24.60    6.00
  -9  -6   1   22.80    6.30
  -9  -6   1   30.20    5.10
   8   6  -1  458.65   18.00
  -8  -6   1  490.85   20.20
  -8  -6   1  458.45   16.00
   7   6  -1  120.39    8.80
   7   6  -1  131.59    9.20
  -7  -6   1  118.89    7.50
  -7  -6   1  125.19   10.30
   6   6  -1   33.90    5.00
   6   6  -1   54.29    5.80
  -6  -6   1   57.79    5.20
  -6  -6   1   50.19    8.60
   5   6  -1   13.40    3.20
  -5  -6   1   16.20    2.90
  -5  -6   1   11.70    3.80
   4   6  -1    4.10    1.90
   4   6  -1    8.40    2.80
  -4  -6   1    0.50    2.40
  -4  -6   1    4.00    1.80
   3   6  -1  239.88    8.30
   3   6  -1  249.08    9.80
  -3  -6   1  254.47   11.90
  -3  -6   1  250.97    8.60
   2   6  -1  235.58    9.20
   2   6  -1  238.48    7.40
   2   6  -1  238.98    8.10
  -2  -6   1  228.88   10.80
   1   6  -1   23.10    3.30
   1   6  -1   24.10    2.50
   1   6  -1   19.80    2.40
  -1  -6   1   17.50    3.50
   0   6  -1    0.30    0.80
   0   6  -1    1.80    1.30
   0  -6   1   -0.70    1.30
   0  -6   1   -2.50    1.40
  -1   6  -1  452.85   13.60
  -1   6  -1  460.05   11.30
   1  -6   1  444.16   14.10
   1  -6   1  445.76   14.40
  -2   6  -1   97.89    4.90
  -2   6  -1   99.29    4.50
   2  -6   1   88.79    6.80
  -3   6  -1   26.90    2.50
  -3   6  -1   24.10    2.60
   3  -6   1   30.60    4.10
   3  -6   1   28.00    5.00
  -4   6  -1  201.48    7.10
   4  -6   1  218.28   11.50
   4  -6   1  190.68    8.50
  -5   6  -1  116.99    5.30
  -5   6  -1  120.99    5.90
   5  -6   1  121.09    9.20
   5  -6   1  124.79    6.60
  -6   6  -1  100.29    5.60
  -6   6  -1   96.49    4.90
   6  -6   1   95.89    5.90
   6  -6   1   94.99    9.00
  -7   6  -1   40.60    4.10
  -7   6  -1   38.10    3.30
   7  -6   1   34.90    7.30
  -8   6  -1  298.07   11.30
  -8   6  -1  292.17    9.40
   8  -6   1  289.27   17.30
   8  -6   1  286.07   10.60
  -9   6  -1  147.69    7.20
  -9   6  -1  134.29    7.80
   9  -6   1  140.99   13.20
   9  -6   1  131.89    7.00
 -10   6  -1  179.78    9.70
 -10   6  -1  161.88    7.00
  10  -6   1  157.58   15.30
  10  -6   1  159.78    7.70
 -11   6  -1    4.80    2.90
 -11   6  -1    2.50    1.60
  11  -6   1    0.00    1.60
  11  -6   1    1.60    5.00
 -13   6  -1   -0.70    3.20
  13  -6   1   -9.60    5.80
  10   5  -1  166.18   10.70
  10   5  -1  128.39   12.90
 -10  -5   1  157.88   11.50
   9   5  -1  106.69   11.30
   9   5  -1  111.29    8.70
  -9  -5   1  120.79    9.70
  -9  -5   1  117.19    8.00
   8   5  -1  196.88   12.70
   8   5  -1  216.38   11.40
  -8  -5   1  191.88   11.90
  -8  -5   1  227.98   10.60
   7   5  -1  209.68   10.70
   7   5  -1  217.48   11.70
  -7  -5   1  196.98   11.90
  -7  -5   1  204.88    9.80
   6   5  -1  110.59    7.30
   6   5  -1  107.49    7.70
  -6  -5   1   82.39    7.50
  -6  -5   1   93.29    6.10
   5   5  -1  164.28    8.20
   5   5  -1  154.88    8.20
  -5  -5   1  157.68    7.00
  -5  -5   1  158.98    9.50
   4   5  -1   39.80    4.20
   4   5  -1   33.00    3.90
  -4  -5   1   41.90    5.00
  -4  -5   1   35.00    3.30
   3   5  -1   67.09    4.70
   3   5  -1   64.19    4.30
  -3  -5   1   66.29    4.00
  -3  -5   1   68.49    5.80
   2   5  -1  190.38    6.60
   2   5  -1  195.98    7.60
   2   5  -1  191.18    6.60
  -2  -5   1  180.38    8.70
   1   5  -1  826.82   16.60
   1   5  -1  763.82   19.40
   1   5  -1  761.82   18.90
   0   5  -1   61.69    3.20
   0  -5   1   57.19    4.40
  -1   5  -1  416.66   10.10
  -1   5  -1  423.06   10.90
   1  -5   1  434.56   13.40
   1  -5   1  416.16   12.70
  -2   5  -1    6.80    1.70
  -2   5  -1    4.10    1.20
   2  -5   1    7.30    2.60
   2  -5   1    7.20    2.00
  -3   5  -1  755.62   16.30
  -3   5  -1  752.22   16.30
   3  -5   1  777.22   18.40
   3  -5   1  756.02   21.50
  -4   5  -1 1275.37   24.70
  -4   5  -1 1245.08   24.30
   4  -5   1 1196.98   25.90
   4  -5   1 1208.18   30.80
  -5   5  -1  639.94   15.20
  -5   5  -1  607.34   14.20
   5  -5   1  625.34   23.80
   5  -5   1  599.74   15.50
  -6   5  -1 1123.89   24.60
  -6   5  -1 1136.59   23.30
   6  -5   1 1170.08   32.70
   6  -5   1 1168.78   25.00
  -7   5  -1  729.73   16.80
  -7   5  -1  753.92   18.70
   7  -5   1  716.93   25.80
   7  -5   1  727.03   18.00
  -8   5  -1  163.38    8.10
  -8   5  -1  168.58    6.80
   8  -5   1  179.48   13.40
   8  -5   1  154.68    7.00
  -9   5  -1   -1.10    1.80
   9  -5   1    1.90    1.40
   9  -5   1   -0.20    3.70
 -10   5  -1  191.98    9.80
 -10   5  -1  172.48    7.60
  10  -5   1  154.88   10.50
  10  -5   1  172.18   15.50
 -11   5  -1  115.29    6.50
 -11   5  -1  147.09    9.20
  11  -5   1  137.49   15.30
 -12   5  -1   75.49    7.60
  12  -5   1   97.99   16.00
 -13   5  -1  100.69    9.10
  13  -5   1  118.59   18.60
  11   4  -1   19.20    7.30
  11   4  -1   34.30    5.90
 -11  -4   1   20.80    4.90
 -11  -4   1   30.60    6.10
  10   4  -1   24.80    5.10
 -10  -4   1   27.20    5.30
 -10  -4   1   19.30    4.40
   9   4  -1   30.90    6.90
   9   4  -1   33.30    5.40
  -9  -4   1   26.50    5.30
  -9  -4   1   38.90    5.70
   8   4  -1  185.58   12.10
   8   4  -1  167.98    9.50
  -8  -4   1  192.98    9.40
  -8  -4   1  177.58   10.90
   7   4  -1  462.05   15.40
   7   4  -1  447.36   17.60
  -7  -4   1  440.06   16.90
  -7  -4   1  467.25   14.40
   6   4  -1   27.20    4.00
   6   4  -1   24.80    4.60
  -6  -4   1   20.70    3.20
  -6  -4   1   29.50    4.90
   5   4  -1  675.93   18.90
   5   4  -1  646.24   17.40
  -5  -4   1  641.84   16.20
  -5  -4   1  646.94   19.50
   4   4  -1  290.77   10.00
   4   4  -1  293.97   10.50
  -4  -4   1  296.67   11.70
   3   4  -1  342.77   10.40
   3   4  -1  342.17   10.40
  -3  -4   1  350.56    9.30
  -3  -4   1  338.57   12.40
   2   4  -1   44.60    3.20
  -2  -4   1   36.90    3.70
  -2  -4   1   38.60    2.70
   1   4  -1 3072.89   51.99
   1   4  -1 2979.10   53.89
   1   4  -1 2951.70   53.39
  -1  -4   1 3199.88   54.09
  -1  -4   1 3044.90   55.99
   0   4  -1   72.29    3.10
   0   4  -1   89.89    4.10
   0  -4   1   79.79    4.60
   0  -4   1   64.99    4.30
  -1   4  -1 1405.26   25.10
  -1   4  -1 1404.56   26.10
   1  -4   1 1389.86   29.50
   1  -4   1 1374.36   27.90
  -2   4  -1  396.66    9.40
  -2   4  -1  407.16    9.80
   2  -4   1  413.06   11.10
   2  -4   1  417.76   13.30
  -3   4  -1  520.55   11.70
  -3   4  -1  526.55   11.80
   3  -4   1  517.75   16.00
   3  -4   1  515.55   12.80
  -4   4  -1  879.91   18.40
  -4   4  -1  888.31   18.00
   4  -4   1  879.71   18.90
   4  -4   1  884.21   23.80
  -5   4  -1   82.19    4.60
  -5   4  -1   87.49    4.20
   5  -4   1   86.79    4.50
   5  -4   1   79.79    7.20
  -6   4  -1  597.34   14.00
  -6   4  -1  592.24   15.10
   6  -4   1  596.14   14.50
   6  -4   1  588.14   20.80
  -7   4  -1  690.63   17.50
  -7   4  -1  684.03   16.00
   7  -4   1  655.23   23.80
   7  -4   1  669.03   16.10
  -8   4  -1  107.39    6.30
   8  -4   1  100.89    5.10
   8  -4   1   95.99    9.70
   8  -4   1  102.79    5.30
  -9   4  -1  604.54   25.10
   9  -4   1  582.24   15.00
   9  -4   1  572.34   15.10
 -10   4  -1  961.20   25.40
  10  -4   1  955.10   21.90
  10  -4   1  909.91   21.40
  10  -4   1  968.00   36.10
 -11   4  -1   44.50    6.10
  11  -4   1   57.79   11.40
  11  -4   1   58.49    4.90
 -12   4  -1   74.19    7.40
  12  -4   1   78.89   14.70
  12  -4   1   54.69    5.00
 -13   4  -1  251.37   13.80
  13  -4   1  260.27   22.30
  11   3  -1    5.40    3.00
  11   3  -1   13.40    6.70
 -11  -3   1   -0.80    4.50
  10   3  -1   57.49    9.70
  10   3  -1   52.99    6.00
 -10  -3   1   41.90    5.80
 -10  -3   1   56.69    6.80
   9   3  -1   48.50    5.70
   9   3  -1   41.70    7.70
  -9  -3   1   50.99    6.10
  -9  -3   1   56.29    5.60
   8   3  -1    8.20    3.00
   8   3  -1   11.40    4.30
  -8  -3   1    4.00    3.00
  -8  -3   1    9.00    2.90
   7   3  -1    9.30    2.80
   7   3  -1   12.40    3.90
  -7  -3   1   11.10    2.60
  -7  -3   1   12.20    3.40
   6   3  -1 1369.16   33.00
   6   3  -1 1352.96   29.40
  -6  -3   1 1350.96   28.60
  -6  -3   1 1373.46   31.90
   5   3  -1 1336.77   30.50
   5   3  -1 1309.07   27.90
  -5  -3   1 1340.57   27.20
  -5  -3   1 1355.76   30.50
   4   3  -1   68.59    4.90
  -4  -3   1   63.09    3.70
  -4  -3   1   56.49    4.70
   3   3  -1 2493.75   46.30
   3   3  -1 2513.85   45.30
  -3  -3   1 2491.45   44.10
  -3  -3   1 2564.84   47.80
   2   3  -1 4151.58   71.39
  -2  -3   1 4183.48   69.89
  -2  -3   1 4233.78   73.59
   1   3  -1 2387.06   40.80
   1   3  -1 2479.05   45.60
   1   3  -1 2387.86   42.10
  -1  -3   1 2331.67   43.90
  -1  -3   1 2439.16   42.20
   0   3  -1  301.47    7.70
   0   3  -1  300.77    6.80
   0   3  -1  313.37    9.10
   0  -3   1  311.27    9.10
  -1   3  -1    5.70    1.30
   1  -3   1    6.00    2.10
   1  -3   1    7.00    1.70
  -2   3  -1  655.63   13.10
  -2   3  -1  691.13   13.70
   2  -3   1  670.63   17.00
   2  -3   1  661.53   14.30
  -3   3  -1  832.82   16.60
  -3   3  -1  854.71   16.60
   3  -3   1  834.92   17.00
   3  -3   1  841.12   21.00
  -4   3  -1 2867.11   49.80
  -4   3  -1 2867.21   49.20
   4  -3   1 2840.02   55.69
   4  -3   1 2823.92   49.40
  -5   3  -1 3551.04   63.19
  -5   3  -1 3607.24   62.69
   5  -3   1 3690.63   62.49
   5  -3   1 3692.43   62.09
   5  -3   1 3641.74   70.49
  -6   3  -1  225.78    7.50
  -6   3  -1  215.28    7.90
   6  -3   1  219.38   11.70
   6  -3   1  215.38    7.00
  -7   3  -1  264.07    9.50
  -7   3  -1  254.47    8.40
   7  -3   1  232.88   13.20
   7  -3   1  255.17    8.20
  -8   3  -1 1081.29   25.40
  -8   3  -1 1085.59   23.50
   8  -3   1 1090.99   23.70
   8  -3   1 1120.99   34.00
  -9   3  -1  196.58    7.90
   9  -3   1  203.88   16.60
   9  -3   1  214.38    8.40
 -10   3  -1  445.06   13.00
 -10   3  -1  459.35   16.00
  10  -3   1  437.36   23.30
  10  -3   1  447.76   13.60
 -11   3  -1  319.97   14.10
  11  -3   1  315.67   21.60
  11  -3   1  310.77   11.50
 -12   3  -1  137.39   11.20
  12  -3   1  169.58   17.50
  12  -3   1  126.59    7.60
 -13   3  -1   13.30    4.90
  13  -3   1    6.50    7.20
  12   2  -1   -0.90    5.20
  12   2  -1    7.50    3.40
 -12  -2   1    4.10    3.40
  11   2  -1   -0.20    5.30
  11   2  -1   11.00    3.20
 -11  -2   1   10.80    3.50
 -11  -2   1    4.90    3.20
  10   2  -1  191.48   14.70
  10   2  -1  196.98   10.20
 -10  -2   1  201.88   10.40
 -10  -2   1  194.78   10.90
   9   2  -1  105.59    7.20
   9   2  -1  101.29   16.70
  -9  -2   1  111.89    7.40
  -9  -2   1  106.99    8.00
   8   2  -1   26.20    4.10
   8   2  -1   28.70    5.90
  -8  -2   1   39.50    5.50
  -8  -2   1   33.10    4.40
   7   2  -1  597.54   20.60
   7   2  -1  564.64   15.90
  -7  -2   1  577.44   17.90
  -7  -2   1  561.04   15.80
   6   2  -1  589.84   18.80
   6   2  -1  569.44   15.10
  -6  -2   1  556.34   16.80
  -6  -2   1  578.94   15.00
   5   2  -1   17.00    3.60
   5   2  -1   10.70    2.10
  -5  -2   1   11.40    2.70
  -5  -2   1   13.30    2.70
   4   2  -1 4296.87   76.49
   4   2  -1 4278.37   73.39
  -4  -2   1 4276.57   72.99
  -4  -2   1 4307.87   75.89
   3   2  -1 9929.41  164.48
   2   2  -1    1.30    1.00
   2   2  -1    3.30    1.40
  -2  -2   1    1.00    1.30
  -2  -2   1   -0.10    0.70
   0   2  -1    2.20    0.60
   0   2  -1    0.40    1.40
   0  -2   1    0.70    1.40
   0  -2   1    1.60    0.50
  -1   2  -1  940.21   16.30
  -1   2  -1  936.61   17.10
  -1   2  -1  924.91   17.40
  -1   2  -1  925.11   19.10
   1  -2   1  906.41   17.40
   1  -2   1  976.90   20.00
   1  -2   1  928.81   16.20
  -2   2  -1 3963.20   65.79
  -2   2  -1 4050.29   66.09
   2  -2   1 3942.41   69.59
  -3   2  -1  484.75   10.60
   3  -2   1  487.85   10.10
   3  -2   1  497.05   10.40
   3  -2   1  498.35   14.00
   3  -2   1  487.95   10.30
  -4   2  -1  126.49    4.90
  -4   2  -1  128.59    4.40
   4  -2   1  129.39    4.50
  -5   2  -1  900.91   19.10
  -5   2  -1  878.61   17.90
   5  -2   1  888.41   18.10
   5  -2   1  900.71   24.10
  -6   2  -1   24.40    2.40
  -6   2  -1   23.90    2.60
   6  -2   1   24.30    2.50
   6  -2   1   29.10    5.20
  -7   2  -1   47.20    3.40
  -7   2  -1   42.30    3.80
   7  -2   1   44.50    3.50
   7  -2   1   47.30    6.20
  -8   2  -1 2177.48   41.70
  -8   2  -1 2234.58   44.40
   8  -2   1 2204.18   53.59
   8  -2   1 2262.67   42.60
  -9   2  -1  463.65   13.20
  -9   2  -1  430.16   17.90
   9  -2   1  490.35   14.10
   9  -2   1  498.85   22.90
 -10   2  -1  232.88   11.10
 -10   2  -1  227.18    8.70
  10  -2   1  235.48    9.80
  10  -2   1  252.77   17.40
 -11   2  -1  452.45   16.90
  11  -2   1  425.86   14.40
  11  -2   1  389.16   23.90
  12  -2   1   -2.90    4.80
  12  -2   1    0.90    2.70
 -13   2  -1   87.19    8.70
  13  -2   1   79.39   15.00
  12   1  -1    9.30    3.50
  12   1  -1    3.10    7.60
 -12  -1   1    0.80    2.80
  11   1  -1   12.90    6.40
  11   1  -1    8.60    3.10
 -11  -1   1    8.40    3.60
 -11  -1   1    6.50    3.20
  10   1  -1    6.00    4.80
  10   1  -1    0.20    2.00
 -10  -1   1    1.50    2.20
 -10  -1   1    1.70    2.60
   9   1  -1   15.20    3.30
  -9  -1   1   12.30    3.50
  -9  -1   1   25.80    4.30
   8   1  -1 1497.65   31.80
   8   1  -1 1532.65   40.20
  -8  -1   1 1492.35   32.60
  -8  -1   1 1522.25   34.30
   7   1  -1 2611.14   48.00
   7   1  -1 2575.54   55.39
  -7  -1   1 2536.65   50.39
  -7  -1   1 2482.15   48.20
   6   1  -1  654.93   20.30
   6   1  -1  665.03   16.00
  -6  -1   1  680.73   16.40
  -6  -1   1  682.23   17.90
   5   1  -1  649.64   14.90
   5   1  -1  660.63   18.70
  -5  -1   1  644.84   15.10
  -5  -1   1  656.13   16.70
   4   1  -1  174.48    7.70
   4   1  -1  167.08    5.60
  -4  -1   1  152.88    5.50
  -4  -1   1  157.88    6.60
   3   1  -1 2233.88   41.50
   3   1  -1 2229.48   38.60
  -3  -1   1 2187.38   38.50
  -3  -1   1 2248.18   40.60
   0  -1   1  272.17    4.90
  -1   1  -1   73.99    2.40
   1  -1   1   76.39    3.80
   1  -1   1   75.79    2.10
   1  -1   1   72.89    2.10
   1  -1   1   68.19    2.70
  -2   1  -1 2303.27   37.30
  -2   1  -1 2270.47   38.60
   2  -1   1 2252.87   38.20
   2  -1   1 2263.87   41.40
   2  -1   1 2268.97   37.30
  -3   1  -1   16.20    1.70
  -3   1  -1   17.80    1.40
   3  -1   1   19.40    3.10
   3  -1   1   16.60    1.30
   3  -1   1   18.20    1.70
  -4   1  -1   34.90    2.60
  -4   1  -1   34.20    2.10
   4  -1   1   33.70    2.00
   4  -1   1   35.60    2.40
   4  -1   1   35.90    4.00
  -5   1  -1  638.04   14.80
  -5   1  -1  641.54   13.80
   5  -1   1  637.84   19.00
   5  -1   1  615.04   14.10
  -6   1  -1  525.05   12.80
  -6   1  -1  522.35   13.90
   6  -1   1  541.05   18.50
   6  -1   1  536.45   13.30
  -7   1  -1 1876.71   37.10
  -7   1  -1 1847.42   35.20
   7  -1   1 1846.12   44.40
   7  -1   1 1805.72   38.00
  -8   1  -1  124.99    7.10
  -8   1  -1  113.89    5.80
   8  -1   1  118.29   10.50
   8  -1   1  120.69    6.50
  -9   1  -1  137.29    6.70
  -9   1  -1  150.58    8.40
   9  -1   1  146.39   12.60
   9  -1   1  134.99    7.40
 -10   1  -1   11.10    3.40
 -10   1  -1   15.40    2.60
  10  -1   1    7.60    5.40
  10  -1   1   17.90    3.60
 -11   1  -1   47.00    6.60
  11  -1   1   48.70   10.40
 -12   1  -1  400.36   16.80
  12  -1   1  331.67   13.60
  12  -1   1  342.97   24.00
  12   0  -1   94.79    7.00
 -12   0   1  104.79    8.90
  11   0  -1   36.80    8.30
  11   0  -1   45.50    5.00
 -11   0   1   45.80    5.50
 -11   0   1   45.00    6.00
  10   0  -1   63.59   10.20
  10   0  -1   59.19    5.00
 -10   0   1   69.59    6.30
 -10   0   1   58.99    5.70
   9   0  -1  312.17   19.00
   9   0  -1  304.97   10.90
  -9   0   1  321.87   12.60
   8   0  -1   94.79    9.20
   8   0  -1  101.59    5.70
  -8   0   1  109.39    7.00
  -8   0   1  101.49    6.40
   7   0  -1  155.88    6.50
   7   0  -1  155.08   10.10
  -7   0   1  155.48    7.80
  -7   0   1  153.08    7.20
   6   0  -1  427.96   11.10
   6   0  -1  399.86   15.20
  -6   0   1  435.16   11.90
  -6   0   1  436.86   12.90
   5   0  -1  613.64   13.50
   5   0  -1  593.64   17.60
  -5   0   1  615.94   14.20
  -5   0   1  612.04   15.40
   4   0  -1  662.83   13.40
   4   0  -1  655.53   17.30
  -4   0   1  652.83   15.30
  -4   0   1  654.83   14.10
   3   0  -1 3942.41   68.39
  -3   0   1 3929.61   66.59
  -3   0   1 3857.61   65.09
   2   0  -1    5.10    0.80
   2   0  -1    4.10    1.40
  -2   0   1    3.80    0.90
  -2   0   1    3.90    1.20
   1   0  -1  268.47    7.10
  -1   0   1  285.17    5.40
  -1   0   1  291.27    5.10
  -2   0  -1   18.70    1.60
  -2   0  -1   17.70    1.20
   2   0   1   17.20    1.70
   2   0   1   13.60    2.40
   2   0   1   15.60    1.20
  -3   0  -1  271.57    6.50
  -3   0  -1  258.27    7.00
   3   0   1  271.97    7.10
   3   0   1  272.47    9.00
   3   0   1  267.17    6.40
  -4   0  -1 1272.07   24.60
  -4   0  -1 1229.88   24.70
   4   0   1 1341.67   28.60
   4   0   1 1322.97   24.80
  -5   0  -1   77.99    4.40
  -5   0  -1   76.19    3.90
   5   0   1   73.99    6.00
   5   0   1   74.09    4.10
  -6   0  -1   58.49    3.90
  -6   0  -1   59.79    4.30
   6   0   1   63.29    6.20
   6   0   1   66.49    4.30
  -7   0  -1  685.73   16.90
  -7   0  -1  680.53   17.80
   7   0   1  699.43   17.60
   7   0   1  722.63   23.60
  -8   0  -1  944.21   23.30
  -8   0  -1  896.41   21.40
   8   0   1  936.81   22.50
   8   0   1  938.91   30.30
  -9   0  -1  633.34   17.30
  -9   0  -1  670.53   19.40
   9   0   1  663.93   18.50
   9   0   1  651.53   26.30
 -10   0  -1  330.47   13.70
 -10   0  -1  305.17   12.10
  10   0   1  321.77   12.70
  10   0   1  333.77   19.60
 -11   0  -1   11.30    3.60
  11   0   1    0.90    5.30
  11   0   1   10.20    3.30
 -12   0  -1   39.60    6.50
  12   0   1   37.50    5.50
  12   0   1   58.89   17.80
  13  -1  -1   29.80    9.00
 -13   1   1   53.39    7.60
  12  -1  -1    0.40    2.00
  12  -1  -1    1.30    4.80
 -12   1   1    0.50    3.20
  11  -1  -1  118.09    6.80
  11  -1  -1  101.39   12.30
 -11   1   1  109.69    7.70
 -11   1   1  114.59    8.30
  10  -1  -1  637.94   16.90
  10  -1  -1  615.54   26.60
 -10   1   1  615.44   18.90
 -10   1   1  615.64   19.10
   9  -1  -1 1144.39   38.30
   9  -1  -1 1185.28   25.40
  -9   1   1 1168.68   28.00
  -9   1   1 1167.78   28.60
   8  -1  -1   98.89    5.10
   8  -1  -1   91.39    9.10
  -8   1   1   94.89    7.50
  -8   1   1  101.09    6.30
   7  -1  -1 1089.69   22.30
   7  -1  -1 1088.89   30.20
  -7   1   1 1097.79   24.30
  -7   1   1 1089.29   25.10
   6  -1  -1 1212.48   23.70
   6  -1  -1 1275.07   31.20
  -6   1   1 1243.48   26.60
  -6   1   1 1222.78   25.60
   5  -1  -1 1457.55   33.20
   5  -1  -1 1513.55   27.20
  -5   1   1 1500.25   29.90
  -5   1   1 1545.05   29.00
   4  -1  -1  593.24   16.30
   4  -1  -1  600.14   12.70
  -4   1   1  650.43   14.60
  -4   1   1  630.94   13.50
   3  -1  -1  836.52   18.80
   3  -1  -1  830.82   14.50
  -3   1   1  833.82   16.10
  -3   1   1  814.02   14.40
  -3   1   1  828.22   17.00
   2  -1  -1  913.31   20.40
   2  -1  -1  922.21   15.50
  -2   1   1  926.91   15.50
  -2   1   1 1018.30   17.80
  -1  -1  -1 3843.32   64.09
   1   1   1 3984.20   64.59
  -2  -1  -1  313.97    7.50
  -2  -1  -1  317.67    7.70
   2   1   1  323.87    8.10
   2   1   1  316.37    8.50
   2   1   1  334.97    7.90
  -3  -1  -1  954.70   18.80
  -3  -1  -1  945.21   18.80
   3   1   1  956.00   20.70
   3   1   1  955.00   19.10
  -4  -1  -1  161.18    6.00
  -4  -1  -1  167.28    6.10
   4   1   1  166.68    6.20
   4   1   1  171.58    7.70
  -5  -1  -1  598.64   14.80
  -5  -1  -1  594.94   14.60
   5   1   1  606.74   17.90
   5   1   1  595.84   14.80
  -6  -1  -1  291.47   10.00
  -6  -1  -1  300.27    9.90
   6   1   1  303.37   10.10
   6   1   1  300.97   13.20
  -7  -1  -1 1454.15   30.90
  -7  -1  -1 1399.26   30.10
   7   1   1 1384.16   30.30
   7   1   1 1440.36   36.90
  -8  -1  -1  234.58   10.10
  -8  -1  -1  224.28    9.30
   8   1   1  216.28    9.60
   8   1   1  218.58   14.00
  -9  -1  -1   87.79    6.10
  -9  -1  -1  108.19    7.40
   9   1   1   72.39   10.40
   9   1   1  105.39    7.10
 -10  -1  -1  284.97   12.70
 -10  -1  -1  252.77   10.60
  10   1   1  297.87   18.50
  10   1   1  282.17   12.30
 -11  -1  -1   91.29    8.10
  11   1   1   94.89    7.50
  11   1   1  106.69   12.80
 -12  -1  -1    3.90    3.30
  12   1   1    4.60    2.90
  13  -2  -1   15.70    8.00
 -13   2   1   21.10    5.00
  12  -2  -1   19.50    4.80
  12  -2  -1   17.70    6.70
 -12   2   1   14.50    4.30
 -12   2   1   22.40    5.10
  11  -2  -1    7.80    6.20
  11  -2  -1   21.70    3.20
 -11   2   1   18.50    3.70
 -11   2   1   27.70    4.60
  10  -2  -1    5.50    5.30
  10  -2  -1    7.80    2.30
 -10   2   1   13.10    3.40
 -10   2   1   12.00    3.60
   9  -2  -1  111.89    5.50
   9  -2  -1  123.29   11.40
  -9   2   1  119.39    7.30
  -9   2   1  127.59    7.40
   8  -2  -1   -0.20    2.90
   8  -2  -1    0.50    1.20
  -8   2   1   -1.20    1.60
  -8   2   1    0.70    1.60
   7  -2  -1  121.49    4.80
   7  -2  -1  119.69    9.10
  -7   2   1  110.39    6.30
  -7   2   1  116.29    6.10
   6  -2  -1  303.87   13.10
   6  -2  -1  297.37    7.70
  -6   2   1  303.97    9.60
  -6   2   1  314.07   10.30
   5  -2  -1  597.44   12.20
   5  -2  -1  642.74   18.50
  -5   2   1  621.94   15.30
   4  -2  -1 2496.25   48.20
   4  -2  -1 2535.15   41.80
  -4   2   1 2561.14   45.50
  -4   2   1 2491.15   44.20
  -4   2   1 2490.25   41.60
   3  -2  -1 3645.34   65.49
  -3   2   1 3815.72   64.09
  -3   2   1 3769.42   60.49
  -3   2   1 3667.03   60.29
   1  -2  -1   51.49    2.00
   1  -2  -1   56.49    2.50
   1  -2  -1   56.19    3.10
  -1   2   1   51.99    2.40
  -1   2   1   55.39    2.00
  -1   2   1   50.59    2.40
  -1  -2  -1 1986.60   35.80
   1   2   1 1967.20   35.00
   1   2   1 2060.29   34.90
   1   2   1 2018.50   33.70
  -2  -2  -1 1618.24   30.00
  -2  -2  -1 1612.64   28.90
  -2  -2  -1 1524.85   29.40
   2   2   1 1628.34   29.10
   2   2   1 1597.24   29.30
  -3  -2  -1  226.58    7.60
  -3  -2  -1  224.28    6.90
   3   2   1  234.58    7.90
   3   2   1  230.48    7.30
  -4  -2  -1  170.68    6.90
  -4  -2  -1  186.08    6.60
   4   2   1  175.58    7.80
   4   2   1  182.68    6.90
  -5  -2  -1    7.70    2.00
  -5  -2  -1    7.70    2.00
   5   2   1   10.80    3.00
   5   2   1   10.20    2.30
  -6  -2  -1  934.01   22.00
  -6  -2  -1  928.81   22.40
   6   2   1  981.40   26.40
   6   2   1  952.80   22.50
  -7  -2  -1   20.30    3.30
   7   2   1   25.90    3.90
   7   2   1   26.20    5.20
  -8  -2  -1    5.30    3.10
  -8  -2  -1    9.20    2.70
   8   2   1    2.50    3.50
   8   2   1    2.00    2.10
  -9  -2  -1   16.30    3.40
  -9  -2  -1   16.30    4.00
   9   2   1   23.80    6.80
   9   2   1   19.70    3.90
 -10  -2  -1    2.20    2.20
 -10  -2  -1    0.30    2.60
  10   2   1    3.60    3.00
  10   2   1    3.60    4.70
 -11  -2  -1   12.20    5.10
  11   2   1   16.50    7.60
  11   2   1    5.40    3.30
  13  -3  -1   61.19   13.00
 -13   3   1   66.89    7.30
  12  -3  -1   95.89   14.70
 -12   3   1   89.19    8.10
 -12   3   1   85.29    6.70
  11  -3  -1   14.70    7.00
  11  -3  -1   14.10    2.50
 -11   3   1   17.70    3.60
 -11   3   1    9.50    3.50
  10  -3  -1   44.00    9.20
  10  -3  -1   39.90    3.40
 -10   3   1   48.60    5.60
 -10   3   1   45.80    4.90
   9  -3  -1   34.80    2.90
   9  -3  -1   27.80    7.10
  -9   3   1   35.40    4.90
  -9   3   1   29.00    4.20
   8  -3  -1  392.76   17.80
   8  -3  -1  385.46    9.80
  -8   3   1  376.36   12.50
   7  -3  -1  465.05   18.10
   7  -3  -1  443.56   10.50
  -7   3   1  460.55   13.40
  -7   3   1  493.85   14.30
   6  -3  -1 1045.10   19.60
   6  -3  -1 1085.69   28.40
  -6   3   1 1035.40   22.70
  -6   3   1 1058.69   23.80
   5  -3  -1 1701.13   37.10
  -5   3   1 1731.33   33.50
  -5   3   1 1671.63   32.00
  -5   3   1 1606.54   29.10
   4  -3  -1  375.06   12.40
  -4   3   1  359.96    9.50
  -4   3   1  356.86    7.40
  -4   3   1  364.76    7.60
  -4   3   1  366.46   10.70
   3  -3  -1  988.80   17.90
   3  -3  -1 1005.10   22.10
  -3   3   1 1024.70   21.40
  -3   3   1  983.70   19.50
  -3   3   1 1007.80   17.70
   2  -3  -1 2489.35   45.30
   2  -3  -1 2513.55   45.00
  -2   3   1 2570.14   43.70
  -2   3   1 2553.44   42.40
   1  -3  -1   27.80    2.70
   1  -3  -1   26.40    2.00
  -1   3   1   24.10    1.80
  -1   3   1   31.40    1.90
  -1   3   1   24.10    2.00
   0  -3  -1   58.49    3.60
   0   3   1   53.19    2.80
   0   3   1   55.59    2.90
  -1  -3  -1   10.70    2.10
   1   3   1   12.60    1.80
   1   3   1   15.80    1.80
  -2  -3  -1  435.86   12.10
  -2  -3  -1  442.96    9.90
   2   3   1  464.75   10.20
   2   3   1  430.96   11.20
   2   3   1  452.05   10.90
  -3  -3  -1  557.64   13.30
  -3  -3  -1  566.74   14.80
   3   3   1  549.54   13.60
   3   3   1  549.25   13.90
  -4  -3  -1  234.18    8.10
  -4  -3  -1  240.38    9.20
   4   3   1  245.68    8.70
   4   3   1  243.78    9.20
  -5  -3  -1 1682.63   33.70
  -5  -3  -1 1635.74   35.10
   5   3   1 1687.63   36.60
   5   3   1 1715.43   34.80
  -6  -3  -1  962.10   23.00
  -6  -3  -1  953.90   24.00
   6   3   1  979.10   23.80
   6   3   1  985.70   26.60
  -7  -3  -1  153.58    8.50
  -7  -3  -1  155.78    8.00
   7   3   1  178.58   10.90
   7   3   1  160.18    8.70
  -8  -3  -1   34.00    4.90
  -8  -3  -1   39.90    5.20
   8   3   1   48.80    7.90
   8   3   1   28.90    4.60
  -9  -3  -1  190.28   10.20
  -9  -3  -1  167.58    9.60
   9   3   1  177.38   14.90
   9   3   1  177.78   10.00
 -10  -3  -1   30.10    5.20
 -10  -3  -1   39.80    5.60
  10   3   1   42.20    6.10
  10   3   1   44.70    9.10
 -11  -3  -1    7.70    3.40
  11   3   1    6.90    6.50
  13  -4  -1   44.80   11.00
 -13   4   1   80.89    8.20
  12  -4  -1   66.49   12.80
 -12   4   1   81.69    7.80
 -12   4   1   67.39    6.00
  11  -4  -1  123.19   13.30
 -11   4   1  103.49    7.30
 -11   4   1  102.79    7.90
  10  -4  -1    2.70    4.00
 -10   4   1    3.10    2.10
 -10   4   1    1.90    2.20
 -10   4   1    1.50    1.30
  -9   4   1  142.79    7.90
  -9   4   1  112.49    4.90
   8  -4  -1    8.50    3.90
  -8   4   1    9.40    2.50
  -8   4   1   15.80    3.40
  -8   4   1   10.50    1.70
   7  -4  -1  230.08   12.60
  -7   4   1  240.08    9.70
  -7   4   1  223.18    8.70
  -7   4   1  214.98    6.20
   6  -4  -1  557.44   18.80
  -6   4   1  528.15   11.20
  -6   4   1  532.25   15.40
  -6   4   1  536.35   14.20
   5  -4  -1  705.13   20.30
  -5   4   1  706.03   16.50
  -5   4   1  708.13   18.00
   4  -4  -1 2196.48   41.10
   4  -4  -1 2156.18   43.10
  -4   4   1 2143.89   39.30
  -4   4   1 2095.89   37.80
   3  -4  -1 4215.08   74.39
   3  -4  -1 4243.88   73.69
  -3   4   1 4102.39   71.49
  -3   4   1 4265.87   69.69
   2  -4  -1  119.49    5.70
   2  -4  -1  122.99    5.40
  -2   4   1  119.49    4.70
  -2   4   1  117.29    4.20
   1  -4  -1 2571.34   45.10
   1  -4  -1 2615.34   47.80
  -1   4   1 2592.64   45.30
  -1   4   1 2610.74   43.70
  -1   4   1 2542.35   44.80
   0  -4  -1  301.37    9.80
   0   4   1  286.07    8.20
   0   4   1  306.37    8.20
  -1  -4  -1   51.39    4.10
   1   4   1   54.29    3.30
  -2  -4  -1  578.84   15.90
   2   4   1  578.44   12.70
   2   4   1  600.04   14.00
   2   4   1  605.34   16.10
   2   4   1  561.74   12.10
  -3  -4  -1   57.09    4.60
  -3  -4  -1   65.19    4.20
   3   4   1   61.59    3.80
  -4  -4  -1   59.69    4.20
  -4  -4  -1   65.89    5.30
   4   4   1   61.69    4.80
   4   4   1   63.09    4.70
  -5  -4  -1    0.80    1.40
  -5  -4  -1    5.70    2.50
   5   4   1    0.80    2.00
   5   4   1    0.90    1.60
  -6  -4  -1   53.09    4.80
  -6  -4  -1   43.50    5.10
   6   4   1   57.09    7.20
   6   4   1   45.50    5.00
  -7  -4  -1    8.40    3.30
  -7  -4  -1    6.20    2.90
   7   4   1    3.30    3.00
   7   4   1    4.70    2.80
  -8  -4  -1   33.70    5.00
  -8  -4  -1   36.30    5.60
   8   4   1   28.80    6.20
   8   4   1   26.70    4.90
  -9  -4  -1   29.70    5.30
  -9  -4  -1   48.40    6.20
   9   4   1   38.90    6.00
   9   4   1   35.60    8.40
 -10  -4  -1   97.79    8.00
  10   4   1   90.29   12.20
  10   4   1   87.89    8.40
  13  -5  -1   92.59   16.00
 -13   5   1   99.99    8.90
  12  -5  -1   35.80   10.10
 -12   5   1   27.50    5.30
  11  -5  -1   92.89   13.80
  11  -5  -1   70.79    6.20
 -11   5   1   71.79    7.00
  10  -5  -1   28.80    7.70
 -10   5   1   15.20    2.10
 -10   5   1   23.20    4.30
   9  -5  -1  902.21   23.40
   9  -5  -1  909.91   35.50
  -9   5   1  925.31   23.60
  -9   5   1  842.22   17.70
  -9   5   1  888.41   23.90
   8  -5  -1   92.29    6.30
   8  -5  -1   82.89    9.00
  -8   5   1   90.79    5.90
  -8   5   1   87.79    6.40
  -8   5   1   83.09    3.60
   7  -5  -1    3.90    3.20
   7  -5  -1    2.50    1.90
  -7   5   1    0.80    1.60
  -7   5   1    3.80    1.10
   6  -5  -1  192.48   10.90
  -6   5   1  192.98    5.50
  -6   5   1  197.28    7.90
   5  -5  -1  614.24   16.70
   5  -5  -1  605.04   20.60
  -5   5   1  607.54   12.60
  -5   5   1  608.04   15.30
   4  -5  -1  252.77   10.50
   4  -5  -1  241.48    9.40
  -4   5   1  246.38    6.60
   3  -5  -1    7.70    2.20
   3  -5  -1    3.20    1.50
  -3   5   1    1.70    1.20
  -3   5   1    3.90    1.20
   2  -5  -1  109.99    5.60
   2  -5  -1  115.39    6.30
  -2   5   1  112.19    4.50
  -2   5   1  112.39    4.90
   1  -5  -1  198.18    8.50
   1  -5  -1  207.98    6.80
  -1   5   1  215.88    6.90
  -1   5   1  198.68    5.30
  -1   5   1  196.88    6.80
   0  -5  -1   64.49    5.00
   0   5   1   63.89    3.90
   0   5   1   66.49    3.80
   1   5   1  169.18    6.50
   1   5   1  177.98    7.00
  -2  -5  -1  484.25   15.30
   2   5   1  470.65   13.40
   2   5   1  491.75   12.90
  -3  -5  -1   34.60    3.50
  -3  -5  -1   26.50    4.10
   3   5   1   33.10    4.20
  -4  -5  -1   57.39    4.40
  -4  -5  -1   53.49    5.30
   4   5   1   52.19    4.30
   4   5   1   59.09    5.10
  -5  -5  -1   87.39    5.80
  -5  -5  -1   90.09    6.90
   5   5   1   89.29    6.20
   5   5   1   95.19    6.70
  -6  -5  -1   48.50    4.80
  -6  -5  -1   55.99    5.80
   6   5   1   39.60    5.70
   6   5   1   53.19    5.60
  -7  -5  -1  119.49    8.50
  -7  -5  -1  112.79    7.40
   7   5   1  110.49    8.80
   7   5   1  103.29    7.90
  -8  -5  -1  433.16   15.70
   8   5   1  399.86   18.70
   8   5   1  410.76   16.60
  -9  -5  -1  148.99   10.20
  -9  -5  -1  166.18   10.20
   9   5   1  165.08   11.00
 -10  -5  -1    3.40    3.20
  10   5   1    2.40    3.40
  13  -6  -1   50.89   11.70
 -13   6   1   53.39    7.60
  12  -6  -1   -0.60    2.20
  11  -6  -1   91.09    7.00
  11  -6  -1   93.29   13.90
 -11   6   1   86.99    7.50
  10  -6  -1   30.40    8.40
  10  -6  -1   44.10    5.00
 -10   6   1   29.80    4.70
   9  -6  -1   28.10    7.00
   9  -6  -1   37.90    5.40
  -9   6   1   34.80    2.40
  -9   6   1   37.50    4.80
   8  -6  -1    4.00    3.80
   8  -6  -1    1.40    1.90
  -8   6   1    4.60    1.20
  -8   6   1    5.00    2.20
   7  -6  -1  315.07   12.10
   7  -6  -1  332.27   16.20
  -7   6   1  310.77    8.00
  -7   6   1  329.07   11.50
   6  -6  -1  602.44   21.10
   6  -6  -1  612.94   17.80
  -6   6   1  598.64   12.90
  -6   6   1  601.34   16.20
   5  -6  -1 1265.97   29.60
  -5   6   1 1296.27   27.40
  -5   6   1 1300.07   24.30
   4  -6  -1   78.99    5.70
   4  -6  -1   74.99    6.20
  -4   6   1   76.99    4.60
  -4   6   1   79.69    3.80
   3  -6  -1  738.73   19.70
   3  -6  -1  710.63   19.50
  -3   6   1  716.53   15.80
  -3   6   1  725.33   17.00
   2  -6  -1 1685.63   34.50
   2  -6  -1 1702.23   36.40
  -2   6   1 1672.13   32.00
   1  -6  -1 1073.19   26.20
   1  -6  -1 1089.29   21.20
  -1   6   1 1073.29   22.90
  -1   6   1 1061.99   19.30
   0   6   1 1967.90   38.00
   0   6   1 1969.60   37.50
  -1  -6  -1 1666.53   37.60
   1   6   1 1757.52   34.00
   1   6   1 1719.83   34.60
  -2  -6  -1   24.70    4.30
   2   6   1   30.80    3.40
   2   6   1   26.60    3.70
  -3  -6  -1  213.28   10.70
  -3  -6  -1  216.78    8.60
   3   6   1  201.38    9.20
  -4  -6  -1  113.29    6.50
  -4  -6  -1  125.49    8.40
   4   6   1  121.59    5.90
   4   6   1  126.29    7.70
  -5  -6  -1    7.50    3.10
  -5  -6  -1    4.20    2.40
   5   6   1    6.60    2.90
   5   6   1    6.80    2.60
  -6  -6  -1  100.39    8.40
  -6  -6  -1  100.29    6.70
   6   6   1   89.39    7.30
   6   6   1   89.69    7.10
  -7  -6  -1  405.46   17.20
  -7  -6  -1  396.36   14.70
   7   6   1  389.56   16.20
  -8  -6  -1    6.30    3.20
  -8  -6  -1   -1.00    3.00
   8   6   1   -5.00    2.70
  -9  -6  -1  171.68   10.40
  -9  -6  -1  151.78   10.90
   9   6   1  142.29   10.60
  13  -7  -1    1.60    6.20
 -13   7   1    6.40    3.30
  12  -7  -1    6.40    5.80
 -12   7   1    3.40    3.00
  11  -7  -1   95.29   14.70
  11  -7  -1  112.49    8.10
 -11   7   1   99.29    8.00
  10  -7  -1    6.00    5.00
  10  -7  -1    2.60    2.60
 -10   7   1    3.20    2.50
   9  -7  -1   72.19   11.20
   9  -7  -1   62.29    6.30
  -9   7   1   58.09    5.70
  -9   7   1   59.59    2.90
   8  -7  -1   55.29    5.70
   8  -7  -1   50.39    8.80
  -8   7   1   49.30    2.90
  -8   7   1   34.90    6.40
   7  -7  -1   51.29    8.40
   7  -7  -1   40.60    5.10
  -7   7   1   50.59    4.90
  -7   7   1   46.20    3.00
   6  -7  -1  390.06   17.20
   6  -7  -1  416.56   14.80
  -6   7   1  392.36   13.00
  -6   7   1  394.26   10.10
   5  -7  -1 1300.17   31.20
   5  -7  -1 1282.67   33.60
  -5   7   1 1337.17   28.40
  -5   7   1 1285.47   25.40
   4  -7  -1  440.46   16.20
   4  -7  -1  436.76   15.20
  -4   7   1  444.06   13.00
  -4   7   1  446.06   11.60
   3  -7  -1   63.89    5.60
   3  -7  -1   63.99    5.80
  -3   7   1   52.59    3.70
  -3   7   1   46.80    3.90
   2  -7  -1   85.39    6.60
   2  -7  -1   96.89    6.10
  -2   7   1   95.79    5.20
  -2   7   1   97.69    5.30
   1  -7  -1  184.98    9.80
  -1   7   1  188.78    7.80
  -1   7   1  188.78    7.60
   0  -7  -1   31.90    5.20
   0   7   1   33.10    3.80
   0   7   1   30.70    3.50
  -1  -7  -1  821.72   24.00
   1   7   1  813.72   19.80
   1   7   1  815.82   20.70
  -2  -7  -1  274.27   13.00
   2   7   1  269.17   10.10
   2   7   1  277.57   11.10
  -3  -7  -1   17.00    4.30
  -3  -7  -1   14.90    3.10
   3   7   1   12.40    3.30
  -4  -7  -1  447.26   18.10
  -4  -7  -1  477.65   14.90
   4   7   1  495.15   16.90
  -5  -7  -1    2.30    2.40
  -5  -7  -1    3.20    2.90
   5   7   1    2.00    2.80
  -6  -7  -1  260.67   11.70
  -6  -7  -1  266.27   14.50
   6   7   1  250.97   13.00
  -7  -7  -1    8.10    3.80
  -7  -7  -1   13.10    3.80
   7   7   1    8.20    3.90
  -8  -7  -1    2.60    3.20
  -8  -7  -1    5.00    3.90
   8   7   1    4.00    3.70
  13  -8  -1   65.19   14.40
 -13   8   1   50.19    7.40
  12  -8  -1    5.40    6.60
  12  -8  -1    4.00    3.10
 -12   8   1    1.90    3.10
  11  -8  -1   38.20   10.30
  11  -8  -1   32.40    5.30
 -11   8   1   18.40    4.60
  10  -8  -1   37.50    5.70
  10  -8  -1   26.30    8.50
 -10   8   1   31.50    5.40
   9  -8  -1    3.50    4.70
   9  -8  -1    1.50    2.50
  -9   8   1    2.50    2.40
  -9   8   1    1.60    1.20
   8  -8  -1   61.79    6.50
   8  -8  -1   64.69   10.10
  -8   8   1   63.09    3.40
  -8   8   1   69.39    6.00
   7  -8  -1  556.04   23.10
   7  -8  -1  541.65   18.70
  -7   8   1  537.95   13.00
  -7   8   1  556.94   17.00
   6  -8  -1  334.77   16.70
   6  -8  -1  348.77   14.50
  -6   8   1  358.86   10.10
  -6   8   1  363.66   12.70
   5  -8  -1   57.59    6.10
   5  -8  -1   52.79    6.90
  -5   8   1   55.49    5.00
   4  -8  -1  321.77   13.90
   4  -8  -1  284.67   13.60
  -4   8   1  314.67   11.00
  -4   8   1  313.47    9.90
   3  -8  -1   31.50    5.40
   3  -8  -1   31.80    5.10
  -3   8   1   33.20    3.70
  -3   8   1   33.70    3.60
   2  -8  -1  657.93   21.40
   2  -8  -1  626.04   18.80
  -2   8   1  676.13   17.50
  -2   8   1  681.23   17.40
   1  -8  -1  599.74   20.50
  -1   8   1  626.24   16.80
  -1   8   1  627.14   17.10
   0  -8  -1  104.59    8.40
   0   8   1  109.99    6.40
   0   8   1  110.39    6.80
  -1  -8  -1    8.50    3.20
   1   8   1   -0.60    2.00
   1   8   1    5.20    2.20
  -2  -8  -1  118.39    9.20
   2   8   1  113.49    8.20
   2   8   1  114.09    6.90
  -3  -8  -1   23.40    3.90
  -3  -8  -1   23.40    5.40
   3   8   1   19.50    4.10
  -4  -8  -1  243.28   10.70
  -4  -8  -1  235.48   13.80
   4   8   1  229.78   11.90
  -5  -8  -1  239.98   14.10
  -5  -8  -1  236.78   11.00
   5   8   1  241.98   12.90
  -6  -8  -1   69.09    6.60
  -6  -8  -1   73.49    8.60
   6   8   1   66.49    7.70
  -7  -8  -1    3.50    3.60
  -7  -8  -1    2.90    3.10
   7   8   1   -3.20    3.20
  12  -9  -1   15.50    7.90
  12  -9  -1    4.80    3.80
 -12   9   1    7.70    4.20
  11  -9  -1   29.80    5.60
  11  -9  -1   30.10    9.80
  10  -9  -1  105.89   13.50
  10  -9  -1   86.79    7.90
 -10   9   1   94.59    8.10
   9  -9  -1   67.29   11.60
   9  -9  -1   74.09    7.40
  -9   9   1   78.29    6.70
   8  -9  -1  155.48   15.40
  -8   9   1  142.69    5.70
  -8   9   1  152.38    9.00
   7  -9  -1  137.69    9.60
   7  -9  -1  133.29   12.00
  -7   9   1  138.29    8.30
   6  -9  -1    0.80    3.70
   6  -9  -1    5.10    3.00
  -6   9   1    9.40    4.40
  -6   9   1    4.20    1.70
   5  -9  -1  323.07   15.90
   5  -9  -1  287.67   14.10
  -5   9   1  300.57   10.00
  -5   9   1  291.07   11.50
   4  -9  -1 1361.06   35.40
   4  -9  -1 1278.07   34.50
  -4   9   1 1348.67   28.70
  -4   9   1 1353.26   30.30
   3  -9  -1  400.56   14.70
   3  -9  -1  394.66   17.10
  -3   9   1  406.76   13.40
  -3   9   1  407.86   12.90
   2  -9  -1   76.99    7.60
  -2   9   1   88.99    6.10
  -2   9   1   99.59    6.40
   1  -9  -1   -4.20    3.80
  -1   9   1   -0.70    1.50
  -1   9   1    3.30    2.20
   0  -9  -1   32.60    6.00
   0   9   1   24.90    4.10
   0   9   1   34.30    4.80
  -1  -9  -1   21.30    5.00
   1   9   1    7.70    3.00
   1   9   1    6.00    2.60
  -2  -9  -1   86.89    9.10
   2   9   1   92.79    9.10
   2   9   1   97.99    7.50
  -3  -9  -1  230.38   14.30
  -3  -9  -1  224.88   10.60
   3   9   1  222.18   11.90
  -4  -9  -1   22.00    4.10
  -4  -9  -1   26.70    6.00
   4   9   1   22.00    4.80
  -5  -9  -1   16.30    5.70
  -5  -9  -1   31.50    5.20
  -6  -9  -1   50.39    8.20
  -6  -9  -1   57.39    6.50
   6   9   1   41.30    7.40
  12 -10  -1   28.60    6.10
  12 -10  -1   28.70    8.90
 -12  10   1   27.60    5.50
  11 -10  -1   31.40    6.30
  11 -10  -1   28.30   14.00
 -11  10   1   34.60    5.90
  10 -10  -1   -3.30    2.70
  10 -10  -1    1.20    5.30
 -10  10   1    4.60    3.20
   9 -10  -1    0.30    3.10
   9 -10  -1    4.40    5.60
  -9  10   1   11.30    3.80
   8 -10  -1    4.60    3.30
   8 -10  -1    6.80    4.90
  -8  10   1    4.90    1.70
  -8  10   1   10.40    3.40
   7 -10  -1  175.48   11.60
   7 -10  -1  160.78   14.20
  -7  10   1  181.88    9.80
  -7  10   1  178.88    7.30
   6 -10  -1   45.70    8.40
   6 -10  -1   63.89    7.30
  -6  10   1   48.70    5.30
  -6  10   1   54.79    4.40
   5 -10  -1  300.67   15.20
   5 -10  -1  259.17   14.80
  -5  10   1  299.77   12.10
  -5  10   1  272.57   10.30
   4 -10  -1   74.09    8.20
   4 -10  -1   55.49    7.00
  -4  10   1   55.89    9.50
  -4  10   1   82.39    5.90
   3 -10  -1  174.28    8.40
   3 -10  -1  159.58   11.40
  -3  10   1  173.78    8.80
  -3  10   1  171.38    9.20
   2 -10  -1  180.98   11.90
  -2  10   1  162.88    8.60
  -2  10   1  150.38    8.60
   1 -10  -1  617.34   23.70
  -1  10   1  641.34   19.20
  -1  10   1  593.94   27.20
   0 -10  -1  240.48   14.30
   0  10   1  237.98   10.60
   0  10   1  240.48   11.40
  -1 -10  -1    4.70    3.80
   1  10   1    0.80    2.20
   1  10   1    0.10    2.20
  -2 -10  -1   36.90    7.30
  -2 -10  -1   29.00    4.60
   2  10   1   33.90    5.10
   2  10   1   32.00    5.50
  -3 -10  -1   14.80    3.70
  -3 -10  -1   18.10    5.30
   3  10   1   17.50    4.70
  -4 -10  -1   59.29    6.30
  -4 -10  -1   45.20    8.30
   4  10   1   41.70    6.60
  -5 -10  -1   32.90    5.40
  -5 -10  -1   24.20    7.20
   5  10   1   31.30    6.30
  11 -11  -1   82.19   14.60
  11 -11  -1   86.39    9.30
 -11  11   1   67.29    8.60
  10 -11  -1   39.00   10.20
  10 -11  -1   42.10    7.10
 -10  11   1   53.69    7.30
   9 -11  -1   19.90    5.20
   9 -11  -1    5.90    6.10
  -9  11   1   12.50    4.00
   8 -11  -1  209.38   16.80
   8 -11  -1  211.48   13.70
  -8  11   1  223.58   11.60
   7 -11  -1   -4.00    3.90
   7 -11  -1   -0.50    2.90
  -7  11   1    0.90    1.80
  -7  11   1    0.40    2.30
   6 -11  -1   62.49    9.60
   6 -11  -1   80.59    9.10
  -6  11   1   72.79    5.50
  -6  11   1   60.99    6.10
   5 -11  -1  299.07   15.60
   5 -11  -1  314.67   16.60
  -5  11   1  296.97   11.50
  -5  11   1  297.57   13.00
   4 -11  -1  134.79   11.30
   4 -11  -1  113.89    8.70
  -4  11   1  134.69    8.30
   3 -11  -1  291.87   16.10
  -3  11   1  288.87   12.20
  -3  11   1  286.07   12.30
   2 -11  -1  249.08   15.20
  -2  11   1  260.47   11.90
  -2  11   1  273.57   12.00
   1 -11  -1   93.49   10.30
  -1  11   1   94.59    7.30
  -1  11   1   82.29    7.20
   0 -11  -1   -0.80    3.20
   0  11   1    3.50    3.10
   0  11   1    2.60    2.60
  -1 -11  -1    4.10    4.10
   1  11   1    3.50    3.00
   1  11   1   -0.20    2.30
  -2 -11  -1   84.19   10.40
  -2 -11  -1   73.29    6.90
   2  11   1   76.69   12.40
  -3 -11  -1   15.20    5.00
  -3 -11  -1    4.70    2.90
   3  11   1    0.30    3.40
  -4 -11  -1   23.50    7.20
   4  11   1   16.20    4.70
  10 -12  -1    4.60    5.40
  10 -12  -1   -3.10    6.60
 -10  12   1   12.00    4.10
   9 -12  -1   27.40    6.60
   9 -12  -1   24.90    8.60
  -9  12   1   33.70    5.90
   8 -12  -1    8.20    6.00
   8 -12  -1    3.70    3.90
  -8  12   1    1.00    2.80
  -8  12   1    2.10    2.20
   7 -12  -1   27.00    6.80
   7 -12  -1   28.80    8.30
  -7  12   1   33.80    4.20
  -7  12   1   32.20    5.40
   6 -12  -1  446.16   21.30
   6 -12  -1  369.96   19.60
  -6  12   1  434.76   16.70
  -6  12   1  469.45   15.10
   5 -12  -1    2.70    3.90
  -5  12   1    1.60    2.30
  -5  12   1    5.30    3.20
   4 -12  -1   45.10    8.00
  -4  12   1   36.40    5.40
  -4  12   1   37.90    5.60
   3 -12  -1  145.89   12.40
  -3  12   1  137.99    8.80
  -3  12   1  115.59    8.40
   2 -12  -1  270.37   17.40
  -2  12   1  314.87   13.60
  -2  12   1  302.87   13.60
   1 -12  -1   -2.50    3.80
  -1  12   1    3.50    2.80
  -1  12   1   -2.90    2.30
   0 -12  -1  121.19   12.70
   0  12   1  118.99    8.70
   0  12   1  142.49    9.90
  -1 -12  -1   47.80    9.10
   1  12   1   56.29    6.10
   1  12   1   46.80    7.10
  -2 -12  -1   17.10    7.00
  -2 -12  -1   22.60    4.90
   2  12   1   23.50    5.70
   8 -13  -1   96.99   11.00
  -8  13   1   78.79    7.50
   7 -13  -1    6.00    4.70
  -7  13   1   10.20    3.60
   6 -13  -1   30.20    7.10
  -6  13   1   24.70    4.50
  -6  13   1   10.00    6.10
   5 -13  -1    8.60    5.60
  -5  13   1    3.40    3.00
  -5  13   1    4.60    3.20
   4 -13  -1   96.29   10.80
  -4  13   1  100.09    7.80
  -4  13   1   99.79    8.30
   3 -13  -1    6.30    4.50
  -3  13   1   -2.60    2.50
  -3  13   1   -0.90    2.90
   2 -13  -1   -1.90    4.00
  -2  13   1    6.30    3.70
  -2  13   1   12.30    3.90
   1 -13  -1   69.59   10.60
  -1  13   1   80.69    8.40
  -1  13   1   63.29    7.00
   0 -13  -1   25.20    7.40
   0  13   1   31.70    6.30
   0  13   1   34.70    6.60
  -5  14   1   -4.40    2.80
  -2  14  -2    9.30    3.30
  -2  14  -2    3.60    3.80
   2 -14   2   12.60    6.30
  -3  14  -2   54.99    7.50
  -3  14  -2   61.39    6.30
   3 -14   2   51.39    9.80
  -4  14  -2    3.30    3.20
  -4  14  -2   -3.20    2.20
   4 -14   2   -4.40    4.00
  -5  14  -2   -0.60    3.30
  -5  14  -2   -1.30    2.50
   5 -14   2   -4.00    3.90
  -6  14  -2   38.80    5.90
  -6  14  -2   44.00    6.80
   6 -14   2   51.19    8.90
  -7  14  -2   69.89    7.10
  -7  14  -2   74.49    7.00
   7 -14   2   65.99   10.30
   1  13  -2  184.68   12.70
  -1 -13   2  209.58   17.40
   0  13  -2    8.00    3.20
   0  13  -2    7.60    3.90
   0 -13   2   14.40    5.70
  -1  13  -2    9.00    3.80
  -1  13  -2   10.30    3.30
  -2  13  -2   58.89    5.70
  -2  13  -2   48.80    7.30
   2 -13   2   51.89    9.40
  -3  13  -2  186.08   11.10
  -3  13  -2  162.68    8.90
  -4  13  -2  107.19    8.40
  -4  13  -2  103.99    7.60
   4 -13   2  101.99   11.20
  -5  13  -2    1.50    2.80
  -5  13  -2    5.80    3.00
   5 -13   2    1.30    3.70
  -6  13  -2    6.00    3.00
  -6  13  -2    4.80    2.60
   6 -13   2    9.70    4.80
   6 -13   2   -7.10    5.00
  -7  13  -2  111.09    7.90
  -7  13  -2  112.99    8.20
   7 -13   2   93.89   13.70
   7 -13   2  122.79   11.30
  -8  13  -2   -2.90    3.10
  -8  13  -2    7.30    3.00
   8 -13   2   14.90    6.80
   8 -13   2    8.20    4.30
  -9  13  -2  114.09    8.80
   9 -13   2   85.49   14.90
   9 -13   2  104.59   12.40
   3  12  -2    1.20    3.30
  -3 -12   2    2.50    5.00
  -3 -12   2    3.00    2.70
   2  12  -2  404.76   18.10
  -2 -12   2  396.96   22.20
  -2 -12   2  408.86   14.20
   1  12  -2   27.30    6.80
  -1 -12   2   15.90    5.40
  -1 -12   2   25.90    4.40
   0  12  -2    4.70    2.60
   0  12  -2    7.90    3.70
   0 -12   2    4.20    4.20
  -1  12  -2  115.99    7.30
  -1  12  -2  114.69    8.90
   1 -12   2  116.59   11.40
  -2  12  -2   23.50    4.70
  -2  12  -2   21.70    4.10
   2 -12   2   26.50    6.90
  -3  12  -2  105.89    8.00
  -3  12  -2  102.69    7.10
   3 -12   2  114.59   11.30
  -4  12  -2  123.59    8.40
  -4  12  -2  130.19    8.00
   4 -12   2  116.39   11.00
   4 -12   2  115.99   10.10
  -5  12  -2    9.50    3.50
  -5  12  -2   10.80    3.30
   5 -12   2   17.20    6.30
   5 -12   2   17.90    5.60
  -6  12  -2  130.99    8.20
  -6  12  -2  132.39    8.30
   6 -12   2  112.19   13.10
   6 -12   2  134.39   11.40
  -7  12  -2   39.10    5.40
  -7  12  -2   34.80    5.00
   7 -12   2   36.40    9.40
   7 -12   2   36.90    6.80
  -8  12  -2   12.00    3.30
  -8  12  -2    6.30    3.20
   8 -12   2    5.50    6.70
   8 -12   2   12.40    4.50
  -9  12  -2    3.80    2.30
  -9  12  -2   13.10    3.90
   9 -12   2    2.20    3.80
   9 -12   2   -7.50    5.60
 -10  12  -2   31.40    5.20
  10 -12   2   23.50    5.80
   4  11  -2   32.30    6.50
  -4 -11   2   32.20    7.90
  -4 -11   2   46.40    5.10
   3  11  -2  255.67   13.90
  -3 -11   2  267.07   11.00
  -3 -11   2  239.88   19.70
   2  11  -2  153.68   10.60
  -2 -11   2  158.08   13.20
  -2 -11   2  158.38    8.20
   1  11  -2   79.19    7.80
   1  11  -2   87.29    6.20
  -1 -11   2   99.79   10.50
   0  11  -2   31.50    4.30
   0  11  -2   26.60    5.00
   0 -11   2   34.80    7.10
  -1  11  -2    2.50    2.70
  -1  11  -2    5.20    2.40
   1 -11   2   12.30    4.80
  -2  11  -2   10.20    3.20
  -2  11  -2   10.90    2.90
   2 -11   2    8.20    3.20
   2 -11   2   17.40    5.10
  -3  11  -2   19.50    4.10
  -3  11  -2   25.00    4.00
   3 -11   2   20.40    5.10
   3 -11   2   20.30    5.60
  -4  11  -2    6.10    2.50
  -4  11  -2    6.60    3.00
   4 -11   2   10.90    4.30
   4 -11   2   11.00    4.40
  -5  11  -2 1658.53   44.20
   5 -11   2 1754.92   44.40
   5 -11   2 1718.13   48.80
  -6  11  -2  235.78   10.60
  -6  11  -2  258.27   11.20
   6 -11   2  269.97   14.60
   6 -11   2  262.57   18.60
  -7  11  -2  400.06   13.60
  -7  11  -2  383.86   14.30
   7 -11   2  379.46   26.60
   7 -11   2  388.86   17.40
  -8  11  -2   95.09    6.40
  -8  11  -2   98.49    7.60
   8 -11   2  102.09    9.00
   8 -11   2   83.39   13.70
  -9  11  -2   -0.40    2.20
  -9  11  -2    0.30    2.30
   9 -11   2    4.30    6.40
   9 -11   2   -0.80    2.70
 -10  11  -2   69.69    8.90
  10 -11   2   57.99    7.60
  10 -11   2   61.79   13.00
  11 -11   2  103.19   17.60
   6  10  -2    6.30    4.10
  -6 -10   2    2.30    2.80
  -6 -10   2   -2.60    3.60
   5  10  -2    6.50    3.90
  -5 -10   2   11.60    5.50
  -5 -10   2   11.20    3.10
   4  10  -2    3.80    3.70
  -4 -10   2   12.00    5.20
  -4 -10   2   10.40    2.90
   3  10  -2   21.10    4.50
  -3 -10   2   19.90    6.00
  -3 -10   2   19.90    3.60
   2  10  -2   13.80    4.00
  -2 -10   2   14.60    3.10
  -2 -10   2   18.60    5.30
   1  10  -2  225.78   11.30
   1  10  -2  211.18    9.00
  -1 -10   2  204.18   13.40
   0  10  -2    4.90    2.90
   0  10  -2    4.60    2.20
   0 -10   2    9.50    3.80
  -1  10  -2  105.29    6.30
  -1  10  -2  118.89    7.60
   1 -10   2  103.09    6.10
   1 -10   2  107.99    9.20
  -2  10  -2  157.08    7.60
  -2  10  -2  146.19    9.40
   2 -10   2  169.78   11.40
   2 -10   2  142.99    9.20
  -3  10  -2    7.10    2.50
  -3  10  -2    7.50    3.10
   3 -10   2   10.30    4.40
   3 -10   2    5.70    3.50
  -4  10  -2  204.88    9.10
  -4  10  -2  215.98    9.70
   4 -10   2  237.08   14.80
  -5  10  -2  126.69    7.20
  -5  10  -2  113.19    7.10
   5 -10   2  114.19    9.10
   5 -10   2   91.29   10.90
  -6  10  -2  228.68   10.20
  -6  10  -2  242.68    9.90
   6 -10   2  245.98   17.40
   6 -10   2  249.68   13.00
  -7  10  -2   46.70    4.70
  -7  10  -2   51.69    5.20
   7 -10   2   43.10    6.40
   7 -10   2   63.19   11.60
  -8  10  -2   20.10    4.00
  -8  10  -2   25.10    3.70
   8 -10   2   36.10    9.20
   8 -10   2   21.30    4.50
  -9  10  -2   59.99    5.20
  -9  10  -2   66.39    6.40
   9 -10   2   68.99   11.30
   9 -10   2   64.99   12.70
 -10  10  -2   28.30    5.10
  10 -10   2   25.70    9.80
  10 -10   2   21.40    5.30
 -11  10  -2  206.78   11.90
  11 -10   2  162.08   28.70
 -12  10  -2   13.10    4.50
  12 -10   2   14.10   10.00
   7   9  -2    1.20    3.10
  -7  -9   2    1.80    4.40
  -7  -9   2    3.50    2.90
   6   9  -2   69.39    7.60
  -6  -9   2   61.29    9.60
  -6  -9   2   52.99    5.40
   5   9  -2    0.60    2.70
  -5  -9   2   -0.30    1.80
  -5  -9   2   -3.30    3.20
   4   9  -2  114.79    8.80
  -4  -9   2  100.29    6.40
  -4  -9   2  112.79   10.60
   3   9  -2   57.79    6.40
  -3  -9   2   47.00    7.70
  -3  -9   2   57.59    4.70
   2   9  -2   93.69    7.30
  -2  -9   2  109.19    9.70
  -2  -9   2  104.69    5.90
   1   9  -2  427.26   12.70
   1   9  -2  404.26   10.50
   1   9  -2  444.76   15.40
  -1  -9   2  429.66   18.60
   0   9  -2  488.95   13.10
   0   9  -2  518.25   14.20
   0   9  -2  520.45   16.40
   0  -9   2  539.35   23.20
  -1   9  -2   16.00    2.80
  -1   9  -2   17.10    3.30
   1  -9   2   14.20    4.00
   1  -9   2   16.90    3.50
  -2   9  -2  197.58    8.00
  -2   9  -2  200.58    9.20
   2  -9   2  179.98   10.80
   2  -9   2  202.98   11.60
  -3   9  -2 1292.07   29.10
  -3   9  -2 1340.67   28.00
   3  -9   2 1257.67   35.60
   3  -9   2 1304.27   33.60
  -4   9  -2  696.43   18.00
  -4   9  -2  719.73   18.80
   4  -9   2  735.03   26.90
   4  -9   2  719.23   22.60
  -5   9  -2   48.30    4.30
  -5   9  -2   34.40    3.90
   5  -9   2   34.40    8.10
   5  -9   2   41.80    6.00
  -6   9  -2   44.70    4.30
  -6   9  -2   51.59    4.70
   6  -9   2   47.30    9.00
   6  -9   2   43.80    6.00
  -7   9  -2   55.39    5.30
  -7   9  -2   49.40    4.60
   7  -9   2   52.29    5.50
   7  -9   2   54.59   10.30
  -8   9  -2  145.69    8.40
  -8   9  -2  148.29    7.30
   8  -9   2  134.79    8.90
   8  -9   2  130.09   14.30
  -9   9  -2  115.79    7.80
  -9   9  -2  113.39    6.30
   9  -9   2  109.39    8.00
   9  -9   2  135.39   15.50
 -10   9  -2    5.30    2.10
 -10   9  -2    9.60    3.50
  10  -9   2    3.00    2.70
  10  -9   2    3.50    5.90
 -12   9  -2   21.00    5.10
  12  -9   2   27.10   10.00
   8   8  -2   54.29    7.70
  -8  -8   2   46.90    5.80
  -8  -8   2   45.70    8.30
   7   8  -2    6.30    4.50
  -7  -8   2    4.00    4.30
  -7  -8   2    3.50    2.50
   6   8  -2   95.69    8.50
  -6  -8   2   84.59    9.40
  -6  -8   2   95.79    6.50
   5   8  -2   45.50    6.30
  -5  -8   2   54.19    4.70
  -5  -8   2   46.10    7.50
   4   8  -2    7.40    2.30
   4   8  -2    9.10    3.30
  -4  -8   2    8.50    2.40
  -4  -8   2    9.50    4.10
   3   8  -2   43.70    5.10
   3   8  -2   43.80    3.90
  -3  -8   2   40.80    3.80
  -3  -8   2   41.30    6.90
   2   8  -2   59.89    5.60
   2   8  -2   58.89    4.10
  -2  -8   2   60.69    6.90
  -2  -8   2   60.59    4.20
   1   8  -2   86.69    6.30
   1   8  -2   68.59    4.40
   1   8  -2   87.99    5.00
  -1  -8   2   89.49    7.60
   0   8  -2  359.26   10.60
   0   8  -2  351.36   12.30
   0  -8   2  357.66   15.10
   0  -8   2  322.67   11.10
  -1   8  -2  131.59    7.20
  -1   8  -2  148.49    6.30
   1  -8   2  143.19    8.50
   1  -8   2  141.39    9.20
  -2   8  -2   72.19    4.40
  -2   8  -2   69.49    5.10
   2  -8   2   64.09    7.20
   2  -8   2   62.79    5.90
  -3   8  -2   60.79    4.20
  -3   8  -2   57.29    4.60
   3  -8   2   56.29    8.00
   3  -8   2   51.89    5.60
  -4   8  -2  116.49    5.90
  -4   8  -2  115.69    6.30
   4  -8   2  125.39   10.50
   4  -8   2  112.79    7.70
  -5   8  -2 1469.45   30.50
  -5   8  -2 1460.75   30.30
   5  -8   2 1445.26   33.80
   5  -8   2 1389.26   40.90
  -6   8  -2    1.60    1.70
  -6   8  -2    0.00    1.60
   6  -8   2    1.20    2.00
   6  -8   2    4.00    4.10
  -7   8  -2   39.00    3.90
  -7   8  -2   32.40    4.30
   7  -8   2   38.30    5.20
   7  -8   2   31.80    7.80
  -8   8  -2   39.40    3.90
  -8   8  -2   42.00    4.70
   8  -8   2   44.90    4.70
  -9   8  -2  128.99    6.60
  -9   8  -2  151.58    8.40
   9  -8   2  134.49    7.80
   9  -8   2  111.79   13.60
 -10   8  -2   -1.10    1.70
 -10   8  -2   -0.20    2.00
  10  -8   2    3.60    1.90
  10  -8   2   -1.80    4.90
 -11   8  -2   23.20    5.00
  11  -8   2   19.30    9.10
 -12   8  -2   37.90    6.10
  12  -8   2   33.80   10.80
 -13   8  -2   12.40    4.30
  13  -8   2   11.70    8.50
   9   7  -2   17.80    5.10
  -9  -7   2   20.20    5.90
  -9  -7   2   20.40    4.30
   8   7  -2    5.50    5.50
  -8  -7   2    8.30    3.20
  -8  -7   2    9.20    4.80
   7   7  -2  129.99    9.30
  -7  -7   2  117.49    7.30
  -7  -7   2  122.69   11.20
   6   7  -2   30.20    5.30
   6   7  -2   24.00    4.50
  -6  -7   2   14.00    4.80
  -6  -7   2   25.90    3.90
   5   7  -2   67.89    6.40
  -5  -7   2   76.29    7.90
  -5  -7   2   68.89    5.10
   4   7  -2   16.80    3.00
   4   7  -2   15.60    4.20
  -4  -7   2   14.30    4.30
  -4  -7   2   14.90    2.60
   3   7  -2  252.97   10.60
   3   7  -2  247.48    9.10
  -3  -7   2  256.07    8.70
  -3  -7   2  263.47   13.10
   2   7  -2  344.87   12.20
   2   7  -2  331.27   10.30
  -2  -7   2  342.97   10.00
  -2  -7   2  360.06   14.80
   1   7  -2   11.90    2.80
   1   7  -2   14.80    2.20
   1   7  -2   16.70    2.60
  -1  -7   2   16.10    3.90
   0   7  -2   14.30    2.30
   0   7  -2   11.30    2.40
   0  -7   2   18.90    3.40
   0  -7   2   16.80    3.80
  -1   7  -2  120.99    6.30
  -1   7  -2  123.89    5.30
   1  -7   2  131.99    8.20
   1  -7   2  134.29    8.10
  -2   7  -2   76.49    4.10
  -2   7  -2   71.09    4.70
   2  -7   2   77.49    6.00
   2  -7   2   72.99    7.20
  -3   7  -2  111.99    5.20
  -3   7  -2  107.69    5.70
   3  -7   2  110.09    7.00
   3  -7   2  108.89    9.00
  -4   7  -2  166.68    7.10
  -4   7  -2  161.88    6.60
   4  -7   2  159.78    8.30
  -5   7  -2   43.30    3.90
  -5   7  -2   60.49    4.30
   5  -7   2   65.39    8.00
   5  -7   2   57.39    5.00
  -6   7  -2    2.60    1.80
  -6   7  -2    6.50    2.20
   6  -7   2   11.00    4.80
   6  -7   2    0.10    1.80
  -7   7  -2  362.96   11.40
  -7   7  -2  368.36   12.40
   7  -7   2  369.26   19.90
   7  -7   2  369.26   12.70
  -8   7  -2   83.39    6.20
  -8   7  -2   86.19    5.30
   8  -7   2   95.79   11.60
   8  -7   2   92.49    6.00
  -9   7  -2   18.40    3.00
  -9   7  -2   14.10    3.40
   9  -7   2   16.10    3.00
   9  -7   2   12.90    6.10
 -10   7  -2   15.00    2.80
 -10   7  -2   11.60    3.40
  10  -7   2   20.70    3.20
  10  -7   2   12.10    6.60
 -12   7  -2   29.10    5.40
  12  -7   2   36.00   11.70
 -13   7  -2   29.10    5.70
  13  -7   2   42.40   11.30
   9   6  -2   87.79   13.60
  -9  -6   2   81.89    9.30
  -9  -6   2  102.89    7.50
   8   6  -2   63.39    8.10
   8   6  -2   87.79    8.10
  -8  -6   2   79.49    6.50
  -8  -6   2   84.09    9.00
   7   6  -2   -1.60    2.80
   7   6  -2   -3.40    2.10
  -7  -6   2   -2.70    2.50
  -7  -6   2    1.10    1.90
   6   6  -2   60.99    5.80
   6   6  -2   57.29    6.10
  -6  -6   2   59.39    7.20
  -6  -6   2   60.19    4.90
   5   6  -2    7.30    3.30
   5   6  -2    3.10    2.60
  -5  -6   2    2.00    2.70
  -5  -6   2    5.20    1.90
   4   6  -2  127.39    7.20
   4   6  -2  110.69    6.60
  -4  -6   2  111.59    5.60
  -4  -6   2  128.79    8.70
   3   6  -2  597.54   15.90
   3   6  -2  602.04   16.80
  -3  -6   2  594.24   19.60
   2   6  -2   39.90    3.60
   2   6  -2   42.90    4.10
  -2  -6   2   39.00    5.50
  -2  -6   2   39.90    2.90
   1   6  -2   72.59    3.80
   1   6  -2   79.39    4.90
  -1  -6   2   76.99    6.00
  -1  -6   2   77.29    4.80
   0   6  -2  225.88    8.20
   0   6  -2  216.48    6.70
   0  -6   2  215.48    9.70
   0  -6   2  223.28    9.30
  -1   6  -2    0.50    0.90
   1  -6   2    3.20    2.40
   1  -6   2    2.30    1.80
  -2   6  -2  328.87    8.80
  -2   6  -2  325.87    9.90
   2  -6   2  319.67   11.50
   2  -6   2  334.67   14.00
  -3   6  -2 1121.99   22.70
  -3   6  -2 1147.59   23.90
   3  -6   2 1147.49   26.00
   3  -6   2 1142.59   31.00
  -4   6  -2   11.00    1.90
  -4   6  -2   11.10    2.20
   4  -6   2   14.30    4.20
   4  -6   2   11.80    2.40
  -5   6  -2   40.50    3.30
  -5   6  -2   39.50    3.50
   5  -6   2   49.99    7.80
   5  -6   2   40.90    3.80
  -6   6  -2 2804.92   52.29
  -6   6  -2 2876.01   51.89
   6  -6   2 2887.81   64.99
   6  -6   2 2754.82   52.79
  -7   6  -2  613.04   17.40
  -7   6  -2  620.64   16.80
   7  -6   2  621.54   16.50
   7  -6   2  642.74   25.80
  -8   6  -2  133.09    6.60
  -8   6  -2  135.39    7.40
   8  -6   2  147.19    6.90
   8  -6   2  139.39   12.80
  -9   6  -2   66.79    5.50
  -9   6  -2   62.49    4.70
   9  -6   2   50.29    4.10
   9  -6   2   61.79   10.80
 -10   6  -2    6.80    3.00
 -10   6  -2   15.00    2.90
  10  -6   2   12.40    2.30
  10  -6   2   19.50    7.30
 -11   6  -2   24.00    4.80
 -11   6  -2   33.80    4.30
  11  -6   2   28.90    8.60
 -12   6  -2   63.79   12.10
  12  -6   2   70.49   22.80
 -13   6  -2    2.90    3.60
  13  -6   2   11.20    7.10
  10   5  -2    0.90    5.40
 -10  -5   2   12.10    3.90
 -10  -5   2    5.10    4.30
   9   5  -2  335.37   17.80
   9   5  -2  340.57   14.80
  -9  -5   2  348.67   13.50
  -9  -5   2  334.37   16.50
   8   5  -2  644.94   20.40
   8   5  -2  643.24   23.40
  -8  -5   2  660.53   18.90
  -8  -5   2  639.74   23.40
   7   5  -2  542.75   17.40
   7   5  -2  524.75   19.50
  -7  -5   2  524.75   20.70
  -7  -5   2  517.65   15.60
   6   5  -2   65.19    5.70
   6   5  -2   56.19    6.10
  -6  -5   2   59.79    6.70
  -6  -5   2   64.49    4.80
   5   5  -2  132.99    9.90
   5   5  -2  140.39    7.60
  -5  -5   2  144.29    6.50
  -5  -5   2  143.29    9.30
   4   5  -2  347.57   11.80
   4   5  -2  373.16   12.50
  -4  -5   2  345.97   14.00
  -4  -5   2  353.46   10.30
   3   5  -2    7.50    2.20
   3   5  -2    4.80    2.00
  -3  -5   2    8.90    1.70
  -3  -5   2    7.00    2.50
   2   5  -2   24.30    3.10
   2   5  -2   22.70    3.00
  -2  -5   2   27.40    4.10
  -2  -5   2   25.60    2.30
   1   5  -2   19.70    3.80
   1   5  -2   24.90    2.10
  -1  -5   2   30.80    3.40
   0   5  -2 1435.16   26.20
   0   5  -2 1446.76   28.40
   0  -5   2 1400.36   30.70
   0  -5   2 1472.25   31.10
  -1   5  -2  501.25   12.50
  -1   5  -2  501.15   10.90
   1  -5   2  488.25   15.80
   1  -5   2  477.65   13.90
  -2   5  -2  420.96   11.00
  -2   5  -2  409.96    9.70
   2  -5   2  395.86   11.90
   2  -5   2  409.06   15.20
  -3   5  -2  237.78    7.90
  -3   5  -2  252.77    7.30
   3  -5   2  248.58    8.70
   3  -5   2  255.37   12.10
  -4   5  -2  699.93   15.70
  -4   5  -2  708.63   16.30
   4  -5   2  710.93   22.80
   4  -5   2  700.03   16.80
  -5   5  -2    0.20    1.00
  -5   5  -2    3.00    1.40
   5  -5   2    1.40    2.90
   5  -5   2    1.20    1.10
  -6   5  -2  395.56   11.30
  -6   5  -2  403.56   11.70
   6  -5   2  381.06   17.70
   6  -5   2  390.06   11.10
  -7   5  -2 1866.71   36.00
  -7   5  -2 1835.62   36.90
   7  -5   2 1821.82   47.90
   7  -5   2 1804.82   35.20
  -8   5  -2 1677.13   35.20
  -8   5  -2 1683.03   33.70
   8  -5   2 1616.04   46.50
   8  -5   2 1621.74   32.30
  -9   5  -2    8.10    2.30
  -9   5  -2    3.10    2.30
   9  -5   2    5.00    1.60
   9  -5   2    0.40    4.20
 -10   5  -2    2.80    2.00
 -10   5  -2    3.40    2.60
  10  -5   2    2.80    1.40
  10  -5   2    4.20    5.00
 -11   5  -2    3.00    3.00
 -11   5  -2    6.50    2.70
  11  -5   2    3.80    6.40
 -12   5  -2  465.25   28.80
  12  -5   2  445.46   41.00
 -13   5  -2  217.58   12.60
  13  -5   2  207.78   21.50
  11   4  -2    2.60    5.60
 -11  -4   2    8.20    4.10
 -11  -4   2    1.30    3.00
  10   4  -2   13.10    3.90
  10   4  -2   14.20    5.60
 -10  -4   2    9.90    4.80
 -10  -4   2   22.50    4.30
   9   4  -2    5.20    3.10
   9   4  -2    5.40    4.20
  -9  -4   2    3.80    3.50
  -9  -4   2   -0.10    2.30
   8   4  -2  540.05   17.50
   8   4  -2  551.84   21.70
  -8  -4   2  552.04   20.30
  -8  -4   2  524.75   23.30
   7   4  -2  300.57   11.80
   7   4  -2  291.07   14.30
  -7  -4   2  319.97   14.40
  -7  -4   2  299.47   10.90
   6   4  -2    6.90    2.40
   6   4  -2    6.00    2.80
  -6  -4   2    2.80    1.60
  -6  -4   2    4.10    2.80
   5   4  -2  922.51   21.80
  -5  -4   2  917.11   20.30
  -5  -4   2  914.31   24.80
   4   4  -2  395.66   11.80
   4   4  -2  405.56   13.10
  -4  -4   2  384.16   10.40
  -4  -4   2  378.56   13.90
   3   4  -2  265.67    9.40
   3   4  -2  261.67    8.80
  -3  -4   2  255.27   10.60
  -3  -4   2  251.97    7.30
   2   4  -2 3550.94   61.99
   2   4  -2 3347.57   60.99
  -2  -4   2 3509.45   64.39
  -2  -4   2 3549.45   58.89
   1   4  -2    1.20    0.80
  -1  -4   2    2.10    1.60
  -1  -4   2    4.70    1.80
   0   4  -2  164.08    5.90
   0   4  -2  168.38    4.60
   0  -4   2  170.18    7.80
   0  -4   2  166.18    7.00
  -1   4  -2  496.05   10.30
  -1   4  -2  501.95   11.90
   1  -4   2  500.65   13.00
   1  -4   2  503.15   15.50
  -2   4  -2  423.46    9.40
  -2   4  -2  434.96   10.70
   2  -4   2  418.86   11.20
   2  -4   2  421.96   14.70
  -3   4  -2  227.58    6.40
  -3   4  -2  220.18    7.10
   3  -4   2  221.18    7.20
   3  -4   2  219.58   10.70
  -4   4  -2 1236.28   23.90
  -4   4  -2 1207.68   24.30
   4  -4   2 1212.78   24.10
   4  -4   2 1244.08   31.40
  -5   4  -2 1772.82   33.80
  -5   4  -2 1761.32   33.70
   5  -4   2 1761.52   32.90
   5  -4   2 1825.02   46.80
  -6   4  -2  211.38    7.80
  -6   4  -2  205.48    7.50
   6  -4   2  200.28   12.20
   6  -4   2  178.58    6.30
  -7   4  -2  410.26   12.60
   7  -4   2  391.06   10.50
   7  -4   2  419.76   11.70
   7  -4   2  412.26   19.00
  -8   4  -2  287.17   10.90
   8  -4   2  318.57   17.80
   8  -4   2  301.27   10.00
   8  -4   2  298.37    8.80
  -9   4  -2  120.99    7.50
   9  -4   2  101.09   13.20
   9  -4   2  115.19    5.10
   9  -4   2  125.09    6.60
 -10   4  -2  840.12   23.30
  10  -4   2  738.63   17.20
  10  -4   2  850.31   20.90
  10  -4   2  899.11   35.20
 -11   4  -2   13.70    4.00
  11  -4   2   11.80    3.00
  11  -4   2    6.00    6.00
 -12   4  -2   43.30   11.00
  12  -4   2   29.40    4.50
  12  -4   2   15.10    8.40
 -13   4  -2   -1.70    2.60
  13  -4   2   -4.50    6.00
  11   3  -2   29.50    7.70
  11   3  -2   21.50    4.50
 -11  -3   2   33.10    5.90
 -11  -3   2   42.20    6.10
  10   3  -2  722.73   21.50
  10   3  -2  718.63   28.80
 -10  -3   2  770.12   22.20
 -10  -3   2  689.93   23.80
   9   3  -2   88.79   10.10
   9   3  -2   83.59    6.70
  -9  -3   2   83.39    7.90
  -9  -3   2   78.89    6.40
   8   3  -2   10.80    3.30
   8   3  -2   17.40    5.10
  -8  -3   2   16.90    4.10
  -8  -3   2   15.80    3.30
   7   3  -2  221.38    9.50
   7   3  -2  228.78   12.30
  -7  -3   2  234.48   11.40
  -7  -3   2  223.58    9.00
   6   3  -2 1209.08   30.40
   6   3  -2 1165.38   26.10
  -6  -3   2 1183.58   29.40
  -6  -3   2 1160.88   25.20
   5   3  -2 1319.87   38.20
   5   3  -2 1301.87   27.50
  -5  -3   2 1340.07   31.10
   4   3  -2   11.00    2.20
   4   3  -2    9.80    2.80
  -4  -3   2    1.60    1.10
  -4  -3   2    5.20    2.20
   3   3  -2  640.74   16.30
   3   3  -2  649.43   14.80
  -3  -3   2  633.84   13.40
   2   3  -2 1327.87   26.60
   2   3  -2 1321.37   25.10
  -2  -3   2 1285.87   23.30
  -2  -3   2 1295.27   27.40
   1   3  -2 1125.69   22.40
   1   3  -2 1192.38   20.70
  -1  -3   2 1215.68   24.70
   0   3  -2 3242.88   52.59
   0   3  -2 3198.48   54.79
   0  -3   2 3202.78   58.49
   0  -3   2 3271.47   56.39
   0  -3   2 3131.49   52.49
  -1   3  -2 1200.38   20.60
  -1   3  -2 1172.98   22.30
   1  -3   2 1156.78   20.40
   1  -3   2 1179.38   26.70
   1  -3   2 1194.48   23.10
   2  -3   2 5839.02  102.79
  -3   3  -2 1069.49   21.00
  -3   3  -2 1041.10   20.10
   3  -3   2 1104.19   26.60
   3  -3   2 1053.69   21.20
  -4   3  -2    1.40    1.00
   4  -3   2   -0.10    1.00
   4  -3   2    0.70    2.10
  -5   3  -2   13.90    2.10
   5  -3   2   15.80    1.80
   5  -3   2   13.20    2.10
   5  -3   2   17.20    4.00
  -6   3  -2 2233.18   41.90
   6  -3   2 2237.28   40.90
   6  -3   2 2267.47   50.99
   6  -3   2 2146.19   38.90
  -7   3  -2  780.12   19.20
   7  -3   2  805.72   27.00
   7  -3   2  781.52   18.20
   7  -3   2  746.93   16.00
  -8   3  -2  547.65   16.00
   8  -3   2  530.25   23.10
   8  -3   2  539.55   12.50
   8  -3   2  555.04   14.90
  -9   3  -2 2437.86   48.60
   9  -3   2 2280.57   42.10
   9  -3   2 2397.26   46.10
 -10   3  -2    9.00    3.20
  10  -3   2    8.10    5.40
  10  -3   2    1.80    1.20
  10  -3   2    4.50    2.50
 -11   3  -2  317.37   14.00
  11  -3   2  332.57   22.30
  11  -3   2  294.67   12.00
 -12   3  -2   91.49   12.80
  12  -3   2  101.59    7.10
  12  -3   2  120.39   15.30
 -13   3  -2   15.50    4.50
  13  -3   2   -0.70    7.30
  13  -3   2   24.10    4.80
  12   2  -2   15.70    7.40
  12   2  -2   18.40    4.20
 -12  -2   2   13.50    4.30
  11   2  -2    8.80    2.70
  11   2  -2   -2.00    4.80
 -11  -2   2    2.10    2.90
 -11  -2   2   -0.30    2.60
  10   2  -2   31.00    4.80
  10   2  -2   29.50    7.30
 -10  -2   2   34.10    6.20
 -10  -2   2   37.30    5.30
   9   2  -2  335.57   12.50
   9   2  -2  369.46   18.70
  -9  -2   2  357.06   13.20
  -9  -2   2  324.57   14.60
   8   2  -2  577.64   16.60
   8   2  -2  581.44   22.10
  -8  -2   2  598.34   16.90
  -8  -2   2  578.94   19.30
   7   2  -2   19.10    4.70
   7   2  -2   29.60    3.90
  -7  -2   2   18.30    3.20
  -7  -2   2   28.90    4.70
   6   2  -2  798.32   23.10
   6   2  -2  750.22   18.10
  -6  -2   2  780.82   21.20
  -6  -2   2  774.92   18.10
   5   2  -2    3.70    1.50
   5   2  -2    1.60    2.00
  -5  -2   2    6.50    2.20
  -5  -2   2    3.40    1.30
   4   2  -2 6796.02  115.59
   4   2  -2 6571.14  110.99
  -4  -2   2 6547.75  110.39
  -4  -2   2 6787.92  114.89
   3   2  -2   36.10    2.60
   3   2  -2   36.20    3.60
  -3  -2   2   34.10    2.20
  -3  -2   2   37.30    3.50
   2   2  -2  801.52   17.90
   2   2  -2  811.12   16.00
  -2  -2   2  783.52   17.90
   1   2  -2 2886.71   49.70
  -1  -2   2 2941.41   48.00
  -1  -2   2 3001.40   52.69
  -1  -2   2 2910.81   47.90
  -1  -2   2 2982.10   51.69
   0   2  -2   63.99    1.60
   0   2  -2   61.59    3.00
   0  -2   2   64.69    1.60
   0  -2   2   65.19    3.40
   1  -2   2 5343.07   93.69
  -2   2  -2   36.90    1.90
  -2   2  -2   34.80    1.80
  -2   2  -2   36.30    2.50
   2  -2   2   42.50    2.00
   2  -2   2   34.60    4.20
  -3   2  -2  398.06    9.30
   3  -2   2  396.86    8.10
   3  -2   2  415.46    8.20
   3  -2   2  407.86    9.50
   4  -2   2  149.09    4.00
   4  -2   2  154.28    5.40
   4  -2   2  140.49    3.90
   4  -2   2  157.28    8.60
  -5   2  -2 1605.64   28.50
  -5   2  -2 1641.44   31.20
   5  -2   2 1653.73   30.90
   5  -2   2 1584.74   28.40
   5  -2   2 1652.83   38.10
  -6   2  -2  339.87   10.50
  -6   2  -2  352.26   11.40
   6  -2   2  350.66   10.30
   6  -2   2  347.47   15.30
  -7   2  -2  316.97   10.70
  -7   2  -2  315.67    8.40
   7  -2   2  312.17   15.70
   7  -2   2  311.07   10.20
  -8   2  -2    3.40    1.40
  -8   2  -2    9.10    2.60
   8  -2   2    6.00    4.50
   8  -2   2    3.30    2.10
  -9   2  -2  138.49    8.00
  -9   2  -2  137.69    5.60
   9  -2   2  158.48   15.30
   9  -2   2  161.08    8.00
 -10   2  -2  122.69    8.40
 -10   2  -2  102.89    4.90
  10  -2   2  126.29    7.50
  10  -2   2  128.59   13.80
 -11   2  -2  406.06   16.20
  11  -2   2  400.86   24.50
 -12   2  -2   29.50    5.40
  12  -2   2   10.70    7.60
  12  -2   2   19.00    4.00
 -13   2  -2   79.79    8.50
  13  -2   2   90.89    7.40
  13  -2   2   87.59   15.20
  12   1  -2  155.08    8.80
  12   1  -2  181.68   17.50
 -12  -1   2  168.18   10.70
 -12  -1   2  151.98   10.60
  11   1  -2  101.39    6.90
  11   1  -2   96.99   12.20
 -11  -1   2   99.29    8.90
 -11  -1   2   97.49    7.80
  10   1  -2   32.90    4.50
  10   1  -2   34.80    7.70
 -10  -1   2   44.40    5.70
 -10  -1   2   39.70    5.90
   9   1  -2    9.20    2.60
   9   1  -2    7.60    4.50
  -9  -1   2    5.40    3.10
  -9  -1   2    7.60    3.10
   8   1  -2  168.78    7.50
   8   1  -2  164.18   11.50
  -8  -1   2  157.98    7.90
  -8  -1   2  157.08    9.20
   7   1  -2  116.59    8.90
   7   1  -2  101.59    5.50
  -7  -1   2  118.69    7.40
  -7  -1   2   97.79    5.90
   6   1  -2  786.82   17.50
   6   1  -2  769.52   22.70
  -6  -1   2  786.02   17.90
  -6  -1   2  726.23   23.20
   5   1  -2 1637.54   30.80
   5   1  -2 1661.33   36.30
  -5  -1   2 1666.13   34.30
  -5  -1   2 1639.34   31.20
   4   1  -2 1701.43   34.80
   4   1  -2 1657.63   30.10
  -4  -1   2 1622.04   30.20
  -4  -1   2 1663.23   33.20
   3   1  -2   52.69    4.10
   3   1  -2   42.90    2.40
  -3  -1   2   45.90    2.40
  -3  -1   2   42.90    3.50
   1   1  -2  383.86    8.00
  -1  -1   2  399.56   10.40
  -1  -1   2  391.26    6.90
  -1  -1   2  375.26    8.00
   0   1  -2 2757.12   44.00
   0   1  -2 2684.03   46.00
   0  -1   2 2717.63   45.80
   0  -1   2 2817.82   49.30
  -2   1  -2 2287.87   38.80
   2  -1   2 2346.27   43.70
   2  -1   2 2242.38   39.20
   3  -1   2 4726.23   83.99
  -4   1  -2   63.49    2.20
  -4   1  -2   63.49    3.50
   4  -1   2   63.99    5.50
   4  -1   2   59.89    3.40
   4  -1   2   62.59    2.20
  -5   1  -2 1283.77   26.60
  -5   1  -2 1294.17   23.40
   5  -1   2 1318.87   31.90
   5  -1   2 1299.97   23.30
   5  -1   2 1333.57   26.10
  -6   1  -2  147.79    5.20
  -6   1  -2  137.89    6.40
   6  -1   2  153.38    9.90
   6  -1   2  157.88    6.60
  -7   1  -2 1156.28   26.30
  -7   1  -2 1159.58   23.10
   7  -1   2 1232.18   34.10
   7  -1   2 1199.98   26.00
  -8   1  -2 1671.63   35.30
  -8   1  -2 1606.44   31.00
   8  -1   2 1663.43   34.40
   8  -1   2 1589.44   43.90
  -9   1  -2    3.00    2.30
  -9   1  -2    2.30    1.30
   9  -1   2    0.00    2.00
   9  -1   2   -1.70    3.50
 -10   1  -2   20.90    4.40
 -10   1  -2   26.50    3.50
  10  -1   2   21.10    4.20
  10  -1   2   20.30    7.50
 -11   1  -2   -1.10    2.30
  11  -1   2   -3.50    2.30
  11  -1   2   -2.70    3.90
 -12   1  -2   50.79    7.20
  12  -1   2   53.59    6.00
  12  -1   2   52.49   12.60
  12   0  -2    9.50    2.70
 -12   0   2    6.20    3.20
  11   0  -2   26.30    4.10
  11   0  -2   19.00    7.30
 -11   0   2   22.30    4.70
 -11   0   2   24.10    4.60
  10   0  -2   72.59   10.50
  10   0  -2   52.29    4.70
 -10   0   2   70.69    6.30
 -10   0   2   59.59    6.30
   9   0  -2  168.68    7.50
  -9   0   2  165.08    9.40
  -9   0   2  169.08    9.00
   8   0  -2  849.22   19.60
   8   0  -2  854.31   27.70
  -8   0   2  840.82   21.20
  -8   0   2  859.71   23.10
   7   0  -2 2956.70   62.29
   7   0  -2 2990.20   53.19
  -7   0   2 3041.50   57.89
  -7   0   2 2969.30   55.09
   6   0  -2   14.50    3.50
   6   0  -2   16.50    2.30
  -6   0   2   17.10    2.60
  -6   0   2   23.00    3.70
   5   0  -2  396.16   13.60
   5   0  -2  352.36    8.90
  -5   0   2  386.26   11.70
  -5   0   2  355.16    9.90
   4   0  -2 1670.43   35.00
   4   0  -2 1689.33   29.60
  -4   0   2 1705.63   30.80
  -4   0   2 1703.33   33.10
   3   0  -2 3066.19   51.29
   3   0  -2 3048.40   56.09
  -3   0   2 3175.78   54.89
  -3   0   2 3191.78   52.49
  -3   0   2 3080.39   51.39
   1   0  -2  146.79    3.40
   1   0  -2  153.28    5.20
   1   0  -2  143.09    3.40
   1   0  -2  159.38    6.30
  -1   0   2  146.89    3.40
  -1   0   2  145.59    5.20
  -1   0   2  146.79    4.70
  -1   0   2  146.39    3.40
   0   0  -2 2979.20   52.39
   0   0   2 3041.00   52.39
  -1   0  -2   52.59    2.20
  -1   0  -2   50.19    3.40
   1   0   2   56.79    4.00
   1   0   2   53.79    1.90
   1   0   2   52.19    2.40
  -2   0  -2   13.30    1.00
  -2   0  -2   11.60    1.50
   2   0   2   13.70    1.10
   2   0   2   11.70    1.60
   2   0   2   15.20    2.70
  -3   0  -2    1.90    1.00
  -3   0  -2    3.00    0.70
   3   0   2    1.70    1.00
   3   0   2    1.50    0.60
   3   0   2    1.50    1.80
  -4   0  -2   13.50    1.50
  -4   0  -2   11.50    1.80
   4   0   2   19.40    3.60
   4   0   2   13.90    2.00
   4   0   2   15.70    1.40
  -5   0  -2  249.88    7.00
  -5   0  -2  257.17    8.40
   5   0   2  258.47    8.50
   5   0   2  237.58   11.10
  -6   0  -2   45.00    3.10
  -6   0  -2   43.80    3.80
   6   0   2   44.70    3.80
   6   0   2   45.40    5.90
  -7   0  -2   62.99    4.80
  -7   0  -2   53.39    3.70
   7   0   2   71.39    5.10
   7   0   2   68.79    7.80
  -8   0  -2    0.80    1.70
  -8   0  -2   -1.30    1.30
   8   0   2    3.90    2.20
   8   0   2   -2.40    3.10
  -9   0  -2  104.99    5.50
  -9   0  -2  110.79    7.40
   9   0   2  123.09   11.70
   9   0   2  107.39    7.20
 -10   0  -2   26.40    5.10
 -10   0  -2   34.50    5.40
  10   0   2   32.90    5.10
  10   0   2   46.10    9.60
 -11   0  -2   89.49    8.00
  11   0   2   73.89   12.30
  11   0   2   83.79    7.40
 -12   0  -2  211.58   12.40
  12   0   2  215.48   11.60
  13  -1  -2   94.99   14.80
 -13   1   2   87.39    8.60
  12  -1  -2    6.80    7.50
 -12   1   2   17.60    4.60
  11  -1  -2   44.40    9.20
  11  -1  -2   51.89    4.50
 -11   1   2   54.49    6.00
 -11   1   2   50.69    6.10
  10  -1  -2  915.71   32.90
  10  -1  -2  925.21   21.20
 -10   1   2  950.20   25.00
 -10   1   2  904.91   25.60
  -9   1   2 1418.66   32.00
  -9   1   2 1426.66   33.50
   8  -1  -2  147.99    5.90
   8  -1  -2  151.68   11.10
  -8   1   2  148.69    7.50
  -8   1   2  163.58    8.60
   7  -1  -2  659.83   14.90
   7  -1  -2  711.33   22.90
  -7   1   2  703.43   17.40
   6  -1  -2 2431.36   50.89
   6  -1  -2 2385.96   42.20
  -6   1   2 2426.96   44.90
  -6   1   2 2491.95   47.30
   5  -1  -2  478.35   10.10
   5  -1  -2  468.25   15.50
  -5   1   2  494.45   13.60
  -5   1   2  495.85   12.10
   4  -1  -2  378.06    7.50
   4  -1  -2  358.06   11.90
  -4   1   2  363.56    9.20
  -4   1   2  369.46    7.30
  -4   1   2  374.46   10.80
   3  -1  -2 6932.61  116.09
  -3   1   2 6798.42  109.89
   0  -1  -2 1319.77   23.60
   0  -1  -2 1292.47   24.20
   0   1   2 1327.77   24.00
   0   1   2 1248.68   22.70
   0   1   2 1304.57   23.60
   0   1   2 1308.57   22.60
  -1  -1  -2  886.01   16.70
  -1  -1  -2  878.91   17.60
   1   1   2  927.11   17.00
   1   1   2  921.21   18.50
   1   1   2  887.61   17.00
   1   1   2  880.21   16.70
  -2  -1  -2    1.60    0.80
  -2  -1  -2    1.30    0.90
   2   1   2    0.30    0.90
   2   1   2   -0.30    0.80
  -3  -1  -2  145.19    5.30
  -3  -1  -2  145.09    4.90
   3   1   2  152.78    5.60
   3   1   2  138.39    6.70
  -4  -1  -2   54.59    3.20
  -4  -1  -2   54.39    3.60
   4   1   2   52.29    3.60
   4   1   2   53.49    4.90
  -5  -1  -2  271.17    9.20
  -5  -1  -2  289.47    8.70
   5   1   2  299.47    9.60
   5   1   2  286.67   12.10
  -6  -1  -2   41.70    3.40
  -6  -1  -2   44.70    3.90
   6   1   2   39.90    3.80
   6   1   2   47.40    6.00
  -7  -1  -2  574.34   15.10
  -7  -1  -2  609.94   16.80
   7   1   2  580.64   21.60
   7   1   2  575.64   16.70
  -8  -1  -2    1.30    1.60
   8   1   2    7.60    4.00
   8   1   2    0.80    1.90
  -9  -1  -2   82.39    5.30
  -9  -1  -2  100.89    7.30
   9   1   2   85.59   12.30
   9   1   2   99.49   11.10
 -10  -1  -2   32.70    5.50
  10   1   2   39.10    9.00
  10   1   2   33.90    5.30
 -11  -1  -2   74.19   11.90
  11   1   2   84.69   13.70
  11   1   2   71.99    7.40
 -12  -1  -2   18.60    5.00
  12   1   2   31.30   11.60
  12   1   2   18.60    6.30
  13  -2  -2   48.00   10.70
 -13   2   2   41.80    6.40
  12  -2  -2   11.70    6.30
 -12   2   2    8.70    3.80
 -12   2   2   17.40    4.50
  11  -2  -2  136.79   14.10
  11  -2  -2  131.89    6.00
 -11   2   2  135.99    9.10
 -11   2   2  138.99    9.10
  10  -2  -2  243.98    8.30
  10  -2  -2  210.98   15.60
 -10   2   2  254.97   11.90
 -10   2   2  261.07   11.50
   9  -2  -2  267.07    8.20
  -9   2   2  253.27   11.50
  -9   2   2  267.57   11.00
   8  -2  -2  109.79    9.70
   8  -2  -2  101.19    4.40
  -8   2   2   98.19    6.70
  -8   2   2   94.79    6.10
   7  -2  -2  506.75   19.10
   7  -2  -2  521.45   11.40
  -7   2   2  501.65   14.20
  -7   2   2  558.84   18.70
   6  -2  -2  549.54   11.60
   6  -2  -2  549.05   18.40
  -6   2   2  562.54   15.70
  -6   2   2  568.94   14.30
   5  -2  -2  975.60   24.60
   5  -2  -2  950.80   16.90
  -5   2   2  970.90   20.20
  -5   2   2  983.20   22.10
  -5   2   2  947.41   16.70
   4  -2  -2 5104.49   90.59
  -4   2   2 5232.68   86.39
  -4   2   2 5091.79   88.39
   3  -2  -2  231.68    8.30
  -3   2   2  236.08    7.80
  -3   2   2  217.48    6.30
   1  -2  -2 2804.32   48.00
   1  -2  -2 2807.12   46.90
  -1   2   2 2824.32   47.00
  -1   2   2 2809.02   48.20
  -1   2   2 2907.81   48.00
  -1   2   2 2881.21   49.80
   0  -2  -2  126.09    4.80
   0   2   2  140.69    3.70
   0   2   2  121.29    4.00
  -1  -2  -2  422.56    8.80
  -1  -2  -2  418.86   10.40
   1   2   2  432.66    9.90
   1   2   2  445.26   10.00
   1   2   2  436.66   10.00
  -2  -2  -2   33.20    2.60
   2   2   2   31.50    2.60
   2   2   2   32.10    2.50
   2   2   2   31.30    3.00
  -3  -2  -2 1675.03   31.90
  -3  -2  -2 1677.03   31.60
   3   2   2 1709.63   32.30
   3   2   2 1673.83   33.50
  -4  -2  -2  149.88    6.20
  -4  -2  -2  144.09    6.10
   4   2   2  150.98    7.60
  -5  -2  -2  140.49    6.50
  -5  -2  -2  147.29    6.60
   5   2   2  149.19    7.00
   5   2   2  161.28    8.70
  -6  -2  -2  704.03   18.40
  -6  -2  -2  695.93   17.90
   6   2   2  711.93   22.30
   6   2   2  735.33   19.00
  -7  -2  -2  229.08    9.80
  -7  -2  -2  226.48    9.10
   7   2   2  218.78   12.80
   7   2   2  209.98    9.70
  -8  -2  -2   -2.40    1.30
  -8  -2  -2    1.70    2.00
   8   2   2    2.70    2.30
   8   2   2   -3.00    2.90
  -9  -2  -2  162.38    9.30
  -9  -2  -2  131.89    7.40
   9   2   2  156.48    9.20
   9   2   2  147.89   12.90
 -10  -2  -2  536.05   18.70
  10   2   2  515.65   18.60
  10   2   2  524.35   25.90
 -11  -2  -2   71.49    7.50
  11   2   2   73.69   12.70
  11   2   2   92.59    8.00
  13  -3  -2    3.30    5.40
 -13   3   2   -1.20    3.00
  12  -3  -2  588.24   30.30
 -12   3   2  601.94   20.30
 -12   3   2  640.74   21.40
  11  -3  -2 1288.37   43.20
 -11   3   2 1236.08   31.90
 -11   3   2 1242.68   31.60
  10  -3  -2  206.18    6.70
  10  -3  -2  223.08   15.50
 -10   3   2  195.08   10.10
 -10   3   2  202.18   10.60
   9  -3  -2   26.60    2.30
  -9   3   2   24.70    3.90
  -9   3   2   24.90    4.40
   8  -3  -2   43.20    7.10
   8  -3  -2   54.49    2.80
  -8   3   2   48.20    4.30
  -8   3   2   66.59    5.40
   7  -3  -2   22.40    5.00
  -7   3   2   19.90    3.30
  -7   3   2   20.90    3.50
   6  -3  -2   -1.60    2.00
  -6   3   2    3.30    0.60
  -6   3   2   -0.50    1.10
  -6   3   2    1.50    1.70
  -6   3   2    2.50    0.70
   5  -3  -2 6051.09  108.39
  -5   3   2 6117.29  103.29
  -5   3   2 6159.08  105.49
   4  -3  -2   11.50    2.60
  -4   3   2   15.70    2.80
  -4   3   2   14.20    0.80
  -4   3   2   24.30    2.40
   3  -3  -2  769.52   18.20
   3  -3  -2  876.11   14.10
  -3   3   2  764.72   18.20
  -3   3   2  751.52   16.20
  -3   3   2  724.13   13.60
   2  -3  -2 1101.19   22.60
   2  -3  -2 1064.19   21.50
  -2   3   2 1068.09   20.70
  -2   3   2 1044.90   19.00
  -2   3   2 1084.99   22.90
   1  -3  -2 1170.08   23.60
   1  -3  -2 1125.19   20.80
  -1   3   2 1119.49   20.80
  -1   3   2 1123.89   20.90
  -1   3   2 1176.58   21.80
   0  -3  -2  411.16   11.10
   0   3   2  405.16    9.80
   0   3   2  412.56    9.70
  -1  -3  -2  101.49    5.00
   1   3   2   94.49    4.20
  -2  -3  -2    8.60    1.30
  -2  -3  -2    4.50    1.60
   2   3   2    6.40    1.70
   2   3   2    6.50    1.70
   2   3   2    5.70    1.60
  -3  -3  -2  346.67   10.00
  -3  -3  -2  341.17   10.70
   3   3   2  349.96   10.60
  -4  -3  -2   48.70    3.80
  -4  -3  -2   51.69    4.20
   4   3   2   60.29    4.30
   4   3   2   45.70    4.50
  -5  -3  -2 4206.98   76.49
  -5  -3  -2 4147.49   75.49
   5   3   2 4258.67   76.89
   5   3   2 4441.96   79.89
  -6  -3  -2  209.08    9.00
  -6  -3  -2  227.08    9.90
   6   3   2  222.08   11.60
   6   3   2  239.38   10.20
  -7  -3  -2  513.05   16.10
  -7  -3  -2  502.35   16.40
   7   3   2  528.75   20.20
   7   3   2  529.25   16.90
  -8  -3  -2   15.00    3.70
  -8  -3  -2   13.70    3.10
   8   3   2    7.80    3.10
   8   3   2   21.50    5.50
  -9  -3  -2   12.40    3.30
  -9  -3  -2   20.60    4.40
   9   3   2   17.50    4.40
   9   3   2    8.70    5.50
 -10  -3  -2    7.50    3.40
  10   3   2   10.90    6.00
  10   3   2    3.30    3.30
 -11  -3  -2  195.18   11.90
  11   3   2  178.88   11.50
  11   3   2  178.08   17.60
  13  -4  -2   54.59   12.40
 -13   4   2   54.89    7.60
  12  -4  -2    9.00    7.00
 -12   4   2   10.00    3.40
 -12   4   2    3.80    3.50
  11  -4  -2   48.70   10.40
 -11   4   2   55.39    6.10
 -11   4   2   49.60    5.90
  10  -4  -2   58.59   10.10
 -10   4   2   34.30    5.20
 -10   4   2   37.10    5.30
   9  -4  -2   70.29   11.90
  -9   4   2   58.19    5.70
  -9   4   2   55.69    3.30
   8  -4  -2  207.88   12.90
  -8   4   2  167.88    8.30
  -8   4   2  176.88    9.20
  -8   4   2  176.38    4.80
   7  -4  -2   33.20    5.80
  -7   4   2   47.00    4.20
  -7   4   2   42.60    1.90
  -7   4   2   45.90    1.70
  -7   4   2   43.60    4.60
   6  -4  -2    8.40    3.30
  -6   4   2    6.70    2.00
  -6   4   2    7.40    0.80
  -6   4   2    6.70    0.80
   5  -4  -2  156.08    8.60
  -5   4   2  161.68    7.70
  -5   4   2  148.69    3.70
  -5   4   2  158.78    6.50
  -5   4   2  149.09    3.60
   4  -4  -2 4250.17   70.39
   4  -4  -2 4244.98   77.19
  -4   4   2 4361.36   73.69
  -4   4   2 4114.59   69.59
  -4   4   2 4367.46   76.59
   3  -4  -2 2324.57   43.80
   3  -4  -2 2324.17   44.10
  -3   4   2 2308.47   39.20
  -3   4   2 2290.07   41.70
   2  -4  -2 1989.90   38.30
   2  -4  -2 1905.51   36.00
  -2   4   2 1946.61   34.30
  -2   4   2 2012.10   36.00
   1  -4  -2 3883.91   65.39
   1  -4  -2 3956.20   69.79
  -1   4   2 3925.31   66.29
  -1   4   2 3921.91   64.99
  -1   4   2 3952.00   67.19
   0  -4  -2  446.16   12.90
   0   4   2  438.86   10.80
   0   4   2  423.56   10.90
  -1  -4  -2  726.53   18.20
  -2  -4  -2   31.90    3.40
   2   4   2   29.30    2.90
   2   4   2   28.60    2.90
   2   4   2   28.20    1.90
   2   4   2   28.90    2.20
  -3  -4  -2 1090.09   25.30
  -3  -4  -2 1112.19   23.40
   3   4   2 1072.99   24.10
   3   4   2 1073.99   24.30
  -4  -4  -2 1920.21   39.60
  -4  -4  -2 1898.91   37.40
   4   4   2 1933.61   38.90
   4   4   2 1856.31   38.30
  -5  -4  -2  107.69    6.30
  -5  -4  -2  107.79    7.00
   5   4   2  107.29    7.10
   5   4   2  107.79    6.80
  -6  -4  -2  262.47   11.30
  -6  -4  -2  265.47   10.60
   6   4   2  264.07   11.50
  -7  -4  -2  138.89    8.30
  -7  -4  -2  140.79    8.50
   7   4   2  148.79    9.10
   7   4   2  155.68   10.50
  -8  -4  -2   93.19    7.50
  -8  -4  -2   80.49    6.80
   8   4   2  100.59   10.00
   8   4   2   83.99    7.30
  -9  -4  -2   51.69    6.00
  -9  -4  -2   64.79    6.80
   9   4   2   58.49    6.80
   9   4   2   66.09   10.10
 -10  -4  -2   27.50    5.60
  10   4   2   20.00    5.10
  10   4   2   11.30    6.40
  13  -5  -2  253.67   20.90
 -13   5   2  248.48   13.90
  12  -5  -2  164.98   10.10
  12  -5  -2  181.88   19.50
 -12   5   2  163.58   10.70
  11  -5  -2   27.60    7.90
 -11   5   2   41.20    6.10
 -11   5   2   32.20    5.40
  10  -5  -2  123.79   12.60
 -10   5   2  114.89    8.50
 -10   5   2  123.19    8.10
   9  -5  -2    6.00    4.40
  -9   5   2    4.50    2.60
  -9   5   2    5.00    2.50
   8  -5  -2   48.30    7.90
  -8   5   2   44.80    4.40
  -8   5   2   47.80    5.10
   7  -5  -2  284.37   14.10
  -7   5   2  244.48    5.40
  -7   5   2  248.98    9.70
  -7   5   2  256.37   11.20
   6  -5  -2  533.25   16.40
   6  -5  -2  556.74   19.00
  -6   5   2  555.14   17.10
  -6   5   2  546.95   15.00
  -6   5   2  532.85   10.40
  -6   5   2  566.54   11.60
   5  -5  -2  511.55   18.30
   5  -5  -2  501.65   15.30
  -5   5   2  480.95   10.70
  -5   5   2  520.25   13.90
   4  -5  -2   25.80    3.90
  -4   5   2   27.60    1.90
  -4   5   2   33.00    3.10
   3  -5  -2    0.30    1.60
  -3   5   2    1.00    1.20
  -3   5   2    3.70    1.10
   2  -5  -2  171.18    7.80
   2  -5  -2  174.28    6.50
  -2   5   2  163.48    6.30
  -2   5   2  170.68    5.80
   1  -5  -2  907.51   22.10
   1  -5  -2  885.21   17.50
   1  -5  -2  884.31   16.60
  -1   5   2  923.21   19.10
  -1   5   2  936.51   19.70
   0  -5  -2    7.00    2.60
   0   5   2    4.90    1.50
   0   5   2    8.60    2.00
  -1  -5  -2    3.80    2.10
   1   5   2    8.00    2.10
   1   5   2    0.90    1.10
  -2  -5  -2   90.69    6.20
   2   5   2   80.59    5.20
   2   5   2   71.69    4.80
  -3  -5  -2 4250.57   73.59
  -3  -5  -2 4207.48   77.09
   3   5   2 4174.68   70.09
   3   5   2 4030.30   70.29
   3   5   2 4036.40   74.69
  -4  -5  -2  436.06   13.30
  -4  -5  -2  429.96   15.20
   4   5   2  429.36   12.80
   4   5   2  449.16   14.50
  -5  -5  -2   89.19    6.10
  -5  -5  -2   77.99    6.50
   5   5   2   82.59    6.30
   5   5   2   99.39    6.90
  -6  -5  -2  324.07   12.40
  -6  -5  -2  317.07   13.70
   6   5   2  317.67   13.30
   6   5   2  320.97   13.70
  -7  -5  -2   60.69    6.30
  -7  -5  -2   60.99    6.10
   7   5   2   57.39    6.40
   7   5   2   60.79    7.20
  -8  -5  -2   13.60    3.90
  -8  -5  -2    6.10    3.50
   8   5   2    7.40    4.30
   8   5   2   10.80    4.00
  -9  -5  -2  336.97   15.20
  -9  -5  -2  323.77   14.70
 -10  -5  -2   66.49    7.50
  10   5   2   79.99    8.50
  13  -6  -2   -2.20    3.10
  13  -6  -2   17.00    8.10
 -13   6   2    5.90    3.70
  12  -6  -2   58.79    6.40
  11  -6  -2    5.80    4.90
  11  -6  -2    0.90    2.40
 -11   6   2    2.10    2.50
  10  -6  -2   16.20    6.80
  10  -6  -2   28.60    4.90
 -10   6   2   24.00    4.50
   9  -6  -2  362.36   19.50
   9  -6  -2  341.17   14.00
  -9   6   2  345.47   13.30
   8  -6  -2   25.60    6.30
   8  -6  -2   20.00    4.10
  -8   6   2   16.40    3.50
   7  -6  -2   29.10    6.00
   7  -6  -2   33.00    4.80
  -7   6   2   30.50    4.10
   6  -6  -2   27.00    4.40
   6  -6  -2   35.40    5.90
  -6   6   2   25.10    3.50
  -6   6   2   37.30    2.10
   5  -6  -2  635.54   26.00
   5  -6  -2  575.84   17.70
  -5   6   2  596.94   12.60
  -5   6   2  605.04   15.90
   4  -6  -2  460.75   15.10
   4  -6  -2  452.15   15.00
  -4   6   2  452.65   10.60
  -4   6   2  442.96   12.80
   3  -6  -2  158.28    8.30
   3  -6  -2  154.38    7.50
  -3   6   2  153.78    6.60
  -3   6   2  150.08    5.60
   2  -6  -2   73.69    5.80
   2  -6  -2   77.49    4.70
  -2   6   2   74.49    4.10
  -2   6   2   74.39    4.60
  -1   6   2  106.19    5.50
   0  -6  -2  119.59    7.60
   0   6   2  121.19    6.00
   0   6   2  121.39    5.90
  -1  -6  -2 1271.17   30.60
   1   6   2 1286.17   27.30
   1   6   2 1272.27   27.80
  -2  -6  -2  416.16   15.40
   2   6   2  447.06   13.80
   2   6   2  426.86   13.00
  -3  -6  -2    1.20    1.80
  -3  -6  -2    5.20    2.70
   3   6   2    1.00    1.80
  -4  -6  -2  105.89    7.80
  -4  -6  -2  119.99    6.90
   4   6   2  113.99    7.60
  -5  -6  -2   -2.20    2.10
   5   6   2   -2.10    2.20
   5   6   2    2.50    2.60
  -6  -6  -2   34.50    5.90
  -6  -6  -2   34.10    4.90
   6   6   2   27.10    4.90
  -7  -6  -2   75.79    6.90
  -7  -6  -2   72.19    7.50
   7   6   2   73.59    7.60
  -8  -6  -2  418.16   16.30
  -8  -6  -2  383.46   17.00
  -9  -6  -2   -2.50    3.00
  -9  -6  -2   -1.50    2.90
   9   6   2    0.20    3.20
  13  -7  -2  100.59   16.30
 -13   7   2   94.59    9.30
  12  -7  -2   30.20    5.60
  12  -7  -2   23.30    8.60
 -12   7   2   30.80    6.00
  11  -7  -2  228.68   18.20
  11  -7  -2  231.68   12.20
 -11   7   2  216.68   12.00
  10  -7  -2    9.00    3.30
  10  -7  -2   11.70    6.20
 -10   7   2   10.70    3.60
   9  -7  -2   51.79    9.30
   9  -7  -2   53.69    6.10
  -9   7   2   62.69    5.90
   8  -7  -2  323.97   17.80
   8  -7  -2  346.17   14.30
  -8   7   2  331.47   12.90
   7  -7  -2 1338.47   37.60
   7  -7  -2 1337.57   33.20
  -7   7   2 1443.56   31.50
  -7   7   2 1333.07   24.60
   6  -7  -2    6.00    2.80
   6  -7  -2    2.30    3.10
  -6   7   2    5.60    1.30
  -6   7   2    5.50    2.50
   5  -7  -2  129.69    8.30
   5  -7  -2  121.89    8.60
  -5   7   2  115.89    4.80
  -5   7   2  122.99    6.70
   4  -7  -2   31.90    5.00
   4  -7  -2   29.60    4.80
  -4   7   2   34.60    3.80
  -4   7   2   34.00    2.90
   3  -7  -2  855.61   22.00
   3  -7  -2  857.51   23.70
  -3   7   2  841.02   20.40
  -3   7   2  866.21   19.00
   2  -7  -2  109.49    7.60
  -2   7   2  108.89    5.50
  -2   7   2  116.69    6.10
   1  -7  -2   40.70    5.70
  -1   7   2   45.40    4.10
  -1   7   2   43.90    4.00
   0  -7  -2  108.29    7.80
   0   7   2  113.59    6.40
   0   7   2  114.19    6.40
  -1  -7  -2  691.43   22.00
   1   7   2  741.93   18.80
   1   7   2  712.83   19.20
  -2  -7  -2  231.58   12.10
   2   7   2  241.08   10.40
   2   7   2  229.48    9.60
  -3  -7  -2   22.20    3.60
  -3  -7  -2   17.60    4.40
   3   7   2   24.60    7.00
  -4  -7  -2  281.27   14.10
   4   7   2  279.77   12.60
  -5  -7  -2  360.06   13.80
  -5  -7  -2  355.96   16.40
   5   7   2  373.46   15.40
  -6  -7  -2  305.47   12.90
  -6  -7  -2  286.17   15.00
   6   7   2  296.87   14.30
  -7  -7  -2   10.70    3.90
  -7  -7  -2    8.60    4.20
  -8  -7  -2    2.30    3.90
  -8  -7  -2   15.70    4.30
   8   7   2    9.60    4.50
  12  -8  -2    8.50    6.70
  12  -8  -2    9.20    3.90
 -12   8   2    8.10    3.50
  11  -8  -2  196.58   17.50
  11  -8  -2  195.58   11.60
 -11   8   2  188.78   11.60
  10  -8  -2  134.09    9.80
  10  -8  -2  136.39   14.20
 -10   8   2  147.59    9.50
   9  -8  -2   87.59   11.20
  -9   8   2  109.29    7.70
   8  -8  -2  220.98   14.90
   8  -8  -2  209.78   11.70
  -8   8   2  216.38   10.50
  -8   8   2  205.08    5.70
   7  -8  -2   68.49    8.50
   7  -8  -2   48.50    6.80
  -7   8   2   50.49    3.10
  -7   8   2   56.99    5.60
   6  -8  -2  478.05   17.70
   6  -8  -2  470.45   19.40
  -6   8   2  468.95   11.70
  -6   8   2  481.05   15.40
   5  -8  -2  446.66   17.70
   5  -8  -2  483.55   17.60
  -5   8   2  446.86   14.40
  -5   8   2  462.25   12.10
   4  -8  -2   32.30    5.40
   4  -8  -2   31.10    5.10
  -4   8   2   28.80    4.10
  -4   8   2   35.20    3.30
   3  -8  -2   26.20    4.50
   3  -8  -2   26.80    5.00
  -3   8   2   35.10    3.60
  -3   8   2   35.70    4.50
   2  -8  -2  453.75   17.30
  -2   8   2  433.76   13.80
  -2   8   2  430.16   13.10
   1  -8  -2    9.90    3.90
  -1   8   2   14.90    3.10
  -1   8   2   11.90    2.70
   0  -8  -2   22.50    4.60
   0   8   2   19.00    3.40
   0   8   2   27.20    4.10
  -1  -8  -2  105.29    8.70
   1   8   2   93.49    6.80
   1   8   2  103.59    6.70
   2   8   2  182.08    9.10
   2   8   2  181.78    9.50
  -3  -8  -2   30.10    4.60
  -3  -8  -2   30.00    5.80
   3   8   2   25.00    4.80
  -4  -8  -2  278.17   15.10
  -4  -8  -2  274.27   11.90
   4   8   2  286.87   13.50
  -5  -8  -2    3.80    2.80
  -5  -8  -2    3.30    4.00
   5   8   2    4.90    3.50
  -6  -8  -2  129.99    9.10
  -6  -8  -2  120.39   10.60
   6   8   2  111.19   16.90
  -7  -8  -2   55.49    7.10
  -7  -8  -2   50.49    8.10
   7   8   2   50.09    7.60
  12  -9  -2   78.39    8.20
  12  -9  -2   58.69   13.00
 -12   9   2   54.49    7.80
  11  -9  -2   52.69    7.70
  11  -9  -2   34.40    9.90
 -11   9   2   41.50    6.80
  10  -9  -2    8.20    4.10
  10  -9  -2    0.20    4.90
 -10   9   2    2.00    2.70
   9  -9  -2  384.26   17.00
   9  -9  -2  381.36   22.10
  -9   9   2  395.16   15.60
   8  -9  -2  380.76   16.80
  -8   9   2  393.26   15.00
   7  -9  -2   44.40    8.40
   7  -9  -2   33.90    6.10
  -7   9   2   35.90    3.00
  -7   9   2   36.00    5.10
   6  -9  -2  200.68   13.00
   6  -9  -2  185.88   17.40
  -6   9   2  235.78   10.60
  -6   9   2  235.58    8.00
   5  -9  -2    4.50    3.40
   5  -9  -2    1.10    2.90
  -5   9   2    2.10    2.40
  -5   9   2    2.70    1.70
   4  -9  -2  119.59    9.80
   4  -9  -2  141.69    9.20
  -4   9   2  134.19    7.60
  -4   9   2  134.59    6.70
   3  -9  -2  280.37   16.20
   3  -9  -2  277.17   10.90
  -3   9   2  277.07   10.30
  -3   9   2  276.07   11.10
  -2   9   2  239.48    9.90
  -2   9   2  228.28   10.10
   1  -9  -2   23.30    5.00
  -1   9   2   21.90    3.80
  -1   9   2   19.80    3.70
   0  -9  -2    3.40    3.30
   0   9   2    9.30    2.80
  -1  -9  -2  107.09    9.50
   1   9   2  100.09    7.40
   1   9   2   96.19    7.00
  -2  -9  -2   -0.20    2.50
   2   9   2    3.00    2.80
   2   9   2   -0.60    2.00
  -3  -9  -2  104.09   10.00
  -3  -9  -2  104.09    7.70
   3   9   2   93.29    8.20
  -4  -9  -2  463.15   16.60
  -4  -9  -2  450.95   20.60
   4   9   2  480.05   18.90
  -5  -9  -2   12.60    4.00
  -5  -9  -2   12.80    5.30
   5   9   2    8.10    3.90
  -6  -9  -2   37.70    6.00
  -6  -9  -2   25.70    7.60
   6   9   2   36.30    7.00
  12 -10  -2   12.60    5.10
  12 -10  -2    7.40    7.30
 -12  10   2   15.70    5.10
  11 -10  -2  115.39   10.20
 -11  10   2  102.69    9.00
  10 -10  -2  443.36   19.10
  10 -10  -2  397.26   24.90
 -10  10   2  409.96   23.40
   9 -10  -2  120.39   13.50
   9 -10  -2  125.49   10.10
  -9  10   2  117.29    8.80
   8 -10  -2    4.80    3.20
   8 -10  -2    2.30    5.00
  -8  10   2    5.40    3.10
  -8  10   2    1.00    1.30
   7 -10  -2   -2.20    2.70
   7 -10  -2    8.50    4.80
  -7  10   2    4.00    1.70
  -7  10   2    9.20    3.40
   6 -10  -2    2.20    3.20
   6 -10  -2   11.40    4.60
  -6  10   2    6.50    2.90
  -6  10   2    2.40    1.70
   5 -10  -2  217.88   12.90
   5 -10  -2  240.38   14.00
  -5  10   2  258.97   11.40
  -5  10   2  236.68    9.30
   4 -10  -2  832.52   27.90
   4 -10  -2  811.12   24.10
  -4  10   2  829.02   22.70
  -4  10   2  865.31   21.30
   3 -10  -2   -2.80    2.70
  -3  10   2    0.50    2.10
  -3  10   2    3.80    2.40
   2 -10  -2    5.50    3.90
  -2  10   2    7.00    2.90
  -2  10   2    6.40    3.00
   1 -10  -2   34.20    6.60
  -1  10   2   34.10    5.20
  -1  10   2   46.90    5.30
   0 -10  -2   75.29    8.70
   0  10   2   48.80    5.60
   0  10   2   59.79    6.20
  -1 -10  -2   -1.00    2.70
   1  10   2    0.00    2.30
   1  10   2   -2.20    2.00
  -2 -10  -2   93.69   10.00
   2  10   2   97.49    8.30
   2  10   2   88.29    7.30
  -3 -10  -2   -0.30    2.80
  -3 -10  -2    4.80    3.90
   3  10   2    7.60    3.80
  -4 -10  -2    7.20    3.30
  -4 -10  -2   19.30    5.50
   4  10   2   15.30    4.70
  -5 -10  -2   22.60    6.60
  -5 -10  -2   24.20    5.20
   5  10   2   26.40    6.00
  11 -11  -2   69.99   13.80
 -11  11   2   59.59    8.00
  10 -11  -2   92.69   14.30
  10 -11  -2   80.99    9.10
 -10  11   2   86.09    8.50
   9 -11  -2    9.30    6.40
   9 -11  -2    3.00    3.80
  -9  11   2    9.60    5.50
   8 -11  -2  287.67   16.00
   8 -11  -2  232.78   17.90
  -8  11   2  259.17   13.10
   7 -11  -2  213.68   15.40
   7 -11  -2  219.28   14.20
  -7  11   2  231.78   11.80
  -7  11   2  164.38    7.40
   6 -11  -2    7.60    4.20
   6 -11  -2    9.80    4.70
  -6  11   2   20.10    4.10
  -6  11   2   22.10    3.40
   5 -11  -2    1.80    3.40
  -5  11   2    5.20    2.80
  -5  11   2   10.20    2.80
   4 -11  -2  123.49   10.90
  -4  11   2  108.99    7.90
  -4  11   2  113.19    8.20
   3 -11  -2    3.20    3.40
  -3  11   2    5.70    2.90
  -3  11   2   10.90    3.20
   2 -11  -2  142.69   12.00
  -2  11   2  136.39    8.70
  -2  11   2  131.79    8.60
   1 -11  -2   15.30    5.50
  -1  11   2   17.10    4.20
  -1  11   2   16.10    4.00
   0 -11  -2    5.30    4.40
   0  11   2    8.90    3.30
   0  11   2   13.50    3.80
  -1 -11  -2    3.40    3.80
   1  11   2    6.40    3.70
   1  11   2    4.80    3.20
  -2 -11  -2  137.89    9.30
   2  11   2  138.19   11.30
  -3 -11  -2   10.50    4.00
  -3 -11  -2    9.00    4.90
   3  11   2   11.30    4.60
  10 -12  -2   -3.20    3.60
  10 -12  -2    0.90    7.40
 -10  12   2    3.10    3.10
   9 -12  -2  195.58   14.70
   9 -12  -2  202.98   17.50
  -9  12   2  179.88   11.60
   8 -12  -2   46.30    9.50
   8 -12  -2   53.19    9.60
  -8  12   2   52.49    7.10
   7 -12  -2   16.40    5.70
   7 -12  -2   23.70    6.60
  -7  12   2   10.60    4.10
   6 -12  -2  128.49   12.00
  -6  12   2  145.69    9.60
   5 -12  -2   39.50    8.10
  -5  12   2   49.40    6.70
  -5  12   2   55.99    5.50
   4 -12  -2    4.40    4.60
  -4  12   2   12.70    3.60
  -4  12   2    9.80    3.70
   3 -12  -2  386.46   20.60
  -3  12   2  366.96   14.70
  -3  12   2  375.26   15.30
   2 -12  -2    3.60    4.00
  -2  12   2    3.10    2.70
  -2  12   2   -2.60    2.30
   1 -12  -2   57.79   13.70
  -1  12   2   68.99    7.20
  -1  12   2   62.29    6.80
   0 -12  -2    1.30    4.20
   0  12   2    0.10    2.50
  -1 -12  -2   11.20    5.50
   1  12   2    8.40    4.50
   1  12   2    8.60    4.30
  -2 -12  -2   15.50    6.00
  -2 -12  -2    7.30    3.60
   2  12   2    2.60    3.80
   8 -13  -2   16.00    5.70
  -8  13   2    7.30    3.80
   7 -13  -2  265.57   17.40
  -7  13   2  277.97   13.90
   6 -13  -2   74.59   11.20
  -6  13   2   84.69    8.20
  -6  13   2   73.59    6.20
   5 -13  -2   21.40    6.80
  -5  13   2   22.00    5.40
  -5  13   2   23.10    4.40
   4 -13  -2   74.29   10.80
  -4  13   2   87.69    7.40
   3 -13  -2   70.09   10.90
  -3  13   2   65.99    7.10
   2 -13  -2   -4.00    3.60
  -2  13   2    1.20    3.20
   1 -13  -2   13.60    6.10
  -1  13   2    0.50    3.40
  -1  13   2    7.90    3.90
  -2  14  -3   92.89    9.00
  -2  14  -3   87.99    6.80
   2 -14   3   98.69   12.10
  -3  14  -3    9.80    4.10
  -3  14  -3    7.70    3.20
   3 -14   3    3.70    4.90
  -4  14  -3    1.90    3.10
  -4  14  -3    3.20    2.80
   4 -14   3    5.20    4.60
  -5  14  -3   15.60    6.00
  -5  14  -3   10.70    3.60
   5 -14   3   16.60    5.90
  -6  14  -3   65.59   10.30
  -6  14  -3   59.29    6.20
   6 -14   3   47.60    8.80
  -7  14  -3   -1.00    2.70
   7 -14   3    3.80    4.50
   1  13  -3   53.99    8.00
  -1 -13   3   42.30    9.30
   0  13  -3   10.80    4.50
   0  13  -3   12.50    3.00
   0 -13   3   12.90    5.10
  -1  13  -3    8.80    3.90
  -1  13  -3    5.40    2.50
   1 -13   3    9.90    5.90
  -2  13  -3   48.30    5.00
  -2  13  -3   50.89    7.00
   2 -13   3   40.30    8.20
  -3  13  -3   24.10    3.80
  -3  13  -3   23.40    5.30
   3 -13   3   26.70   10.70
  -4  13  -3   24.60    5.00
  -4  13  -3   26.80    4.30
   4 -13   3   38.40    7.70
  -5  13  -3    2.80    2.90
  -5  13  -3   -4.20    1.80
   5 -13   3    2.50    5.30
   5 -13   3   -0.70    3.40
  -6  13  -3   66.29    6.20
  -6  13  -3   66.29    6.40
   6 -13   3   82.79   12.40
   6 -13   3   69.39   10.20
  -7  13  -3  187.68   10.10
  -7  13  -3  190.88   10.40
   7 -13   3  195.08   13.70
   7 -13   3  164.38   16.10
  -8  13  -3   58.49    6.10
  -8  13  -3   42.70    5.80
   8 -13   3   54.99    8.60
   8 -13   3   44.00   10.60
  -9  13  -3    3.60    3.20
  -9  13  -3    4.60    2.80
   9 -13   3    3.60    8.30
   9 -13   3   -3.60    2.90
   3  12  -3   16.70    5.10
  -3 -12   3    8.50    2.80
  -3 -12   3   24.00    7.10
   2  12  -3  445.16   19.00
  -2 -12   3  423.76   22.70
   1  12  -3   31.40    7.10
  -1 -12   3   22.10    3.80
  -1 -12   3   35.70    8.10
   0  12  -3   12.70    4.30
   0  12  -3   14.60    3.50
   0 -12   3    7.80    4.70
  -1  12  -3   46.30    4.70
  -1  12  -3   52.69    7.00
   1 -12   3   57.69    9.60
  -2  12  -3    4.60    3.10
  -2  12  -3   -1.10    2.10
   2 -12   3   -0.50    3.10
  -3  12  -3   88.19    7.60
  -3  12  -3   73.59    5.90
   3 -12   3   81.39    9.50
   3 -12   3   74.79    8.10
  -4  12  -3  684.53   21.10
  -4  12  -3  645.04   18.80
   4 -12   3  700.73   26.50
   4 -12   3  630.24   25.60
  -5  12  -3    6.90    2.80
  -5  12  -3    4.70    3.00
   5 -12   3    6.20    4.00
   5 -12   3    6.10    6.10
  -6  12  -3  185.88    9.60
  -6  12  -3  185.08   10.00
   6 -12   3  199.58   20.90
   6 -12   3  200.78   13.20
  -7  12  -3   77.59    6.50
  -7  12  -3   87.69    6.80
   7 -12   3   80.29    8.60
   7 -12   3   77.69   13.00
  -8  12  -3   45.20    5.50
  -8  12  -3   54.49    5.80
   8 -12   3   40.60    6.80
   8 -12   3   50.89   12.00
  -9  12  -3   -1.50    2.40
  -9  12  -3    3.10    2.90
   9 -12   3    3.60    3.20
   9 -12   3   -2.20    6.00
 -10  12  -3   50.89    6.90
  10 -12   3   60.19    7.30
  10 -12   3   68.89   15.40
   4  11  -3  297.57   15.60
  -4 -11   3  321.07   19.50
  -3 -11   3   90.49    6.40
  -3 -11   3  152.98   16.00
   2  11  -3   46.10    7.10
  -2 -11   3   40.10    8.20
  -2 -11   3   48.80    4.70
   1  11  -3  149.79   10.10
  -1 -11   3  142.19   12.10
  -1 -11   3  145.09    7.30
   0  11  -3  166.98    7.80
   0  11  -3  170.98   10.40
   0 -11   3  184.38   13.30
  -1  11  -3   36.90    5.50
  -1  11  -3   35.70    3.90
   1 -11   3   33.40    4.20
   1 -11   3   24.50    6.00
  -2  11  -3   32.60    4.10
  -2  11  -3   29.80    5.00
   2 -11   3   50.19    8.40
   2 -11   3   28.90    5.50
  -3  11  -3   12.00    3.00
  -3  11  -3    6.10    3.10
   3 -11   3    6.60    4.00
   3 -11   3   13.60    4.30
  -4  11  -3  531.65   15.70
  -4  11  -3  533.95   17.20
   4 -11   3  480.65   22.70
   4 -11   3  530.45   21.40
  -5  11  -3   21.00    4.10
  -5  11  -3   31.70    4.50
   5 -11   3   24.40    7.10
   5 -11   3   29.70    6.20
  -6  11  -3   16.40    3.60
  -6  11  -3   20.90    4.10
   6 -11   3    4.10    5.80
   6 -11   3   24.10    5.60
  -7  11  -3   10.00    3.10
  -7  11  -3    7.00    4.10
   7 -11   3    6.70    3.50
   7 -11   3    4.50    6.00
  -8  11  -3   10.00    4.00
  -8  11  -3    0.00    2.30
   8 -11   3    6.90    6.70
   8 -11   3    4.90    2.90
  -9  11  -3   56.99    5.80
  -9  11  -3   63.89    7.00
   9 -11   3   56.09    7.30
   9 -11   3   57.09   13.00
 -10  11  -3  114.19    8.60
  10 -11   3  112.99    8.30
  10 -11   3   87.39   16.00
 -11  11  -3   -0.90    2.80
  11 -11   3    0.80    7.40
   6  10  -3  118.89   10.00
  -6 -10   3   91.39   11.00
   5  10  -3   51.89    7.20
  -5 -10   3   26.90    4.20
  -5 -10   3   36.70    8.20
   4  10  -3  813.22   25.40
  -4 -10   3  745.23   29.30
  -4 -10   3  743.43   21.80
   3  10  -3  125.49    9.30
  -3 -10   3  123.39   11.70
  -3 -10   3  127.89    6.90
   2  10  -3  106.59    8.30
  -2 -10   3  116.09   10.70
  -2 -10   3  108.49    6.00
   1  10  -3   -1.00    1.40
   1  10  -3    0.50    2.30
   1  10  -3    5.70    2.10
  -1 -10   3    0.00    2.90
   0  10  -3    6.30    2.90
   0  10  -3    3.90    1.70
   0  10  -3    0.90    2.00
   0 -10   3    1.70    3.00
  -1  10  -3   10.00    2.40
  -1  10  -3    5.30    2.90
   1 -10   3   10.40    3.20
   1 -10   3   10.20    4.20
  -2  10  -3 1220.38   26.80
   2 -10   3 1244.88   34.70
   2 -10   3 1248.18   35.80
  -3  10  -3   10.00    2.50
  -3  10  -3    7.00    2.90
   3 -10   3    9.50    4.70
  -4  10  -3  745.93   20.60
  -4  10  -3  757.02   19.20
   4 -10   3  760.72   24.60
   4 -10   3  730.33   28.50
  -5  10  -3    3.60    2.10
  -5  10  -3    0.50    2.20
   5 -10   3    0.80    4.20
   5 -10   3    3.30    3.00
  -6  10  -3   84.19    6.10
  -6  10  -3   72.89    5.70
   6 -10   3   85.79    7.70
   6 -10   3  102.99   12.50
  -7  10  -3   -0.80    1.90
  -7  10  -3   -3.90    1.50
   7 -10   3    0.20    2.40
  -8  10  -3   -0.10    2.20
  -8  10  -3    0.00    1.80
   8 -10   3   -1.40    5.10
   8 -10   3    0.30    2.10
  -9  10  -3   45.40    5.00
  -9  10  -3   59.99    6.00
   9 -10   3   61.69    6.20
   9 -10   3   65.39   12.90
 -10  10  -3   -2.90    2.00
 -10  10  -3   -1.10    2.20
  10 -10   3    3.90    2.80
  10 -10   3   -7.30    4.80
 -11  10  -3  101.79    8.40
  11 -10   3   82.89   16.10
 -12  10  -3   15.60    4.50
  12 -10   3   18.80   10.30
   7   9  -3   28.20    6.00
  -7  -9   3   25.80    6.80
  -7  -9   3   15.20    3.40
   6   9  -3   40.20    6.50
  -6  -9   3   13.60    7.00
  -6  -9   3   28.00    4.30
   5   9  -3  217.38   12.40
  -5  -9   3  233.88   15.30
  -5  -9   3  213.78    9.60
   4   9  -3    9.50    3.70
  -4  -9   3   24.00    5.60
  -4  -9   3   13.00    2.80
   3   9  -3  115.49    8.50
  -3  -9   3  123.89    6.30
  -3  -9   3  118.19   10.40
   2   9  -3  100.29    7.30
   2   9  -3   96.79    5.60
  -2  -9   3  109.89    9.30
  -2  -9   3  104.09    5.50
   1   9  -3   51.99    4.00
   1   9  -3   61.29    4.70
   1   9  -3   54.99    5.60
  -1  -9   3   59.39    7.20
   0   9  -3   73.29    6.00
   0   9  -3   54.39    4.00
   0  -9   3   49.60    7.70
   0  -9   3   57.29    5.20
  -1   9  -3  215.68    7.90
  -1   9  -3  212.78    9.90
   1  -9   3  219.48   12.40
   1  -9   3  202.58   10.90
  -2   9  -3  127.29    6.10
  -2   9  -3  123.49    7.40
   2  -9   3  122.79    9.00
   2  -9   3  118.99    9.60
  -3   9  -3    2.20    1.60
  -3   9  -3    1.80    2.20
   3  -9   3    5.50    3.10
   3  -9   3    6.30    3.50
  -4   9  -3    3.20    2.20
  -4   9  -3    1.50    1.60
   4  -9   3    1.50    3.70
   4  -9   3    1.00    2.40
  -5   9  -3   97.09    5.80
  -5   9  -3  107.09    6.70
   5  -9   3  106.09   11.10
   5  -9   3   97.29    7.60
  -6   9  -3   50.09    4.60
  -6   9  -3   56.69    5.10
   6  -9   3   63.49   11.10
   6  -9   3   54.29    5.80
  -7   9  -3   62.89    5.50
  -7   9  -3   62.89    5.20
   7  -9   3   57.79   11.20
   7  -9   3   74.79    6.50
  -8   9  -3   18.40    3.60
  -8   9  -3   12.70    2.90
   8  -9   3   29.90    8.70
   8  -9   3   16.50    3.60
  -9   9  -3    6.10    2.40
  -9   9  -3    8.90    3.00
   9  -9   3    1.70    2.30
   9  -9   3    3.80    5.60
 -10   9  -3    8.80    2.90
 -10   9  -3    8.20    3.10
  10  -9   3   12.40    3.10
  10  -9   3   26.80    9.70
 -11   9  -3  563.14   19.60
  11  -9   3  522.35   35.80
 -12   9  -3  235.18   13.00
  12  -9   3  268.27   24.90
   8   8  -3   26.10    5.30
  -8  -8   3   21.00    4.00
  -8  -8   3   17.50    6.00
  -7  -8   3    1.10    2.30
  -7  -8   3    0.00    4.00
   6   8  -3   77.09    7.70
  -6  -8   3   89.29    9.90
   5   8  -3   63.79    6.90
  -5  -8   3   82.09    9.00
  -5  -8   3   70.49    5.20
   4   8  -3   56.59    5.40
   4   8  -3   40.50    5.90
  -4  -8   3   51.79    7.90
  -4  -8   3   58.09    4.40
   3   8  -3   10.00    3.20
   3   8  -3   11.10    2.70
  -3  -8   3   13.20    4.30
  -3  -8   3    9.20    2.10
   2   8  -3   97.69    5.90
   2   8  -3  103.59    7.00
  -2  -8   3   98.49    8.70
  -2  -8   3  103.39    5.10
   1   8  -3  151.78    7.50
   1   8  -3  154.18    8.20
   1   8  -3  158.88    7.20
  -1  -8   3  151.98   10.00
   0   8  -3    3.20    1.50
   0   8  -3    1.00    1.90
   0  -8   3    6.30    2.90
   0  -8   3    6.70    2.90
  -1   8  -3   93.49    4.70
  -1   8  -3   99.79    6.40
   1  -8   3  104.79    8.20
   1  -8   3   94.59    7.50
  -2   8  -3   24.80    3.70
  -2   8  -3   31.00    2.90
   2  -8   3   27.30    4.60
   2  -8   3   27.00    5.60
  -3   8  -3    0.90    1.90
  -3   8  -3    0.10    1.20
   3  -8   3    3.70    2.20
  -4   8  -3   14.50    3.10
  -4   8  -3   16.20    2.70
   4  -8   3   11.90    3.30
   4  -8   3   12.20    5.20
  -5   8  -3  349.67   11.80
  -5   8  -3  358.46   11.20
   5  -8   3  336.77   13.20
   5  -8   3  367.76   19.50
  -6   8  -3  465.95   13.80
  -6   8  -3  458.75   14.00
   6  -8   3  461.05   15.50
   6  -8   3  458.95   23.10
  -7   8  -3  176.48    8.20
  -7   8  -3  181.58    8.40
   7  -8   3  183.38    9.10
   7  -8   3  188.78   15.60
  -8   8  -3  311.57   11.20
  -8   8  -3  272.87   16.80
   8  -8   3  298.97   20.40
   8  -8   3  298.77   11.70
  -9   8  -3   74.99    5.70
  -9   8  -3   86.69    6.50
   9  -8   3   95.79    6.20
   9  -8   3   89.19   14.10
 -10   8  -3  160.58    9.30
 -10   8  -3  138.99    7.60
  10  -8   3  158.48   17.60
  10  -8   3  100.09    6.30
 -11   8  -3  287.27   13.60
  11  -8   3  303.47   24.20
 -12   8  -3   46.80    6.90
  12  -8   3   26.90    9.90
   9   7  -3   -1.10    3.40
  -9  -7   3   -3.00    2.40
  -9  -7   3    1.80    3.80
   8   7  -3   56.29    7.70
  -8  -7   3   56.39    5.60
  -8  -7   3   55.69    8.60
   7   7  -3   47.80    6.80
   7   7  -3   64.09    6.90
  -7  -7   3   41.00    7.50
  -7  -7   3   60.79    5.20
   6   7  -3  253.77   12.30
   6   7  -3  247.18   12.00
  -6  -7   3  276.97   15.20
  -6  -7   3  244.18    9.70
   5   7  -3  316.67   12.80
   5   7  -3  325.27   13.20
  -5  -7   3  336.17   16.30
  -5  -7   3  318.87   10.60
   4   7  -3    4.50    4.00
  -4  -7   3   19.30    5.20
  -4  -7   3   14.60    2.50
   3   7  -3  277.97   11.20
   3   7  -3  286.67   10.70
  -3  -7   3  278.17    8.70
  -3  -7   3  265.97   13.30
   2   7  -3  203.48    8.70
   2   7  -3  212.58    9.20
  -2  -7   3  197.88    6.80
  -2  -7   3  210.38   11.50
   1   7  -3  253.67    9.90
   1   7  -3  260.47    7.70
  -1  -7   3  248.38    9.90
  -1  -7   3  237.28   11.70
   0   7  -3  757.42   19.20
   0   7  -3  769.12   16.40
   0  -7   3  769.62   22.20
   0  -7   3  754.82   21.50
  -1   7  -3  335.67    9.10
  -1   7  -3  322.47   10.90
   1  -7   3  348.07   13.30
   1  -7   3  327.77   14.30
  -2   7  -3   14.20    2.00
  -2   7  -3   14.20    2.60
   2  -7   3   16.60    4.10
   2  -7   3   18.70    3.80
  -3   7  -3   20.60    3.20
  -3   7  -3   16.80    2.40
   3  -7   3   24.50    4.00
   3  -7   3   16.00    4.80
  -4   7  -3 2498.25   45.60
  -4   7  -3 2453.45   46.90
   4  -7   3 2450.35   48.90
   4  -7   3 2476.95   58.39
  -5   7  -3  478.65   14.20
  -5   7  -3  508.45   13.60
   5  -7   3  497.65   15.30
   5  -7   3  525.85   22.80
  -6   7  -3  248.88    9.10
  -6   7  -3  250.47    9.50
   6  -7   3  234.28   15.90
   6  -7   3  221.68   10.90
  -7   7  -3    0.80    1.60
  -7   7  -3   -1.30    1.50
   7  -7   3    1.70    3.90
  -8   7  -3   65.69    5.10
  -8   7  -3   79.49    5.90
   8  -7   3   62.39    5.10
   8  -7   3   64.49   12.90
  -9   7  -3  290.67   11.00
  -9   7  -3  313.17   12.30
   9  -7   3  322.27   21.40
   9  -7   3  289.27   10.20
 -10   7  -3  219.78    9.60
 -10   7  -3  201.98   10.50
  10  -7   3  222.38   19.10
 -11   7  -3    4.70    2.80
 -11   7  -3    5.10    2.70
  11  -7   3    4.60    6.40
 -12   7  -3    1.80    2.70
 -12   7  -3   12.80    4.10
  12  -7   3   13.90    8.20
 -13   7  -3   33.50    6.30
  13  -7   3   26.30    9.90
   9   6  -3   19.20    4.50
   9   6  -3   13.60    4.90
  -9  -6   3   17.90    3.90
  -9  -6   3   17.60    5.60
   8   6  -3   31.20    5.40
  -8  -6   3   34.90    4.70
  -8  -6   3   32.60    6.90
   7   6  -3   15.60    4.00
   7   6  -3   12.00    4.50
  -7  -6   3    9.00    4.10
  -7  -6   3   22.10    3.60
   6   6  -3   98.79    7.30
   6   6  -3   85.89    7.50
  -6  -6   3  101.69    9.10
  -6  -6   3   94.29    5.60
   5   6  -3    3.70    2.30
   5   6  -3    3.50    2.40
  -5  -6   3    3.40    2.90
  -5  -6   3    6.30    1.80
   4   6  -3  228.58   11.20
   4   6  -3  238.38   10.10
  -4  -6   3  232.68    7.90
  -4  -6   3  249.48   12.70
   3   6  -3   83.99    5.70
   3   6  -3   74.99    5.50
  -3  -6   3   75.49    4.00
  -3  -6   3   66.39    6.50
   2   6  -3    7.80    2.50
   2   6  -3    6.00    2.20
  -2  -6   3    8.60    1.70
  -2  -6   3    1.90    2.10
   1   6  -3   35.20    2.50
   1   6  -3   34.20    3.40
  -1  -6   3   34.10    4.50
  -1  -6   3   25.90    4.10
   0   6  -3 1657.63   29.80
   0   6  -3 1661.33   33.10
   0  -6   3 1636.94   36.00
   0  -6   3 1654.13   37.00
  -1   6  -3   17.20    2.00
  -1   6  -3   13.40    2.50
   1  -6   3   17.50    4.10
   1  -6   3   14.10    2.90
  -2   6  -3   41.30    2.70
   2  -6   3   43.80    6.60
   2  -6   3   43.00    4.20
  -3   6  -3 1214.28   26.50
  -3   6  -3 1259.97   24.40
   3  -6   3 1301.87   35.00
   3  -6   3 1253.47   27.70
  -4   6  -3 1253.67   24.80
  -4   6  -3 1250.67   26.50
   4  -6   3 1166.48   38.20
   4  -6   3 1274.47   27.20
  -5   6  -3 2170.78   40.40
   5  -6   3 2158.78   41.70
   5  -6   3 2121.69   52.79
  -6   6  -3 2404.96   46.40
  -6   6  -3 2460.45   46.10
   6  -6   3 2474.35   46.20
   6  -6   3 2464.75   59.99
  -7   6  -3  952.10   22.40
  -7   6  -3  959.50   22.50
   7  -6   3  930.91   33.40
   7  -6   3  956.60   21.50
  -8   6  -3  207.58    9.20
  -8   6  -3  197.78    8.60
   8  -6   3  194.68    7.50
   8  -6   3  190.58   15.50
  -9   6  -3   39.70    4.30
  -9   6  -3   37.60    4.90
   9  -6   3   46.00    3.50
   9  -6   3   30.90    8.10
 -10   6  -3    0.60    2.30
 -10   6  -3   -1.60    1.90
  10  -6   3    1.30    1.40
  10  -6   3    6.90    5.50
 -11   6  -3    2.80    2.80
 -11   6  -3    1.80    2.40
  11  -6   3   -0.50    5.50
 -12   6  -3   58.89    7.60
  12  -6   3   43.70   11.80
 -13   6  -3  169.08   11.60
  13  -6   3  174.18   20.60
  10   5  -3  165.68   14.40
  10   5  -3  151.48   10.20
 -10  -5   3  180.18    9.90
 -10  -5   3  168.28   12.50
   9   5  -3  136.19   12.30
   9   5  -3  150.88    9.70
  -9  -5   3  152.08    8.70
  -9  -5   3  153.28   11.50
   8   5  -3  168.48    9.70
   8   5  -3  163.38   12.30
  -8  -5   3  176.98   12.20
  -8  -5   3  170.28    8.50
   7   5  -3   52.89    5.50
   7   5  -3   46.50    7.00
  -7  -5   3   48.60    7.30
  -7  -5   3   46.60    4.60
   6   5  -3   89.29    7.40
   6   5  -3   91.39    6.50
  -6  -5   3   84.19    5.20
  -6  -5   3   94.29    8.30
   5   5  -3  372.86   14.10
   5   5  -3  363.26   12.40
  -5  -5   3  357.16   15.10
  -5  -5   3  350.36   10.50
   4   5  -3  121.09    6.60
   4   5  -3  121.99    7.30
  -4  -5   3  118.09    5.20
  -4  -5   3  114.79    8.10
   3   5  -3  739.83   19.20
   3   5  -3  730.43   18.10
  -3  -5   3  751.02   21.50
  -3  -5   3  707.53   15.30
   2   5  -3  381.26   12.20
  -2  -5   3  375.96    8.90
  -2  -5   3  382.16   13.70
   1   5  -3 1785.42   41.70
   1   5  -3 1630.44   29.90
  -1  -5   3 1704.73   35.90
   0   5  -3  285.37    6.90
   0   5  -3  274.77    9.00
   0  -5   3  300.27   12.10
   0  -5   3  298.47   10.80
  -1   5  -3  475.05   10.20
   1  -5   3  480.65   14.00
   1  -5   3  498.95   17.30
  -2   5  -3  462.65   12.30
  -2   5  -3  465.75   10.30
   2  -5   3  457.35   17.30
   2  -5   3  473.05   13.30
  -3   5  -3   81.59    4.60
  -3   5  -3   73.39    3.50
   3  -5   3   75.59    4.60
   3  -5   3   70.69    7.20
  -4   5  -3   49.80    3.20
  -4   5  -3   56.99    3.90
   4  -5   3   51.79    3.70
   4  -5   3   48.80    7.40
  -5   5  -3 1829.62   35.80
  -5   5  -3 1818.52   35.10
   5  -5   3 1819.32   34.80
   5  -5   3 1893.61   46.60
  -6   5  -3  223.08    8.30
  -6   5  -3  226.18    9.90
   6  -5   3  227.08    7.50
   6  -5   3  214.48   13.90
  -7   5  -3  544.25   15.20
  -7   5  -3  558.14   15.30
   7  -5   3  505.85   12.90
   7  -5   3  539.45   23.80
  -8   5  -3 1145.99   26.60
  -8   5  -3 1159.58   26.20
   8  -5   3 1104.09   22.60
   8  -5   3 1145.49   38.60
  -9   5  -3  118.49    7.40
  -9   5  -3  112.79    6.80
   9  -5   3  129.69   13.40
   9  -5   3  117.19    4.70
 -10   5  -3   41.80    4.70
 -10   5  -3   44.30    5.70
  10  -5   3   51.19   10.70
 -11   5  -3  218.58   11.60
 -11   5  -3  202.58   10.00
  11  -5   3  182.68   18.40
 -12   5  -3  204.18   10.30
 -12   5  -3  201.48   13.80
 -13   5  -3    6.80    4.10
 -13   5  -3    2.60    5.50
  13  -5   3   14.40    8.50
  11   4  -3   97.79    8.20
  11   4  -3   67.39   11.90
 -11  -4   3   84.89    8.60
 -11  -4   3   90.29    9.70
  10   4  -3    8.60    5.50
  10   4  -3   -2.90    2.30
 -10  -4   3    1.50    2.50
 -10  -4   3    5.10    3.90
   9   4  -3    7.30    3.20
   9   4  -3   11.00    5.50
  -9  -4   3    6.70    3.90
  -9  -4   3    6.80    2.80
   8   4  -3  293.07   15.70
   8   4  -3  278.17   13.20
  -8  -4   3  308.77   15.60
  -8  -4   3  284.77   11.00
   7   4  -3  879.11   27.00
   7   4  -3  886.21   22.90
  -7  -4   3  922.81   27.20
  -7  -4   3  881.41   21.30
   6   4  -3  121.59    8.60
   6   4  -3  130.79    7.00
  -6  -4   3  132.69    6.20
  -6  -4   3  132.09    9.10
   5   4  -3    4.40    1.90
   5   4  -3    2.60    2.20
  -5  -4   3    2.30    1.40
   4   4  -3   14.00    3.20
   4   4  -3   12.90    2.60
  -4  -4   3   13.70    2.00
  -4  -4   3   13.90    3.40
   3   4  -3  155.48    6.60
   3   4  -3  160.18    7.70
  -3  -4   3  160.38    8.30
  -3  -4   3  159.48    5.20
   2   4  -3  553.74   13.60
   2   4  -3  542.45   15.10
  -2  -4   3  551.74   16.00
  -2  -4   3  537.25   11.20
   1   4  -3 2870.11   47.60
   1   4  -3 2733.43   49.70
  -1  -4   3 2765.62   53.39
  -1  -4   3 2829.02   52.69
   0   4  -3  724.03   13.20
   0   4  -3  724.33   16.10
   0  -4   3  711.23   13.10
   0  -4   3  730.23   17.70
   0  -4   3  701.63   19.80
  -1   4  -3 2267.77   41.80
  -1   4  -3 2310.47   39.00
   1  -4   3 2357.46   43.20
   1  -4   3 2321.57   48.10
  -2   4  -3  415.56   11.00
  -2   4  -3  410.06    9.00
   2  -4   3  416.66   11.10
   2  -4   3  404.96   15.60
  -3   4  -3   81.19    3.60
  -3   4  -3   90.99    4.70
   3  -4   3   95.39    7.80
   3  -4   3   91.59    4.30
  -4   4  -3   96.09    4.90
  -4   4  -3   87.59    4.10
   4  -4   3   89.69    4.10
   4  -4   3   71.99    7.10
  -5   4  -3  358.86   10.50
  -5   4  -3  382.66   11.00
   5  -4   3  373.56    9.30
  -6   4  -3 1364.86   27.90
   6  -4   3 1316.67   25.00
   6  -4   3 1339.57   37.80
   6  -4   3 1347.87   27.60
  -7   4  -3 1601.54   33.20
   7  -4   3 1587.64   29.00
   7  -4   3 1612.34   44.60
   7  -4   3 1629.14   32.60
  -8   4  -3   60.49    5.20
   8  -4   3   79.09    5.40
   8  -4   3   79.39   10.10
  -9   4  -3    5.90    2.80
   9  -4   3    6.70    2.50
   9  -4   3   10.70    5.90
   9  -4   3   10.10    1.30
 -10   4  -3   21.00    4.40
  10  -4   3   25.20    8.20
  10  -4   3   29.20    4.20
 -11   4  -3  202.78   11.10
  11  -4   3  206.18    9.80
  11  -4   3  238.98   19.80
 -12   4  -3   10.30    4.30
  12  -4   3    8.60    3.50
 -13   4  -3   46.00    7.30
  13  -4   3   37.50    5.30
  13  -4   3   41.30   13.10
  11   3  -3    2.00    2.60
  11   3  -3    6.40    5.70
 -11  -3   3    1.60    2.80
 -11  -3   3   -4.20    3.20
  10   3  -3    0.00    4.20
  10   3  -3    8.30    2.80
 -10  -3   3    4.20    2.90
 -10  -3   3    6.80    3.70
   9   3  -3  561.54   23.60
  -9  -3   3  556.24   17.30
  -9  -3   3  597.84   21.70
   8   3  -3  564.94   21.80
   8   3  -3  560.04   16.70
  -8  -3   3  567.84   20.40
  -8  -3   3  532.65   16.10
   7   3  -3    6.20    2.20
   7   3  -3    9.40    3.60
  -7  -3   3    7.30    2.10
  -7  -3   3    3.80    2.80
   6   3  -3   25.80    4.90
   6   3  -3   23.70    3.40
  -6  -3   3   21.30    2.90
  -6  -3   3   22.00    4.20
   5   3  -3   41.70    3.50
   5   3  -3   50.09    5.20
  -5  -3   3   37.80    3.10
  -5  -3   3   50.49    5.20
   4   3  -3    7.30    2.40
   4   3  -3    1.50    1.20
  -4  -3   3    1.30    0.90
  -4  -3   3    2.30    2.00
   3   3  -3  830.72   17.90
   3   3  -3  859.61   20.70
  -3  -3   3  817.02   20.80
  -3  -3   3  822.12   16.20
   2   3  -3 4369.16   73.69
   2   3  -3 4427.76   76.79
  -2  -3   3 4440.96   76.89
  -2  -3   3 4406.36   77.09
  -2  -3   3 4046.60   73.99
   1   3  -3  759.12   16.00
  -1  -3   3  770.72   19.40
  -1  -3   3  739.03   13.10
  -1  -3   3  773.22   18.00
  -1  -3   3  735.33   13.20
   0   3  -3  282.77    8.00
   0   3  -3  303.17    5.60
   0  -3   3  321.87    9.30
   0  -3   3  295.17    5.90
   0  -3   3  294.37   11.30
   1  -3   3 5627.84  100.49
  -2   3  -3  961.60   19.90
  -2   3  -3  967.60   17.80
   2  -3   3  989.20   19.20
   2  -3   3  980.10   25.50
  -3   3  -3 4671.13   79.29
   3  -3   3 4643.64   77.29
  -4   3  -3 1359.76   25.90
   4  -3   3 1337.97   24.10
   4  -3   3 1363.46   24.20
   4  -3   3 1345.67   26.50
   4  -3   3 1384.36   34.30
  -5   3  -3   72.99    4.20
   5  -3   3   88.89    8.00
   5  -3   3   81.29    2.90
   5  -3   3   78.29    2.80
   5  -3   3   74.69    4.20
  -6   3  -3    4.10    1.70
   6  -3   3    3.90    2.90
   6  -3   3    6.50    1.00
   6  -3   3    4.90    0.90
   6  -3   3    4.00    1.70
  -7   3  -3   46.80    4.10
   7  -3   3   54.69    4.20
   7  -3   3   54.49    2.30
   7  -3   3   45.60    7.90
   7  -3   3   51.29    2.10
  -8   3  -3  233.68   10.00
   8  -3   3  238.78   15.80
   8  -3   3  238.78    9.40
  -9   3  -3 1626.44   36.50
   9  -3   3 1659.73   35.40
   9  -3   3 1680.13   50.09
 -10   3  -3  529.85   17.80
  10  -3   3  515.55   16.40
  10  -3   3  507.05   26.90
 -11   3  -3   31.70    5.30
  11  -3   3   42.10    5.40
  11  -3   3   32.00    9.30
 -12   3  -3    8.40    3.60
  12  -3   3    6.40    3.00
  12  -3   3    9.60    9.40
 -13   3  -3   14.80    4.40
  13  -3   3   15.60    4.00
  13  -3   3    9.60    8.90
  12   2  -3   19.20    8.30
  12   2  -3   34.00    5.10
 -12  -2   3   31.80    6.20
 -12  -2   3   35.00    5.90
  11   2  -3   80.79    6.50
  11   2  -3  111.89   13.00
 -11  -2   3  100.19    7.90
 -11  -2   3   83.39    8.10
  10   2  -3   42.70    8.40
  10   2  -3   29.80    5.10
 -10  -2   3   32.70    6.10
 -10  -2   3   38.60    5.30
   9   2  -3  182.78    8.90
   9   2  -3  197.28   14.10
  -9  -2   3  196.98   11.50
  -9  -2   3  193.98    9.30
   8   2  -3  274.87   10.20
   8   2  -3  262.67   14.50
  -8  -2   3  280.47   10.60
  -8  -2   3  276.27   13.10
   7   2  -3  311.27   14.60
   7   2  -3  289.97   10.00
  -7  -2   3  285.67   12.80
  -7  -2   3  287.97   10.10
   6   2  -3 1541.45   36.80
   6   2  -3 1521.95   30.50
  -6  -2   3 1524.95   35.10
  -6  -2   3 1548.25   30.40
   5   2  -3 2130.19   45.40
   5   2  -3 2173.88   39.80
  -5  -2   3 2142.79   44.20
  -5  -2   3 2188.88   39.40
   4   2  -3    2.60    1.10
   4   2  -3    7.60    2.40
  -4  -2   3   -0.60    1.30
  -4  -2   3    0.20    0.80
   3   2  -3 3625.04   61.99
   3   2  -3 3664.43   66.19
  -3  -2   3 3569.74   65.59
  -3  -2   3 3718.13   60.89
   2   2  -3 1213.38   22.60
   2   2  -3 1190.08   20.90
   2   2  -3 1204.58   25.70
  -2  -2   3 1206.88   20.90
  -2  -2   3 1210.98   25.30
   1   2  -3   23.10    2.10
  -1  -2   3   26.40    2.80
  -1  -2   3   22.80    3.40
  -1  -2   3   25.10    0.90
  -1  -2   3   27.90    1.00
   0   2  -3 3363.16   56.79
   0  -2   3 3425.86   57.69
   0  -2   3 3252.47   61.69
  -2   2  -3 1241.38   22.30
  -2   2  -3 1221.88   22.00
   2  -2   3 1246.18   23.70
   2  -2   3 1293.57   22.20
   2  -2   3 1281.17   29.70
  -3   2  -3  709.63   14.90
   3  -2   3  781.52   13.30
   3  -2   3  727.13   15.70
   3  -2   3  737.13   12.90
  -4   2  -3  269.57    7.90
   4  -2   3  293.47   12.90
   4  -2   3  274.77    8.30
   5  -2   3   28.00    2.80
   5  -2   3   28.90    6.20
  -6   2  -3  242.88    8.70
   6  -2   3  247.98   13.50
  -7   2  -3  389.16   12.40
   7  -2   3  391.66   18.60
   7  -2   3  390.26   12.20
  -8   2  -3  292.97   11.20
   8  -2   3  293.37   10.90
   8  -2   3  254.97   16.30
  -9   2  -3  107.29    7.30
   9  -2   3  103.39    6.90
 -10   2  -3  186.68   10.40
  10  -2   3  192.18    9.70
  10  -2   3  187.68   16.50
 -11   2  -3   -1.30    2.30
  11  -2   3   -6.30    4.40
  11  -2   3    4.80    2.70
 -12   2  -3   22.00    5.20
  12  -2   3   11.80   11.80
  12  -2   3   17.40    4.30
  12   1  -3  151.68   16.10
 -12  -1   3  172.28   10.40
 -12  -1   3  160.08   11.40
  11   1  -3   21.00    3.70
  11   1  -3   27.80    7.40
 -11  -1   3   28.20    5.00
 -11  -1   3   20.60    4.80
  10   1  -3  463.15   22.40
  10   1  -3  426.56   13.90
 -10  -1   3  456.45   18.00
 -10  -1   3  442.56   15.50
   9   1  -3  214.38    8.70
   9   1  -3  218.48   14.60
  -9  -1   3  205.38   11.00
  -9  -1   3  202.68   11.30
   8   1  -3   97.59    9.10
   8   1  -3   84.19    5.20
  -8  -1   3  100.39    6.20
  -8  -1   3   93.29    7.50
   7   1  -3  613.84   21.10
   7   1  -3  545.85   15.40
  -7  -1   3  525.45   14.80
  -7  -1   3  583.44   18.30
   6   1  -3  142.09    9.00
   6   1  -3  123.19    5.30
  -6  -1   3  127.19    7.50
  -6  -1   3  123.09    5.80
   5   1  -3 1137.09   22.20
   5   1  -3 1177.88   31.30
  -5  -1   3 1116.19   26.40
  -5  -1   3 1116.89   22.70
   4   1  -3 1390.96   25.60
   4   1  -3 1418.56   31.00
  -4  -1   3 1374.46   29.50
  -4  -1   3 1388.66   25.90
   3   1  -3   14.10    2.90
   3   1  -3   10.80    1.40
  -3  -1   3    9.90    1.30
  -3  -1   3    9.10    2.10
   2   1  -3  389.96    8.50
   2   1  -3  401.46   11.60
   2   1  -3  382.56    7.80
  -2  -1   3  395.26   10.70
  -2  -1   3  391.06    7.80
   1   1  -3 4286.07   68.99
   0   1  -3  699.43   12.10
   0   1  -3  681.33   14.90
   0  -1   3  709.43   14.30
   0  -1   3  734.23   12.20
  -1   1  -3  733.63   13.90
  -1   1  -3  741.93   13.50
  -1   1  -3  749.13   13.60
   1  -1   3  757.32   14.00
   1  -1   3  750.82   14.70
  -2   1  -3  327.57    7.60
  -2   1  -3  329.87    6.10
   2  -1   3  318.67    6.00
   2  -1   3  338.37   12.20
  -3   1  -3 1527.95   28.40
   3  -1   3 1581.74   29.10
   3  -1   3 1558.04   34.70
  -4   1  -3 1506.65   29.00
   4  -1   3 1564.64   29.50
   4  -1   3 1515.45   35.50
  -5   1  -3 4260.37   74.29
   5  -1   3 4324.47   82.99
   5  -1   3 4276.77   74.59
  -6   1  -3  331.67   10.60
   6  -1   3  335.77   15.60
   6  -1   3  326.07   10.60
  -7   1  -3  415.16    8.90
  -7   1  -3  422.46   13.20
   7  -1   3  397.26    8.60
   7  -1   3  444.36   19.40
   7  -1   3  435.96   13.30
  -8   1  -3  370.36   13.00
  -8   1  -3  338.97    8.20
   8  -1   3  397.46   13.10
   8  -1   3  382.96   19.60
  -9   1  -3  470.75   16.00
   9  -1   3  470.45   15.70
 -10   1  -3  159.98    9.60
  10  -1   3  142.29    8.90
  10  -1   3  177.18   16.00
 -11   1  -3   53.39    7.00
  11  -1   3   48.10    6.40
  11  -1   3   49.60   10.90
 -12   1  -3   96.49    8.70
  12  -1   3   94.89    8.20
  12   0  -3   13.30    7.10
 -12   0   3    5.00    4.50
 -12   0   3    5.80    3.80
  11   0  -3   99.69   12.50
  11   0  -3  114.89    6.40
 -11   0   3  109.79    8.00
 -11   0   3   98.49    8.50
  10   0  -3   52.49    4.30
  10   0  -3   66.69   10.20
 -10   0   3   51.99    6.30
 -10   0   3   62.79    6.10
   9   0  -3  212.98    8.10
   9   0  -3  200.98   13.90
  -9   0   3  221.48    9.80
  -9   0   3  217.88   11.30
   8   0  -3  793.92   26.60
   8   0  -3  785.12   18.00
  -8   0   3  799.52   22.90
  -8   0   3  817.82   20.30
   7   0  -3 1881.61   34.50
   7   0  -3 1842.32   43.90
  -7   0   3 1838.02   40.00
  -7   0   3 1829.12   36.50
   6   0  -3 1188.38   22.80
   6   0  -3 1214.28   30.60
  -6   0   3 1178.08   24.50
  -6   0   3 1158.18   28.30
   5   0  -3  520.05   11.20
  -5   0   3  507.45   15.00
  -5   0   3  536.05   12.60
   4   0  -3   43.00    2.10
   4   0  -3   42.90    4.40
  -4   0   3   41.60    3.70
  -4   0   3   33.30    2.40
   3   0  -3 4179.08   69.39
   3   0  -3 4303.47   75.39
  -3   0   3 4268.47   70.59
  -3   0   3 4298.37   74.09
  -3   0   3 4235.48   69.79
   2   0  -3  236.18    5.20
   2   0  -3  242.88    8.30
  -2   0   3  229.68    5.30
  -2   0   3  231.18    7.50
   1   0  -3 4685.73   76.69
   1   0  -3 4693.23   76.29
   1   0  -3 4689.13   76.39
  -1   0   3 4701.53   80.69
   0   0  -3  776.62   14.00
   0   0   3  741.93   14.50
   0   0   3  791.32   14.10
   0   0   3  778.92   15.20
  -1   0  -3  512.15   10.40
   1   0   3  510.25   10.50
   1   0   3  520.75   11.00
   1   0   3  523.55   10.40
   1   0   3  529.25   15.60
  -2   0  -3  320.87    6.70
  -2   0  -3  327.67    8.00
  -2   0  -3  330.77    6.90
   2   0   3  354.76   11.80
  -3   0  -3 4382.86   73.49
  -3   0  -3 4609.74   73.49
  -3   0  -3 4455.95   75.99
   3   0   3 4604.44   82.09
  -4   0  -3  602.54   11.60
  -4   0  -3  599.64   14.10
   4   0   3  597.64   18.50
   4   0   3  556.64   11.20
   4   0   3  616.54   14.60
  -5   0  -3   43.10    2.40
  -5   0  -3   40.60    3.30
   5   0   3   43.50    6.30
   5   0   3   40.90    4.00
   5   0   3   39.60    2.00
  -6   0  -3    1.30    1.30
   6   0   3    2.30    1.70
   6   0   3   -1.10    2.30
  -7   0  -3  267.47   10.30
  -7   0  -3  273.77    7.70
   7   0   3  283.67   15.30
   7   0   3  272.67   10.50
  -8   0  -3   77.49    7.00
  -8   0  -3   69.69    3.80
   8   0   3   76.29    5.90
   8   0   3   66.59    9.80
  -9   0  -3  196.58    6.60
  -9   0  -3  210.98   10.40
   9   0   3  218.48   10.60
 -10   0  -3  119.29    8.40
  10   0   3  124.39   13.50
  10   0   3  107.09    8.00
 -11   0  -3  225.48   12.40
  11   0   3  227.48   11.90
  11   0   3  232.48   18.70
 -12   0  -3   28.80    6.10
  12   0   3   13.90    4.30
  12   0   3   28.70   16.60
  13  -1  -3   -0.20    5.20
 -13   1   3   -2.60    2.80
 -12   1   3   10.70    4.10
 -12   1   3   12.90    4.10
  11  -1  -3    6.00    2.20
  11  -1  -3    7.20    5.50
 -11   1   3    7.90    3.60
 -11   1   3    6.40    2.90
  10  -1  -3  141.89    7.40
  10  -1  -3  124.59   12.40
 -10   1   3  148.39    9.90
 -10   1   3  140.89    8.40
   9  -1  -3   67.99   10.10
   9  -1  -3   56.19    3.80
  -9   1   3   57.19    6.30
  -9   1   3   71.19    5.80
   8  -1  -3  777.42   25.90
   8  -1  -3  745.73   16.20
  -8   1   3  704.83   18.90
  -8   1   3  755.42   21.60
   7  -1  -3    1.60    1.00
   7  -1  -3   14.70    4.40
  -7   1   3    1.00    1.50
  -7   1   3    1.00    1.80
   6  -1  -3  665.33   13.30
   6  -1  -3  669.53   20.80
  -6   1   3  637.04   20.10
  -6   1   3  682.73   16.10
   5  -1  -3    2.20    0.70
  -5   1   3    2.00    1.20
  -5   1   3    1.30    1.60
  -5   1   3    1.80    0.70
   4  -1  -3  191.58    4.10
   4  -1  -3  199.38    8.80
  -4   1   3  181.78    7.60
  -4   1   3  190.48    4.20
  -4   1   3  193.48    6.10
   3  -1  -3  242.18    8.90
  -3   1   3  235.58    6.50
  -3   1   3  240.58    8.20
   2  -1  -3 1388.76   23.20
   2  -1  -3 1426.46   27.70
  -2   1   3 1348.47   24.70
  -2   1   3 1389.16   27.10
   1  -1  -3 4787.72   77.99
  -1   1   3 4807.02   81.49
   0  -1  -3   88.69    5.40
   0   1   3   75.99    4.60
   0   1   3   84.79    3.80
   0   1   3   74.59    3.00
  -1  -1  -3 1755.12   34.00
   1   1   3 1935.51   33.10
   1   1   3 1884.11   36.00
   1   1   3 1905.51   33.30
  -2  -1  -3 1066.79   20.90
  -2  -1  -3 1100.99   21.10
   2   1   3 1103.09   24.50
   2   1   3 1095.79   21.60
  -3  -1  -3 5279.27   88.79
   3   1   3 5426.96   94.89
  -4  -1  -3  127.49    4.80
   4   1   3  130.39    6.00
   4   1   3  133.99    8.00
  -5  -1  -3  142.09    5.40
  -5  -1  -3  139.29    6.40
   5   1   3  151.98    9.30
   5   1   3  149.49    6.90
  -6  -1  -3  610.64   14.60
  -6  -1  -3  625.74   16.80
   6   1   3  626.44   21.70
   6   1   3  604.14   16.90
  -7  -1  -3  411.86   11.30
  -7  -1  -3  392.16   13.30
   7   1   3  418.36   18.60
   7   1   3  399.86   13.60
  -8  -1  -3  970.50   24.60
  -8  -1  -3  919.81   20.60
   8   1   3  912.71   31.70
   8   1   3  947.11   24.70
  -9  -1  -3  134.59    8.50
  -9  -1  -3  106.59    5.40
   9   1   3  125.69   15.80
   9   1   3  120.09    7.90
 -10  -1  -3    8.80    3.60
  10   1   3   10.30    3.60
  10   1   3   11.60    5.80
 -11  -1  -3   42.10    6.50
  11   1   3   54.39   11.80
  11   1   3   63.89    7.20
  13  -2  -3  137.69   16.90
 -13   2   3  152.48   10.70
 -12   2   3    2.60    3.20
 -12   2   3    7.40    4.10
  11  -2  -3   28.80    7.60
 -11   2   3   41.60    6.30
 -11   2   3   44.30    6.00
  10  -2  -3   52.39   10.10
  10  -2  -3   41.60    3.10
 -10   2   3   34.00    4.90
 -10   2   3   42.90    6.30
   9  -2  -3    3.20    3.70
   9  -2  -3   -0.20    1.00
  -9   2   3    1.20    2.30
  -9   2   3    1.20    1.90
   8  -2  -3   86.49    8.60
   8  -2  -3   96.19    3.80
  -8   2   3  103.89    6.20
  -8   2   3   92.39    6.90
   7  -2  -3  631.44   21.50
  -7   2   3  624.34   16.20
  -7   2   3  607.74   18.20
   6  -2  -3   48.10    1.80
   6  -2  -3   49.80    5.70
  -6   2   3   48.90    3.70
  -6   2   3   58.39    8.40
  -6   2   3   47.10    1.70
   5  -2  -3  481.05   21.00
  -5   2   3  529.95   15.00
  -5   2   3  518.65   12.80
   4  -2  -3 2462.55   48.10
  -4   2   3 2440.96   43.80
  -4   2   3 2489.65   46.70
   3  -2  -3  966.30   21.50
  -3   2   3  916.21   18.60
  -3   2   3  932.21   20.90
   2  -2  -3 1395.96   28.00
   2  -2  -3 1428.46   24.30
  -2   2   3 1461.75   28.70
  -2   2   3 1482.25   26.50
  -2   2   3 1455.55   24.40
   1  -2  -3  228.38    7.40
  -1   2   3  217.08    7.40
   0  -2  -3  659.43   14.80
   0  -2  -3  644.14   14.90
   0   2   3  670.03   13.60
   0   2   3  666.33   13.80
   0   2   3  670.63   14.20
  -1  -2  -3  178.38    6.20
  -1  -2  -3  173.18    5.90
   1   2   3  181.18    5.80
   1   2   3  184.08    6.70
   1   2   3  189.48    6.10
  -2  -2  -3    2.60    1.20
   2   2   3    3.40    1.50
   2   2   3    3.30    1.20
  -3  -2  -3  603.74   14.10
  -3  -2  -3  591.24   14.20
   3   2   3  601.74   16.70
   3   2   3  582.34   14.60
  -4  -2  -3  162.18    6.40
  -4  -2  -3  146.99    6.40
   4   2   3  157.18    8.50
   4   2   3  158.08    7.00
  -5  -2  -3   39.90    3.40
  -5  -2  -3   41.30    3.90
   5   2   3   38.40    5.70
   5   2   3   39.20    4.00
  -6  -2  -3  275.97    9.50
  -6  -2  -3  285.07   10.60
   6   2   3  283.97   11.00
   6   2   3  278.37   13.80
  -7  -2  -3  195.68    8.20
  -7  -2  -3  202.98    9.50
   7   2   3  211.78   13.10
   7   2   3  203.28    9.80
  -8  -2  -3   35.30    5.00
  -8  -2  -3   35.40    3.70
   8   2   3   37.60    5.20
   8   2   3   44.50    8.50
  -9  -2  -3   76.99    7.00
   9   2   3   79.79   12.90
   9   2   3   81.39    7.20
 -10  -2  -3   34.40    5.50
  10   2   3   39.90    6.20
  10   2   3   42.00    9.70
 -11  -2  -3   93.09    8.60
  11   2   3  114.49   14.50
  13  -3  -3    2.20    6.90
 -13   3   3   15.90    4.00
 -13   3   3   15.40    4.50
  12  -3  -3  257.07   27.70
 -12   3   3  253.97   13.00
 -12   3   3  267.07   13.60
  11  -3  -3   44.80    9.80
 -11   3   3   30.30    5.40
 -11   3   3   24.30    4.70
  10  -3  -3  220.98   15.50
 -10   3   3  193.18   10.90
 -10   3   3  196.68   10.20
   9  -3  -3    5.90    3.50
  -9   3   3    4.20    2.50
  -9   3   3    8.10    2.80
   8  -3  -3   31.00    6.30
  -8   3   3   37.70    5.30
  -8   3   3   47.00    4.40
   7  -3  -3  138.49    9.80
  -7   3   3  127.19    6.50
  -7   3   3  132.09    7.80
   6  -3  -3   19.40    4.10
  -6   3   3   17.20    2.70
  -6   3   3   24.40    3.80
  -5   3   3  161.08    7.80
   4  -3  -3 6820.62  118.59
  -4   3   3 6920.41  117.89
   3  -3  -3  970.80   21.60
   3  -3  -3  928.11   16.40
  -3   3   3  952.10   16.40
  -3   3   3  932.81   19.30
  -3   3   3  954.20   21.90
   2  -3  -3  369.26   10.10
  -2   3   3  380.86   11.40
  -2   3   3  365.66    9.50
   1  -3  -3 1244.78   25.10
   1  -3  -3 1164.18   22.30
  -1   3   3 1185.28   22.00
  -1   3   3 1170.18   23.00
   0  -3  -3 1039.10   22.30
   0  -3  -3 1038.10   18.70
   0  -3  -3 1011.50   20.00
   0   3   3 1031.50   20.40
   0   3   3 1079.49   21.00
  -1  -3  -3  582.54   11.60
  -1  -3  -3  619.84   15.10
   1   3   3  608.54   14.00
   1   3   3  588.84   12.40
   1   3   3  599.04   13.90
  -2  -3  -3 2735.23   49.70
  -2  -3  -3 2650.23   47.40
   2   3   3 2750.82   48.80
   2   3   3 2670.53   48.80
   2   3   3 2727.93   49.10
  -3  -3  -3   83.09    5.00
  -3  -3  -3   83.69    4.70
   3   3   3   78.79    4.90
   3   3   3   72.09    5.20
  -4  -3  -3    2.80    1.70
  -4  -3  -3    5.90    1.90
   4   3   3    2.00    1.60
   4   3   3    7.00    2.60
  -5  -3  -3   64.69    5.00
  -5  -3  -3   62.49    4.80
   5   3   3   69.29    5.30
   5   3   3   50.99    5.90
  -6  -3  -3  249.88   11.10
  -6  -3  -3  254.57   10.30
   6   3   3  247.48   10.80
   6   3   3  258.87   13.20
  -7  -3  -3   49.99    5.30
  -7  -3  -3   46.10    4.40
   7   3   3   45.00    5.20
   7   3   3   47.60    7.90
  -8  -3  -3   37.10    5.40
  -8  -3  -3   33.80    4.20
   8   3   3   28.30    6.70
   8   3   3   31.60    5.10
  -9  -3  -3  148.99    8.00
  -9  -3  -3  170.18   10.00
   9   3   3  151.98   10.00
   9   3   3  166.08   14.20
 -10  -3  -3   51.09    7.70
  10   3   3   29.20    8.30
  10   3   3   41.40    6.60
 -11  -3  -3   46.50    6.90
  11   3   3   45.40   11.10
  11   3   3   49.20    7.20
  13  -4  -3   67.19   14.10
 -13   4   3   59.19    8.30
 -13   4   3   54.59    7.00
  12  -4  -3  389.36   34.30
 -12   4   3  380.06   16.10
 -12   4   3  367.06   16.40
  11  -4  -3   -1.30    4.10
 -11   4   3    3.60    3.00
 -11   4   3   -0.80    2.20
  10  -4  -3    6.10    4.80
 -10   4   3   19.50    4.00
 -10   4   3   18.80    4.70
   9  -4  -3   25.20    6.60
  -9   4   3   21.10    4.00
  -9   4   3   17.70    4.10
   8  -4  -3  204.98   13.10
  -8   4   3  211.78   10.70
  -8   4   3  203.78    9.20
   7  -4  -3   17.60    4.50
  -7   4   3   14.50    3.40
  -7   4   3   16.60    2.90
   6  -4  -3  849.02   24.60
  -6   4   3  861.61   22.60
  -6   4   3  839.92   19.90
  -5   4   3   88.49    6.20
  -5   4   3   87.09    5.00
   4  -4  -3 8091.79  132.29
   4  -4  -3 8592.94  140.39
  -4   4   3 8112.19  140.19
  -4   4   3 8020.20  131.89
   3  -4  -3    0.60    1.40
   3  -4  -3    3.40    1.80
  -3   4   3    0.90    1.60
  -3   4   3   -0.20    0.90
  -3   4   3    0.00    0.60
   2  -4  -3   72.89    4.90
   2  -4  -3   68.99    3.90
  -2   4   3   76.09    3.20
   1  -4  -3    2.80    1.00
   1  -4  -3    1.50    1.10
   1  -4  -3    2.70    1.70
  -1   4   3    2.00    1.30
   0  -4  -3  490.25   13.80
   0   4   3  455.65   11.90
   0   4   3  447.96   11.60
  -1  -4  -3    7.00    2.10
   1   4   3   10.70    2.20
   1   4   3    8.60    1.90
  -2  -4  -3  405.46   12.80
   2   4   3  399.46   11.60
   2   4   3  389.56   11.70
  -3  -4  -3  424.26   13.50
  -3  -4  -3  435.76   12.50
   3   4   3  417.86   13.00
  -4  -4  -3   16.80    3.30
  -4  -4  -3   20.00    3.30
   4   4   3   15.00    3.20
   4   4   3   13.30    3.30
  -5  -4  -3  206.58    9.10
  -5  -4  -3  201.98    9.40
   5   4   3  203.78   10.40
   5   4   3  179.08    9.10
  -6  -4  -3    2.60    2.10
  -6  -4  -3    3.00    2.70
   6   4   3   -1.10    2.50
   6   4   3    4.40    3.10
  -7  -4  -3    4.80    2.80
  -7  -4  -3   10.50    2.90
   7   4   3    5.10    2.90
   7   4   3    5.20    3.80
  -8  -4  -3    3.30    2.40
  -8  -4  -3    4.10    2.30
   8   4   3    7.60    4.60
   8   4   3    0.10    2.10
  -9  -4  -3   82.49    7.70
  -9  -4  -3   69.89    6.30
   9   4   3   84.09    8.10
   9   4   3   68.09   10.30
 -10  -4  -3  238.98   12.90
  10   4   3  236.48   13.50
  13  -5  -3   65.29   13.00
 -13   5   3   63.79    8.10
 -12   5   3  220.38   12.60
 -12   5   3  191.18   13.50
  11  -5  -3  360.66   21.90
 -11   5   3  343.47   19.40
 -11   5   3  366.16   15.20
  10  -5  -3   80.19   10.40
 -10   5   3   88.59    7.80
 -10   5   3   89.99    7.00
   9  -5  -3  104.09   10.60
  -9   5   3   96.79    7.80
  -9   5   3   83.79    6.50
   8  -5  -3  324.07   16.70
  -8   5   3  340.77   12.30
  -8   5   3  326.87   13.90
   7  -5  -3   14.50    4.20
  -7   5   3   11.90    2.70
  -7   5   3   12.10    3.30
   6  -5  -3  800.12   24.10
  -6   5   3  811.02   22.50
  -6   5   3  799.52   19.80
   5  -5  -3 1373.06   36.70
   5  -5  -3 1408.96   31.80
  -5   5   3 1376.56   24.00
  -5   5   3 1401.06   29.00
  -5   5   3 1455.35   32.60
  -5   5   3 1339.17   23.80
   4  -5  -3  145.69    7.70
   4  -5  -3  163.38    8.30
  -4   5   3  151.38    4.50
   3  -5  -3   11.20    2.70
   3  -5  -3    1.90    1.50
  -3   5   3   -0.60    1.00
  -3   5   3    1.70    0.90
   2  -5  -3  102.39    4.80
  -2   5   3   98.69    5.00
  -2   5   3  109.09    4.50
   1  -5  -3    3.30    1.10
   1  -5  -3    4.40    1.10
   1  -5  -3    1.30    1.50
  -1   5   3    5.00    1.70
  -1   5   3    7.00    1.60
   0  -5  -3  460.55   14.50
   0   5   3  434.56   13.20
   0   5   3  434.26   12.20
  -1  -5  -3  709.23   19.60
   1   5   3  723.83   17.50
   1   5   3  716.83   17.60
  -2  -5  -3  251.07   10.60
   2   5   3  261.77    9.50
   2   5   3  249.08    9.50
  -3  -5  -3 2421.96   49.99
  -3  -5  -3 2479.25   47.30
   3   5   3 2484.65   47.80
   3   5   3 2487.35   48.60
  -4  -5  -3  236.08    9.60
  -4  -5  -3  259.97   11.30
   4   5   3  222.08    8.80
   4   5   3  242.98   10.60
  -5  -5  -3  947.61   23.50
  -5  -5  -3  934.41   25.00
   5   5   3  927.01   23.90
   5   5   3  860.51   26.30
  -6  -5  -3  115.79    8.10
  -6  -5  -3  137.29    7.90
   6   5   3  130.89    8.80
   6   5   3  128.69    8.90
  -7  -5  -3   87.19    7.20
  -7  -5  -3   80.49    7.10
   7   5   3   81.49    7.60
   7   5   3   60.69    7.70
  -8  -5  -3   70.09    7.00
  -8  -5  -3   54.99    6.10
   8   5   3   66.19    7.40
  -9  -5  -3   -1.30    2.70
   9   5   3    7.90    3.50
  13  -6  -3  126.09   18.50
 -13   6   3  103.79    9.50
  12  -6  -3   81.99    8.10
  12  -6  -3   81.99   15.80
 -12   6   3   79.69    8.10
  11  -6  -3   24.90    8.00
  11  -6  -3   23.00    4.90
 -11   6   3   16.10    4.30
  10  -6  -3  189.98   11.00
  10  -6  -3  213.08   16.30
 -10   6   3  190.08   10.50
   9  -6  -3   94.19   10.30
   9  -6  -3   79.69    7.40
  -9   6   3   93.09    7.00
  -9   6   3   84.89    7.60
   8  -6  -3    6.30    3.80
   8  -6  -3    1.30    2.40
  -8   6   3    4.30    4.10
   7  -6  -3   41.70    5.80
   7  -6  -3   31.50    6.10
  -7   6   3   42.20    4.50
   6  -6  -3  498.65   18.20
   6  -6  -3  497.25   16.90
  -6   6   3  512.25   14.90
  -6   6   3  473.55    9.60
   5  -6  -3  520.25   17.30
   5  -6  -3  500.25   16.70
  -5   6   3  514.25   14.60
  -5   6   3  511.95   10.80
   4  -6  -3   20.50    3.60
   4  -6  -3   10.20    3.00
  -4   6   3   17.20    1.90
  -4   6   3   11.80    2.40
   3  -6  -3  232.58   10.50
   3  -6  -3  212.68    8.50
  -3   6   3  217.78    6.90
  -3   6   3  200.08    8.00
   2  -6  -3  579.14   17.70
   2  -6  -3  535.55   13.60
  -2   6   3  564.44   14.80
  -2   6   3  556.14   13.60
   1  -6  -3  225.48   10.50
  -1   6   3  224.98    8.50
  -1   6   3  212.68    7.90
   0  -6  -3  221.68   10.40
   0   6   3  228.58    8.70
   0   6   3  215.68    8.40
  -1  -6  -3   79.69    6.60
   1   6   3   80.39    5.50
   1   6   3   75.09    5.30
  -2  -6  -3  289.47   12.60
   2   6   3  292.07   10.80
   2   6   3  294.37   11.20
  -3  -6  -3  283.17   11.00
  -3  -6  -3  297.37   13.10
   3   6   3  299.47   11.40
   3   6   3  297.67   12.00
  -4  -6  -3  410.56   14.00
  -4  -6  -3  416.56   16.00
   4   6   3  426.86   15.10
  -5  -6  -3  699.83   22.20
  -5  -6  -3  681.73   19.90
   5   6   3  703.63   21.50
  -6  -6  -3   58.99    5.90
  -6  -6  -3   48.50    6.70
   6   6   3   35.50    5.60
  -7  -6  -3   93.49    7.90
  -7  -6  -3   88.69    7.90
   7   6   3  103.39    8.80
  -8  -6  -3   83.79    7.80
   8   6   3   86.09    8.50
  -9  -6  -3  128.69    9.60
   9   6   3  117.09    9.90
  13  -7  -3  238.58   13.80
  13  -7  -3  343.67   25.60
 -13   7   3  324.87   15.90
  12  -7  -3  206.58   12.20
  12  -7  -3  217.58   19.30
 -12   7   3  209.08   12.40
  11  -7  -3   14.00    6.60
  11  -7  -3    1.20    2.80
 -11   7   3    1.70    3.10
  10  -7  -3  165.58   15.20
  10  -7  -3  151.88   10.20
 -10   7   3  156.38    9.50
   9  -7  -3   85.99    7.80
   9  -7  -3   84.19   10.60
  -9   7   3   86.99    7.00
   8  -7  -3    8.30    4.40
   8  -7  -3   13.00    3.80
  -8   7   3   19.20    3.80
   7  -7  -3  362.26   14.90
   7  -7  -3  340.37   16.80
  -7   7   3  379.86   13.20
  -7   7   3  347.47    7.40
   6  -7  -3 1416.76   34.30
   6  -7  -3 1343.27   35.40
  -6   7   3 1365.46   25.00
  -6   7   3 1401.36   30.90
   5  -7  -3    7.00    3.10
   5  -7  -3    6.10    2.80
  -5   7   3    9.80    1.60
  -5   7   3    3.90    2.10
   4  -7  -3   94.39    6.70
   4  -7  -3   98.09    7.50
  -4   7   3  100.89    4.60
  -4   7   3   92.69    5.70
   3  -7  -3  827.02   23.50
   3  -7  -3  743.83   19.70
  -3   7   3  816.32   20.10
  -3   7   3  819.12   18.10
   2  -7  -3    2.10    1.70
   2  -7  -3    3.90    2.20
  -2   7   3    2.90    2.10
  -2   7   3    0.90    1.50
   1  -7  -3  240.18   11.80
  -1   7   3  242.58    9.60
  -1   7   3  249.97    9.20
   0  -7  -3  598.64   19.80
   0   7   3  567.24   16.40
   0   7   3  588.74   16.40
  -1  -7  -3 1437.76   35.30
   1   7   3 1428.46   31.40
   1   7   3 1419.96   31.80
  -2  -7  -3  586.54   20.10
   2   7   3  552.44   17.40
   2   7   3  550.24   16.70
  -3  -7  -3   79.99    7.30
  -3  -7  -3   80.89    6.30
   3   7   3   82.09    6.80
  -4  -7  -3   12.70    4.20
  -4  -7  -3    7.10    3.10
   4   7   3   13.70    3.90
  -5  -7  -3    1.30    2.40
  -5  -7  -3    0.70    2.80
   5   7   3    0.40    2.80
  -6  -7  -3   98.19    9.10
  -6  -7  -3   99.49    7.70
   6   7   3  111.09    9.40
  -7  -7  -3  159.58   10.90
  -7  -7  -3  192.88   11.30
   7   7   3  164.08   11.50
  -8  -7  -3    0.00    3.90
  -8  -7  -3    2.00    3.40
   8   7   3   -0.70    3.30
  12  -8  -3   -3.30    5.60
  12  -8  -3    5.70    3.90
 -12   8   3    2.40    3.50
  11  -8  -3    5.20    5.80
  11  -8  -3    4.00    3.80
 -11   8   3   15.10    4.90
  10  -8  -3   52.59    7.60
  10  -8  -3   46.90    9.50
 -10   8   3   39.50    6.00
   9  -8  -3   85.19    8.20
   9  -8  -3   95.79   11.40
  -9   8   3   76.99    7.10
   8  -8  -3  320.87   15.30
   8  -8  -3  322.97   17.70
  -8   8   3  322.07   13.40
   7  -8  -3   68.79    8.60
   7  -8  -3   52.79    7.20
  -7   8   3   58.19    2.80
  -7   8   3   52.19    5.60
   6  -8  -3  217.58   12.60
   6  -8  -3  202.88   11.70
  -6   8   3  223.68   10.40
  -6   8   3  220.18    6.80
   5  -8  -3    1.50    2.50
   5  -8  -3   -2.50    1.80
  -5   8   3   -2.00    1.50
  -5   8   3    0.50    1.10
   4  -8  -3  893.91   24.40
   4  -8  -3  890.21   26.40
  -4   8   3  905.51   20.10
  -4   8   3  941.91   23.20
   3  -8  -3 1000.80   28.20
   3  -8  -3  939.21   23.40
  -3   8   3  953.90   23.60
  -3   8   3  981.40   21.90
   2  -8  -3  213.58   11.80
  -2   8   3  223.28    9.00
  -2   8   3  221.58    9.60
   1  -8  -3   -0.70    2.40
  -1   8   3    4.90    2.20
  -1   8   3    2.70    2.10
   0  -8  -3   77.59    7.50
   0   8   3   66.29    5.50
   0   8   3   72.29    5.70
  -1  -8  -3  113.09    9.10
   1   8   3  119.09    7.70
   1   8   3  123.79    7.60
  -2  -8  -3    8.80    3.40
   2   8   3    2.40    2.60
   2   8   3    4.10    2.70
  -3  -8  -3  670.23   19.80
  -3  -8  -3  666.63   23.80
   3   8   3  632.04   20.70
  -4  -8  -3  229.28   11.20
  -4  -8  -3  231.38   13.60
   4   8   3  220.28   12.00
  -5  -8  -3   13.50    3.80
  -5  -8  -3    8.70    4.20
   5   8   3    3.80    3.60
  -6  -8  -3   43.10    6.20
  -6  -8  -3   40.70    7.30
   6   8   3   43.30    7.10
  -7  -8  -3   25.90    6.30
  -7  -8  -3   23.80    5.20
   7   8   3   35.70    6.50
  12  -9  -3  148.09   11.70
  12  -9  -3  156.98   18.10
 -12   9   3  155.38   10.90
  11  -9  -3  681.43   33.10
  11  -9  -3  688.23   24.90
 -11   9   3  665.43   23.10
  10  -9  -3  178.98   16.00
  10  -9  -3  196.58   12.70
 -10   9   3  187.28   11.30
   9  -9  -3    0.80    3.20
   9  -9  -3   -0.80    4.00
  -9   9   3    1.50    2.80
   8  -9  -3  115.09    9.80
  -8   9   3  108.99    8.20
   7  -9  -3   28.10    5.50
   7  -9  -3   25.10    6.40
  -7   9   3   21.90    2.20
  -7   9   3   16.80    3.80
   6  -9  -3   83.49    8.80
   6  -9  -3   88.99    8.40
  -6   9   3   99.99    5.30
  -6   9   3   97.69    6.90
   5  -9  -3  396.16   17.20
   5  -9  -3  384.46   16.30
  -5   9   3  412.86   14.60
  -5   9   3  408.16   11.60
   4  -9  -3   65.09    7.50
   4  -9  -3   63.19    6.10
  -4   9   3   64.49    4.70
   3  -9  -3   83.39    8.20
  -3   9   3   85.39    6.50
  -3   9   3   89.09    5.80
   2  -9  -3  222.08   12.90
  -2   9   3  222.28    9.60
  -2   9   3  225.68   11.10
   1  -9  -3   81.89    7.90
  -1   9   3   81.49    6.30
   0  -9  -3  167.18   11.60
   0   9   3  162.38    9.00
   0   9   3  165.28    9.30
  -1  -9  -3    6.70    3.80
   1   9   3    2.70    2.60
   1   9   3   -0.30    2.30
  -2  -9  -3    1.00    2.90
   2   9   3    2.50    2.20
  -3  -9  -3  444.16   16.10
  -3  -9  -3  393.36   19.40
   3   9   3  430.06   17.30
  -4  -9  -3    7.40    3.70
  -4  -9  -3   12.00    4.80
   4   9   3    6.40    4.00
  -5  -9  -3  193.98   11.40
  -5  -9  -3  189.18   13.60
   5   9   3  182.08   12.40
  -6  -9  -3   72.69    8.40
   6   9   3   83.19    9.00
  11 -10  -3   16.70   13.80
  11 -10  -3    7.30    4.30
 -11  10   3   13.60    4.60
  10 -10  -3  202.88   13.70
  10 -10  -3  222.88   18.40
 -10  10   3  181.98   11.70
   9 -10  -3   59.09   10.80
   9 -10  -3   47.00    7.50
  -9  10   3   68.59    7.10
   8 -10  -3   25.00    5.80
   8 -10  -3   27.80    7.80
  -8  10   3   33.40    5.50
   7 -10  -3   51.49    8.10
   7 -10  -3   53.09    8.70
  -7  10   3   51.89    5.80
   6 -10  -3  101.09    9.80
   6 -10  -3   91.89    9.40
  -6  10   3  114.79    5.80
  -6  10   3  117.39    8.10
   5 -10  -3  137.99   10.70
  -5  10   3  142.39    7.00
  -5  10   3  124.29    8.50
   4 -10  -3   71.09    8.40
   4 -10  -3   64.19    6.30
  -4  10   3   71.29    5.50
  -4  10   3   85.19    6.70
   3 -10  -3   34.40    6.70
  -3  10   3   38.70    4.50
  -3  10   3   34.20    5.10
   2 -10  -3   15.40    4.90
  -2  10   3    6.10    2.90
   1 -10  -3  158.48   12.00
  -1  10   3  157.78    9.20
  -1  10   3  135.39    8.70
   0 -10  -3    7.80    3.90
   0  10   3   -1.00    2.10
   0  10   3    6.90    3.10
  -1 -10  -3   60.39    9.10
   1  10   3   64.59    6.40
   1  10   3   69.79    7.00
  -2 -10  -3   28.10    6.80
   2  10   3   37.80    5.90
   2  10   3   33.00    5.30
  -3 -10  -3   15.60    5.30
  -3 -10  -3   14.20    4.10
   4  10   3  105.09    9.80
  10 -11  -3  311.67   22.30
 -10  11   3  292.77   14.80
   9 -11  -3   33.50    7.20
   9 -11  -3   15.10    7.80
  -9  11   3   33.80    6.00
   8 -11  -3  127.39   11.20
   8 -11  -3  114.39   12.90
  -8  11   3  117.19    9.20
   7 -11  -3   34.00    7.80
   7 -11  -3   22.90    6.10
  -7  11   3   25.80    5.10
   6 -11  -3    2.50    3.70
   6 -11  -3    4.80    4.00
  -6  11   3    9.30    3.20
  -6  11   3    3.80    2.20
   5 -11  -3   61.79    9.30
  -5  11   3   71.79    5.60
  -5  11   3   78.19    6.90
   4 -11  -3   13.00    5.00
  -4  11   3   16.20    4.00
   3 -11  -3   41.60    7.40
  -3  11   3   57.89    6.30
  -3  11   3   46.10    5.70
   2 -11  -3  104.49   10.30
  -2  11   3  109.29    8.30
  -2  11   3  104.49    7.70
   1 -11  -3  139.69   11.90
  -1  11   3  131.39    8.80
  -1  11   3  118.49    8.60
   0 -11  -3   -2.40    3.30
   0  11   3    1.50    2.90
   0  11   3    4.40    2.80
  -1 -11  -3   89.69   10.70
   1  11   3  118.39    9.30
   1  11   3  102.79    8.40
  -2 -11  -3   48.40    9.10
  -2 -11  -3   55.39    7.00
   2  11   3   51.69    7.20
   2  11   3   56.19    7.70
  -3 -11  -3  130.59   12.30
  -3 -11  -3  142.29    9.90
   3  11   3  119.99   10.50
   9 -12  -3  119.39   14.80
   9 -12  -3  115.09   11.80
  -9  12   3  133.09   10.20
   8 -12  -3   91.39   10.50
   8 -12  -3   53.89   10.00
  -8  12   3   81.89    7.90
   7 -12  -3    4.10    6.20
  -7  12   3    7.20    4.20
  -7  12   3   -2.60    3.40
   6 -12  -3    8.90    7.00
  -6  12   3   -0.10    2.10
  -6  12   3    0.70    2.60
   5 -12  -3   62.79    9.70
  -5  12   3   58.79    5.50
  -5  12   3   54.99    7.20
   4 -12  -3   41.60    8.10
  -4  12   3   38.60    5.20
  -4  12   3   38.70    6.10
   3 -12  -3   14.50    8.40
  -3  12   3    7.30    3.60
  -3  12   3   19.80    4.80
   2 -12  -3   -1.30    4.30
  -2  12   3    2.70    3.00
  -2  12   3   -2.50    2.40
   1 -12  -3    0.80    3.10
  -1  12   3    1.20    2.60
  -1  12   3   -0.20    2.60
   0 -12  -3   -2.60    3.40
   0  12   3   -0.40    2.70
  -1 -12  -3    3.70    4.70
   1  12   3   -0.30    3.10
   1  12   3   -0.30    3.20
   7 -13  -3  107.49   11.90
  -7  13   3   88.09    8.30
   6 -13  -3   74.39   11.10
  -6  13   3   96.89    8.60
   5 -13  -3   49.70    9.40
  -5  13   3   69.89    7.50
  -5  13   3   43.50    5.70
   4 -13  -3  110.99   12.40
  -4  13   3  103.09    8.20
  -4  13   3  111.89    9.00
   3 -13  -3   -2.30    3.30
  -3  13   3   -2.80    2.70
  -3  13   3   -3.30    2.50
   2 -13  -3   45.20    8.80
  -2  13   3   39.30    6.30
  -2  13   3   42.30    6.50
   1 -13  -3   71.39   11.10
  -1  13   3   76.39    8.00
  -1  13   3   61.19    8.00
  -2  14  -4   10.00    4.40
   2 -14   4   -1.10    3.70
  -3  14  -4   76.69    6.10
  -3  14  -4   70.19    8.00
   3 -14   4   67.49   10.80
  -4  14  -4   34.10    5.90
  -4  14  -4   39.80    5.10
   4 -14   4   47.40    9.00
  -5  14  -4    8.60    3.40
  -5  14  -4   13.60    4.00
   5 -14   4   -0.80    4.30
  -6  14  -4  112.79   10.00
  -6  14  -4  125.49    8.20
   6 -14   4  112.39   11.80
  -7  14  -4   99.59    7.50
  -7  14  -4  120.49   14.10
   7 -14   4   92.29   13.60
   7 -14   4   93.79   10.80
   1  13  -4   17.70    5.40
  -1 -13   4   21.90    6.90
   0  13  -4   13.40    4.60
   0 -13   4   20.00    7.00
  -1  13  -4  369.96   16.50
  -1  13  -4  341.57   12.80
   1 -13   4  345.67   20.10
  -2  13  -4   38.10    9.20
  -2  13  -4   25.30    3.60
   2 -13   4   29.40    6.80
  -3  13  -4   55.99    7.40
  -3  13  -4   54.19    5.00
   3 -13   4   69.49   11.10
  -4  13  -4   81.29    7.70
  -4  13  -4   67.69    5.80
   4 -13   4   93.99   14.30
   4 -13   4   77.69    9.50
  -5  13  -4   28.30    4.40
  -5  13  -4   25.80    5.20
   5 -13   4   22.90    6.30
   5 -13   4   52.59   10.50
  -6  13  -4    5.20    3.40
  -6  13  -4   -1.10    2.20
   6 -13   4    5.40    4.20
   6 -13   4    6.80    5.80
  -7  13  -4   23.70    4.50
  -7  13  -4   29.90    4.80
   7 -13   4   14.30    7.30
   7 -13   4   30.00    6.30
  -8  13  -4   33.90    5.30
  -8  13  -4   27.20    4.70
   8 -13   4   17.80    8.40
   8 -13   4   19.30    6.00
  -9  13  -4   63.69    6.40
  -9  13  -4   56.29    6.10
   9 -13   4   65.69    8.90
   3  12  -4   65.69    8.80
  -3 -12   4   65.99   11.10
   2  12  -4   11.60    4.60
  -2 -12   4   19.70    6.60
   1  12  -4   95.49    9.40
  -1 -12   4   96.89   11.40
   0  12  -4   32.90    5.80
   0  12  -4   33.70    4.00
   0 -12   4   32.80    7.70
  -1  12  -4   31.50    3.90
  -1  12  -4   35.80    5.80
   1 -12   4   28.70    6.70
  -2  12  -4   31.30    5.40
  -2  12  -4   26.10    3.80
   2 -12   4   21.00    5.30
   2 -12   4   30.70    7.00
  -3  12  -4   28.70    5.30
  -3  12  -4   34.00    4.40
   3 -12   4   33.60    6.90
   3 -12   4   31.40    6.70
  -4  12  -4    7.40    3.30
  -4  12  -4    0.80    1.90
   4 -12   4   12.10    5.00
   4 -12   4    4.30    3.80
  -5  12  -4   44.70    6.20
  -5  12  -4   43.30    4.70
   5 -12   4   42.20    8.50
   5 -12   4   52.59    8.30
  -6  12  -4  533.85   18.00
  -6  12  -4  566.44   17.30
   6 -12   4  536.55   27.90
   6 -12   4  531.15   21.90
  -7  12  -4   44.70    5.90
  -7  12  -4   50.89    5.40
   7 -12   4   34.40    9.70
   7 -12   4   44.90    7.30
  -8  12  -4   16.40    4.00
  -8  12  -4   14.70    3.70
   8 -12   4   16.90    8.90
   8 -12   4   19.40    5.20
  -9  12  -4   35.80    5.30
  -9  12  -4   22.90    4.60
   9 -12   4   33.00    9.60
   9 -12   4   40.40    6.80
  10 -12   4  113.49   18.80
   4  11  -4   49.90    7.60
  -4 -11   4   52.19    9.90
   3  11  -4   23.00    5.60
  -3 -11   4   17.70    6.40
   2  11  -4   91.79    8.40
  -2 -11   4   90.09   10.90
   1  11  -4  253.57   13.00
  -1 -11   4  239.88    8.90
  -1 -11   4  270.47   16.60
   0  11  -4   74.59    6.80
   0  11  -4   74.99    4.90
   0 -11   4   92.29    9.50
  -1  11  -4  157.28    9.40
  -1  11  -4  147.09    6.90
   1 -11   4  156.28   11.90
   1 -11   4  120.49    9.10
  -2  11  -4    1.00    2.40
  -2  11  -4   -1.30    1.30
   2 -11   4    4.80    3.30
   2 -11   4    0.80    3.10
  -3  11  -4  150.88    7.30
  -3  11  -4  150.48    9.20
   3 -11   4  143.99   11.20
   3 -11   4  157.18   12.50
  -4  11  -4   43.00    4.40
  -4  11  -4   44.40    5.80
   4 -11   4   45.50    7.40
   4 -11   4   53.69    9.40
  -5  11  -4   57.59    5.80
  -5  11  -4   49.70    4.80
   5 -11   4   48.50    7.60
   5 -11   4   45.10    9.30
  -6  11  -4    3.40    2.60
   6 -11   4    5.70    3.30
  -7  11  -4   11.80    3.10
  -7  11  -4   11.20    3.40
   7 -11   4   18.40    7.60
   7 -11   4   20.70    4.90
  -8  11  -4   46.20    5.70
  -8  11  -4   47.30    5.40
   8 -11   4   51.89    6.30
   8 -11   4   53.29   11.90
  -9  11  -4  158.48    9.40
  -9  11  -4  154.38    8.90
   9 -11   4  165.78   18.80
   9 -11   4  150.28   10.10
 -10  11  -4   -3.40    2.10
 -10  11  -4    4.60    3.00
  10 -11   4   -7.50    7.60
  10 -11   4    3.20    2.70
 -11  11  -4  168.68   10.60
  11 -11   4  129.59   20.50
   6  10  -4    7.20    4.10
  -6 -10   4   19.40    6.50
   5  10  -4   40.70    6.80
  -5 -10   4   29.20    7.20
   4  10  -4  180.38   11.50
  -4 -10   4  162.38   13.80
   3  10  -4   97.19    8.40
  -3 -10   4  101.49    5.50
  -3 -10   4  106.89   10.80
   2  10  -4  245.68   12.40
  -2 -10   4  259.87    8.80
  -2 -10   4  281.67   16.20
   1  10  -4  152.58    7.80
   1  10  -4  146.49    9.20
  -1 -10   4  162.48    6.50
  -1 -10   4  150.38   11.70
   0  10  -4    2.60    1.60
   0  10  -4    2.90    2.40
   0 -10   4    1.80    2.70
   0 -10   4   -1.10    2.40
  -1  10  -4  143.39    6.40
  -1  10  -4  134.69    8.60
   1 -10   4  134.99    9.70
   1 -10   4  134.59   10.50
  -2  10  -4  440.56   12.60
  -2  10  -4  429.06   15.30
   2 -10   4  453.05   19.70
   2 -10   4  462.05   18.90
  -3  10  -4  128.49   11.20
  -3  10  -4  116.69    6.00
   3 -10   4  103.59   10.70
  -4  10  -4 1874.91   37.40
  -4  10  -4 1864.21   40.30
   4 -10   4 1870.31   52.09
   4 -10   4 1895.81   44.90
  -5  10  -4   69.69    5.10
  -5  10  -4   58.19    5.70
   5 -10   4   55.99    6.70
   5 -10   4   69.39   11.40
  -6  10  -4   20.60    4.00
  -6  10  -4   16.30    3.20
   6 -10   4   15.20    3.90
   6 -10   4   15.50    6.60
  -7  10  -4    8.10    3.00
  -7  10  -4   14.70    3.80
   7 -10   4    3.80    5.90
   7 -10   4   15.40    4.00
  -8  10  -4    0.50    1.90
  -8  10  -4   -1.10    2.00
   8 -10   4    5.70    2.70
   8 -10   4   -1.70    5.90
  -9  10  -4   18.00    4.00
   9 -10   4   23.90    4.40
   9 -10   4   20.30    8.60
 -10  10  -4  156.08    9.40
 -10  10  -4  147.39    8.40
  10 -10   4  134.39   19.50
 -11  10  -4    0.00    2.20
 -11  10  -4    8.00    3.60
  11 -10   4    5.80    7.40
 -12  10  -4   -5.40    2.90
  12 -10   4   -0.70    8.30
   7   9  -4   15.10    4.60
  -7  -9   4    8.20    5.00
  -7  -9   4    5.70    2.70
   5   9  -4    5.70    3.80
  -5  -9   4   19.70    3.20
  -5  -9   4   17.10    6.00
   4   9  -4  153.48    9.90
  -4  -9   4  145.29   12.30
  -4  -9   4  152.08    6.80
   3   9  -4    1.80    2.60
   3   9  -4   -0.60    2.60
  -3  -9   4    1.30    1.50
  -3  -9   4    3.10    3.20
   2   9  -4    4.70    2.60
   2   9  -4    3.20    2.30
  -2  -9   4    0.20    2.80
  -2  -9   4   -0.40    1.10
   1   9  -4    7.60    2.00
   1   9  -4   14.70    3.40
   1   9  -4   10.60    3.00
  -1  -9   4    7.80    3.80
   0   9  -4  188.88   11.00
   0   9  -4  199.28    7.20
   0  -9   4  183.28   10.20
  -1   9  -4  816.62   18.40
  -1   9  -4  809.62   22.00
   1  -9   4  849.52   26.10
  -2   9  -4  178.98    7.30
  -2   9  -4  180.08    9.10
   2  -9   4  164.78   12.30
   2  -9   4  198.48   11.40
  -3   9  -4 2260.17   46.30
  -3   9  -4 2309.07   43.10
   3  -9   4 2318.17   57.59
   3  -9   4 2323.67   50.59
  -4   9  -4  131.79    6.30
  -4   9  -4  124.79    7.50
   4  -9   4  124.29   12.00
   4  -9   4  131.39    8.90
  -5   9  -4   51.79    5.10
  -5   9  -4   61.79    4.60
   5  -9   4   62.49    6.10
   5  -9   4   67.09   10.80
  -6   9  -4  476.05   15.40
  -6   9  -4  509.75   14.80
   6  -9   4  445.26   24.40
   6  -9   4  526.55   17.50
  -7   9  -4   32.80    4.60
  -7   9  -4   23.70    3.70
   7  -9   4   32.50    4.90
  -8   9  -4  166.18    8.70
  -8   9  -4  149.79    8.40
   8  -9   4  174.98   16.80
   8  -9   4  145.59    8.40
  -9   9  -4   69.29    6.30
  -9   9  -4   72.09    6.00
   9  -9   4   68.59    5.70
   9  -9   4   73.99   14.30
 -10   9  -4  165.38    9.00
 -10   9  -4  191.28   10.30
  10  -9   4  175.18   19.50
 -11   9  -4  258.87   11.30
 -11   9  -4  307.17   13.70
  11  -9   4  231.28   36.50
 -12   9  -4   50.99    6.90
  12  -9   4   38.10   13.20
   8   8  -4    7.90    3.90
  -8  -8   4   -0.20    2.40
  -8  -8   4    6.30    5.00
   7   8  -4  139.49   15.60
  -7  -8   4   74.69    5.70
  -7  -8   4  112.39   11.30
   6   8  -4  389.86   16.30
  -6  -8   4  410.36   20.40
  -6  -8   4  411.66   12.80
   5   8  -4   18.60    4.10
   5   8  -4   14.30    4.10
  -5  -8   4    9.50    4.60
  -5  -8   4   13.90    2.70
   4   8  -4  117.89    8.00
   4   8  -4   96.19    7.20
  -4  -8   4  123.99   10.50
  -4  -8   4  123.69    5.70
   3   8  -4   50.99    5.50
   3   8  -4   57.99    5.40
  -3  -8   4   48.00    3.50
  -3  -8   4   36.40    6.50
   2   8  -4  318.57   12.10
   2   8  -4  331.27   13.00
  -2  -8   4  321.47   15.50
  -2  -8   4  303.07    8.80
   1   8  -4    3.90    2.40
   1   8  -4    8.60    1.80
  -1  -8   4    5.80    3.20
  -1  -8   4    8.70    3.10
   0   8  -4  747.83   20.10
   0   8  -4  734.53   16.10
   0  -8   4  747.33   23.40
   0  -8   4  748.33   23.00
  -1   8  -4   14.60    3.20
  -1   8  -4   14.30    2.10
   1  -8   4   12.70    4.50
   1  -8   4   13.30    3.60
  -2   8  -4 6199.38  108.39
  -2   8  -4 6341.67  104.19
   2  -8   4 6350.56  112.89
   2  -8   4 5927.91  125.39
  -3   8  -4  261.47   10.60
  -3   8  -4  267.07    8.60
   3  -8   4  283.67   12.30
   3  -8   4  294.37   16.60
  -4   8  -4  244.28   10.10
  -4   8  -4  261.47    8.70
   4  -8   4  255.87   11.40
   4  -8   4  253.07   16.30
  -5   8  -4   10.40    2.80
  -5   8  -4   14.00    2.60
   5  -8   4   13.90    5.90
   5  -8   4   15.10    3.40
  -6   8  -4    6.00    2.10
  -6   8  -4    7.80    2.50
   6  -8   4    9.70    2.80
   6  -8   4    3.20    4.70
  -7   8  -4   83.79    5.70
  -7   8  -4   89.09    6.10
   7  -8   4   81.29    5.90
   7  -8   4   78.99   12.80
  -8   8  -4  143.49    8.00
   8  -8   4  140.89    7.40
   8  -8   4  150.48   15.30
  -9   8  -4    6.30    2.40
  -9   8  -4    5.90    2.80
   9  -8   4    9.40    2.40
   9  -8   4    8.90    6.00
 -10   8  -4   33.80    4.70
 -10   8  -4   44.20    5.80
  10  -8   4   27.60    9.80
 -11   8  -4  243.98   12.40
  11  -8   4  259.87   23.20
 -12   8  -4   61.79    7.70
  12  -8   4   67.29   15.00
   9   7  -4    8.20    5.60
   9   7  -4    4.00    4.00
  -9  -7   4    5.60    5.40
  -9  -7   4    1.20    2.40
   8   7  -4    2.10    2.90
   8   7  -4   -3.80    3.60
  -8  -7   4    5.70    2.50
  -8  -7   4   -3.50    3.50
   7   7  -4   25.70    5.40
   7   7  -4   19.30    4.20
  -7  -7   4   13.00    5.20
  -7  -7   4   23.40    3.70
   6   7  -4   15.40    4.30
   6   7  -4   14.80    3.80
  -6  -7   4    6.80    4.20
  -6  -7   4   11.10    2.50
   5   7  -4  109.49    7.40
   5   7  -4  108.99    8.10
  -5  -7   4  115.89    9.90
  -5  -7   4  102.39    5.50
   4   7  -4    3.30    2.10
  -4  -7   4    0.30    3.10
  -4  -7   4    1.50    1.20
   3   7  -4  139.19    9.90
   3   7  -4  149.29    8.10
  -3  -7   4  127.89    9.60
  -3  -7   4  146.09    5.60
   2   7  -4  392.96   13.80
   2   7  -4  398.66   13.40
  -2  -7   4  419.16   16.40
  -2  -7   4  387.86    9.80
   1   7  -4  279.87   10.60
   1   7  -4  279.47    7.60
  -1  -7   4  279.07   12.00
  -1  -7   4  276.27   12.90
   0   7  -4  230.78    6.60
   0   7  -4  229.98    9.20
   0  -7   4  227.88   11.00
   0  -7   4  235.88   12.00
  -1   7  -4   12.10    1.80
  -1   7  -4   15.90    3.10
   1  -7   4    9.50    3.80
   1  -7   4    9.60    2.90
  -2   7  -4   19.30    2.30
  -2   7  -4   15.40    2.90
   2  -7   4   25.30    4.30
   2  -7   4   20.70    5.40
  -3   7  -4    2.30    1.40
  -3   7  -4    1.50    1.70
   3  -7   4    1.30    3.10
   3  -7   4    2.50    1.90
  -4   7  -4 3152.58   58.69
  -4   7  -4 3138.89   55.79
   4  -7   4 3110.49   71.49
   4  -7   4 3166.58   59.89
  -5   7  -4  293.57   10.80
  -5   7  -4  296.37    9.50
   5  -7   4  317.57   18.30
  -6   7  -4    0.90    1.40
  -6   7  -4    3.80    2.20
   6  -7   4    0.60    3.80
   6  -7   4    1.80    1.50
  -7   7  -4  159.78    7.60
  -7   7  -4  169.88    8.30
   7  -7   4  158.08   14.50
   7  -7   4  149.29    7.10
  -8   7  -4  102.99    6.60
  -8   7  -4   98.29    6.50
   8  -7   4   85.49   13.00
   8  -7   4   87.09    5.20
  -9   7  -4  789.52   21.80
  -9   7  -4  833.42   22.50
   9  -7   4  846.72   19.20
   9  -7   4  869.41   37.20
 -10   7  -4   32.40    4.60
 -10   7  -4   21.60    4.40
  10  -7   4   13.40    7.90
 -11   7  -4  192.18   10.80
 -11   7  -4  188.88   11.10
  11  -7   4  192.58   19.90
 -12   7  -4   42.00    6.50
  12  -7   4   43.90   12.00
   9   6  -4    4.60    4.80
   9   6  -4    6.50    3.70
  -9  -6   4   15.30    5.80
  -9  -6   4   15.10    3.50
   8   6  -4   90.99    7.60
   8   6  -4   74.59    9.00
  -8  -6   4   74.39    5.80
  -8  -6   4   72.79    9.00
   7   6  -4  227.18   11.20
   7   6  -4  230.68   13.10
  -7  -6   4  230.48   14.30
  -7  -6   4  223.58    9.10
   6   6  -4    1.70    2.90
   6   6  -4    4.00    2.60
  -6  -6   4    6.70    3.80
  -6  -6   4    0.90    1.50
   5   6  -4   40.70    5.80
   5   6  -4   40.50    4.60
  -5  -6   4   38.00    6.20
  -5  -6   4   36.60    3.10
   4   6  -4   64.49    6.00
   4   6  -4   80.39    5.90
  -4  -6   4   64.59    3.80
  -4  -6   4   67.29    6.70
   3   6  -4  103.79    6.40
   3   6  -4  108.59    8.20
  -3  -6   4  119.59    8.60
  -3  -6   4  108.79    4.40
   2   6  -4   55.29    5.30
   2   6  -4   45.80    4.30
  -2  -6   4   49.10    2.70
  -2  -6   4   46.40    5.20
   1   6  -4  984.20   22.80
   1   6  -4  975.30   18.80
  -1  -6   4  985.20   25.90
  -1  -6   4 1065.79   26.60
   0   6  -4  107.89    5.90
   0   6  -4  110.79    3.90
   0  -6   4  110.09    8.20
  -1   6  -4 2086.09   39.90
  -1   6  -4 2066.49   35.60
   1  -6   4 2017.20   42.00
   1  -6   4 1991.40   46.90
  -2   6  -4    5.30    1.20
  -2   6  -4    7.30    2.00
   2  -6   4    8.00    3.40
   2  -6   4    7.70    2.30
  -3   6  -4  289.17   10.10
  -3   6  -4  286.87    8.10
   3  -6   4  310.17   10.80
   3  -6   4  301.47   17.90
  -4   6  -4 2229.38   40.70
  -4   6  -4 2225.98   43.40
   4  -6   4 2226.68   54.69
   4  -6   4 2275.37   43.50
  -5   6  -4   40.30    4.10
   5  -6   4   62.09    9.60
   5  -6   4   44.20    3.90
  -6   6  -4  452.35   12.80
  -6   6  -4  451.55   13.90
   6  -6   4  437.86   22.00
   6  -6   4  455.85   12.50
  -7   6  -4   89.79    6.10
  -7   6  -4   93.59    5.80
   7  -6   4   88.29    4.70
   7  -6   4   92.19   11.50
  -8   6  -4  631.74   18.10
  -8   6  -4  679.73   18.80
   8  -6   4  668.13   34.30
   8  -6   4  661.33   15.20
  -9   6  -4  415.66   14.50
  -9   6  -4  407.56   14.20
   9  -6   4  407.86   24.70
   9  -6   4  394.96    9.90
 -10   6  -4    7.70    2.90
 -10   6  -4    8.90    3.50
  10  -6   4    3.10    5.70
 -11   6  -4  131.59    9.10
  11  -6   4  127.39   16.00
 -12   6  -4    4.00    3.30
 -12   6  -4    2.50    2.50
  12  -6   4    8.40    6.80
 -13   6  -4   82.89    8.50
  13  -6   4   80.79   15.90
  10   5  -4   82.39   11.40
  10   5  -4   89.49    8.10
 -10  -5   4   93.09    7.30
 -10  -5   4   98.09   10.30
   9   5  -4   98.19    7.80
   9   5  -4   63.29   10.00
  -9  -5   4   68.49    9.60
  -9  -5   4   78.39    6.30
   8   5  -4   48.20    5.50
   8   5  -4   39.50    7.20
  -8  -5   4   45.50    7.50
  -8  -5   4   44.10    4.60
   7   5  -4  261.67   14.30
   7   5  -4  255.17   11.20
  -7  -5   4  252.97   14.00
  -7  -5   4  251.57    9.50
   6   5  -4  128.09    9.30
   6   5  -4  149.99    8.00
  -6  -5   4  141.49    6.30
  -6  -5   4  151.58   10.50
   5   5  -4  193.38    8.60
   5   5  -4  188.78   10.30
  -5  -5   4  181.58    6.90
  -5  -5   4  186.18   11.10
   4   5  -4   13.90    2.90
   4   5  -4    4.10    2.50
  -4  -5   4    3.80    2.80
  -4  -5   4   12.90    1.90
   3   5  -4   10.10    2.30
   3   5  -4   17.80    3.60
  -3  -5   4   12.00    1.70
  -3  -5   4   14.30    3.50
   2   5  -4   34.90    3.50
  -2  -5   4   34.10    4.70
  -2  -5   4   25.90    4.20
  -2  -5   4   30.90    2.00
   1   5  -4  902.31   20.40
  -1  -5   4  896.81   23.00
  -1  -5   4  915.81   24.40
   0   5  -4 3683.13   60.09
   0   5  -4 3689.93   65.19
   0  -5   4 3561.04   67.19
   0  -5   4 3672.63   71.49
  -1   5  -4  780.02   18.30
  -1   5  -4  771.42   14.70
   1  -5   4  787.32   19.70
   1  -5   4  810.02   24.40
  -2   5  -4   16.00    2.70
  -2   5  -4   13.20    1.50
   2  -5   4   17.70    4.50
   2  -5   4   11.40    2.40
  -3   5  -4  272.37    9.30
  -3   5  -4  275.67    7.50
   3  -5   4  283.87    9.30
   3  -5   4  282.57   14.60
  -4   5  -4  426.26   12.50
  -4   5  -4  436.66   10.80
   4  -5   4  418.36   18.90
   4  -5   4  421.06   11.60
  -5   5  -4 3225.28   57.79
  -5   5  -4 3304.27   60.19
   5  -5   4 3293.47   57.39
   5  -5   4 3239.88   72.29
  -6   5  -4 1626.44   34.10
  -6   5  -4 1642.94   32.90
   6  -5   4 1663.43   30.90
   6  -5   4 1662.83   46.30
  -7   5  -4   60.69    5.00
  -7   5  -4   56.99    4.60
   7  -5   4   55.49    3.10
   7  -5   4   62.99   10.10
  -8   5  -4    6.00    2.40
  -8   5  -4    7.40    2.60
   8  -5   4   12.60    6.10
   8  -5   4    7.50    1.30
  -9   5  -4  194.08    9.50
  -9   5  -4  194.68    9.70
   9  -5   4  209.98   17.50
 -10   5  -4    1.50    2.40
 -10   5  -4    2.60    2.30
  10  -5   4    1.10    5.80
 -11   5  -4   43.30    6.30
 -11   5  -4   32.00    5.70
  11  -5   4   35.20   10.00
 -12   5  -4    0.60    3.10
 -12   5  -4    0.70    3.00
  12  -5   4  -11.00    4.60
 -13   5  -4   30.30    6.20
  13  -5   4   21.60   11.80
  11   4  -4   10.60    6.90
  11   4  -4    6.10    3.90
 -11  -4   4    7.40    5.50
 -11  -4   4    8.30    3.80
  10   4  -4  267.77   12.40
  10   4  -4  282.27   18.10
 -10  -4   4  290.57   12.30
 -10  -4   4  296.87   16.10
   9   4  -4  361.16   14.00
   9   4  -4  376.56   19.40
  -9  -4   4  363.46   17.80
  -9  -4   4  371.96   13.40
  -8  -4   4   61.99    8.30
  -8  -4   4   55.69    5.00
   7   4  -4   -0.20    3.10
   7   4  -4    6.40    2.50
  -7  -4   4    1.40    2.90
  -7  -4   4    5.80    2.00
   6   4  -4   46.30    6.00
   6   4  -4   49.70    4.50
  -6  -4   4   47.20    3.70
  -6  -4   4   42.90    6.20
   5   4  -4    6.90    3.20
   5   4  -4    9.90    2.50
  -5  -4   4   13.20    3.60
  -5  -4   4   14.60    2.20
   4   4  -4  147.19    8.50
   4   4  -4  150.88    6.70
  -4  -4   4  157.38    5.40
  -4  -4   4  152.48    9.00
   3   4  -4  997.30   24.80
   3   4  -4 1017.90   22.00
  -3  -4   4  977.40   18.90
  -3  -4   4 1033.50   25.70
   2   4  -4 1168.18   24.20
  -2  -4   4 1182.18   27.60
   1   4  -4  223.68    7.70
  -1  -4   4  228.58    9.30
  -1  -4   4  229.68   10.50
  -1  -4   4  220.88    4.70
  -1  -4   4  224.58    4.70
   0   4  -4  513.15    9.20
   0  -4   4  515.35    9.10
   0  -4   4  497.55   17.30
   0  -4   4  523.85   14.40
  -1   4  -4  981.30   17.40
  -1   4  -4  976.60   21.00
   1  -4   4  990.90   21.80
   1  -4   4 1045.50   27.90
   1  -4   4  953.50   17.30
   2  -4   4 8534.45  151.88
  -3   4  -4 6866.21  116.89
   3  -4   4 6936.81  115.29
   3  -4   4 6990.20  127.59
  -4   4  -4    1.50    1.40
  -4   4  -4    0.80    0.90
   4  -4   4    2.00    3.00
   4  -4   4    2.40    1.00
  -5   4  -4    6.40    2.10
   5  -4   4    5.30    3.40
   5  -4   4    6.20    2.10
  -6   4  -4 1471.35   29.60
   6  -4   4 1428.76   25.30
   6  -4   4 1360.76   40.50
   6  -4   4 1495.05   30.20
   6  -4   4 1431.66   25.30
  -7   4  -4 1397.56   29.60
   7  -4   4 1324.17   41.10
   7  -4   4 1371.76   29.40
  -8   4  -4   43.20    4.50
   8  -4   4   38.40    4.20
   8  -4   4   51.39    9.90
  -9   4  -4  313.67   12.50
   9  -4   4  308.67   11.90
   9  -4   4  317.97   20.70
 -10   4  -4  154.68    9.30
  10  -4   4  175.38   16.90
  10  -4   4  153.38    8.60
 -11   4  -4    8.90    3.60
  11  -4   4    5.10    2.70
  11  -4   4    3.80    5.80
 -12   4  -4   -3.40    2.50
  12  -4   4    3.00    2.20
  12  -4   4    4.00    6.30
 -13   4  -4    4.20    3.70
  13  -4   4    6.40    8.60
  13  -4   4   16.50    4.00
  11   3  -4    5.20    2.80
  11   3  -4   11.50    6.00
 -11  -3   4    3.20    3.10
 -11  -3   4   -3.90    3.40
  10   3  -4   15.10    6.60
  10   3  -4   27.60    4.40
 -10  -3   4   38.60    7.10
 -10  -3   4   32.10    4.90
   9   3  -4   27.00    4.30
   9   3  -4   30.70    7.10
  -9  -3   4   29.40    4.40
  -9  -3   4   32.40    6.50
   8   3  -4  848.02   30.80
   8   3  -4  929.41   22.90
  -8  -3   4  926.41   28.00
  -8  -3   4  927.41   22.40
   7   3  -4   49.20    7.20
   7   3  -4   46.90    4.40
  -7  -3   4   49.20    6.00
  -7  -3   4   54.59    4.20
   6   3  -4   -0.30    2.50
   6   3  -4    3.60    1.60
  -6  -3   4    1.80    2.30
  -6  -3   4    2.50    1.40
   5   3  -4 1502.25   30.30
   5   3  -4 1533.75   35.70
  -5  -3   4 1472.25   35.00
  -5  -3   4 1530.45   28.90
   4   3  -4    4.40    1.50
  -4  -3   4    4.40    2.20
  -4  -3   4    3.50    1.10
   3   3  -4  191.08    6.70
   3   3  -4  185.98    8.80
  -3  -3   4  189.88    5.20
   2   3  -4  213.58    6.90
  -2  -3   4  205.48    4.70
  -2  -3   4  211.08    9.30
  -2  -3   4  210.38    8.70
  -2  -3   4  206.08    4.80
   1   3  -4 1315.37   25.60
  -1  -3   4 1323.47   30.70
   0   3  -4    1.90    1.20
   0  -3   4    3.20    2.40
   0  -3   4    3.20    1.40
   1  -3   4 6144.08  110.99
  -2   3  -4 3202.48   54.39
  -2   3  -4 3288.37   57.59
   2  -3   4 3317.67   56.19
  -3   3  -4  797.22   16.00
  -3   3  -4  833.22   18.30
   3  -3   4  790.42   17.60
   3  -3   4  802.92   15.70
  -4   3  -4 1665.43   31.10
   4  -3   4 1680.73   28.70
   4  -3   4 1683.63   32.40
   4  -3   4 1668.83   28.60
  -5   3  -4    1.60    1.20
   5  -3   4    3.20    2.90
   5  -3   4   -0.80    1.10
  -6   3  -4  201.08    7.80
   6  -3   4  197.48    8.00
   6  -3   4  184.18   12.80
  -7   3  -4  942.01   22.20
   7  -3   4  928.31   22.20
   7  -3   4  917.71   32.10
  -8   3  -4   64.49    5.20
   8  -3   4   61.39    5.20
   8  -3   4   50.29    9.20
  -9   3  -4   18.20    3.60
   9  -3   4   26.20    7.80
   9  -3   4   31.70    4.60
 -10   3  -4  130.29    8.70
  10  -3   4  154.38   15.40
  10  -3   4  128.79    8.30
 -11   3  -4    4.60    3.00
  11  -3   4    0.70    2.80
  11  -3   4   -0.10    5.80
 -12   3  -4   18.50    4.70
  12  -3   4    9.00    3.60
  12  -3   4   12.50    9.10
  12   2  -4  115.39   14.00
 -12  -2   4  121.79    9.10
  11   2  -4  349.87   13.00
  11   2  -4  375.66   21.90
 -11  -2   4  340.87   16.90
 -11  -2   4  338.87   14.10
  10   2  -4   61.09    5.30
  10   2  -4   65.49   10.70
 -10  -2   4   63.09    7.50
 -10  -2   4   64.59    5.90
   9   2  -4  316.57   11.50
   9   2  -4  333.57   18.20
  -9  -2   4  288.57   24.40
   8   2  -4   36.80    3.90
   8   2  -4   37.40    6.80
  -8  -2   4   39.00    6.00
  -8  -2   4   39.90    4.20
   7   2  -4   74.49    4.80
   7   2  -4   63.09    7.60
  -7  -2   4   70.59    4.70
  -7  -2   4   70.99    6.80
   6   2  -4    7.60    3.40
  -6  -2   4    8.90    2.90
  -6  -2   4    9.00    2.00
   5   2  -4  174.58    9.70
   5   2  -4  180.58    6.50
  -5  -2   4  189.28    6.40
  -5  -2   4  173.58    9.10
   4   2  -4  526.65   12.50
   4   2  -4  539.95   16.70
  -4  -2   4  545.65   11.90
   3   2  -4 1218.98   23.50
   3   2  -4 1229.08   28.10
  -3  -2   4 1241.88   22.20
   2   2  -4  500.15    9.70
   2   2  -4  538.05   12.00
  -2  -2   4  530.95   15.50
  -2  -2   4  539.35   14.40
  -2  -2   4  535.75    9.80
   1   2  -4  179.78    5.80
  -1  -2   4  186.68    7.10
  -1  -2   4  175.88    8.80
   0   2  -4  120.99    2.50
   0   2  -4  122.69    4.90
   0   2  -4  119.39    2.40
   0  -2   4  116.39    7.60
   0  -2   4  130.99    5.30
  -2   2  -4  912.71   17.00
  -2   2  -4  897.31   17.00
   2  -2   4  893.61   17.00
   2  -2   4  943.51   18.90
  -3   2  -4 2870.41   48.80
  -3   2  -4 2713.23   47.30
   3  -2   4 2786.72   58.49
   3  -2   4 2829.72   46.10
   3  -2   4 2928.81   50.29
   4  -2   4  299.67    9.40
   4  -2   4  333.97   14.80
   5  -2   4  498.65   15.10
   5  -2   4  490.35   19.50
  -6   2  -4  408.06   12.10
   6  -2   4  413.96   12.50
   6  -2   4  389.46   18.30
  -7   2  -4  462.15   14.10
   7  -2   4  473.85   14.40
   7  -2   4  462.65   21.40
  -8   2  -4  568.04   17.10
   8  -2   4  576.94   25.90
   8  -2   4  606.44   17.50
  -9   2  -4  461.35   15.90
   9  -2   4  474.55   24.80
   9  -2   4  485.95   15.90
 -10   2  -4    0.80    2.10
  10  -2   4    2.80    5.60
  10  -2   4   -2.70    2.10
 -11   2  -4    5.50    3.10
  11  -2   4    7.90    3.20
  11  -2   4    3.70    6.20
 -12   2  -4   18.00    5.10
  12  -2   4   11.30    4.10
  12  -2   4   18.90   10.30
  12   1  -4    0.60    6.00
 -12  -1   4    2.70    3.90
 -12  -1   4    8.50    5.00
  11   1  -4   77.99   11.80
  11   1  -4   84.69    5.70
 -11  -1   4   87.49    7.20
 -11  -1   4   82.09    8.60
  10   1  -4   99.99    6.10
  10   1  -4  115.19   12.10
 -10  -1   4   97.09    8.70
 -10  -1   4  111.49    7.50
   9   1  -4  415.76   12.80
   9   1  -4  444.26   20.80
  -9  -1   4  461.75   17.90
  -9  -1   4  467.55   14.90
   8   1  -4   18.10    5.50
   8   1  -4   19.10    2.90
  -8  -1   4   18.30    3.20
  -8  -1   4   18.00    4.50
   7   1  -4  829.72   26.10
   7   1  -4  821.52   18.40
  -7  -1   4  830.82   23.80
  -7  -1   4  825.82   19.50
   6   1  -4  798.32   23.90
   6   1  -4  776.12   16.80
  -6  -1   4  796.32   17.90
  -6  -1   4  758.72   21.70
   5   1  -4  830.52   17.20
   5   1  -4  858.51   23.70
  -5  -1   4  851.31   18.00
  -5  -1   4  867.81   22.40
   4   1  -4 1662.73   36.60
   4   1  -4 1698.53   30.60
  -4  -1   4 1749.22   35.90
  -4  -1   4 1748.63   31.10
   3   1  -4    1.40    0.80
   3   1  -4   -1.20    1.50
  -3  -1   4    1.60    1.30
  -3  -1   4    1.00    0.70
   2   1  -4   20.40    1.90
  -2  -1   4   16.80    1.20
  -2  -1   4   21.50    3.50
  -2  -1   4   16.90    2.60
   1   1  -4  170.58    3.80
   1   1  -4  181.98    5.40
  -1  -1   4  166.88    8.20
  -1  -1   4  172.98    3.90
   0   1  -4 1161.48   20.50
   0   1  -4 1214.08   22.80
   0  -1   4 1212.98   20.60
   0  -1   4 1223.38   22.40
   0  -1   4 1213.08   27.90
   0  -1   4 1185.58   23.10
  -1   1  -4 1951.90   33.60
   1  -1   4 1942.41   34.40
   1  -1   4 2031.90   41.70
  -2   1  -4   12.50    1.60
  -2   1  -4   10.00    1.10
   2  -1   4   14.10    3.70
   2  -1   4   10.90    1.90
   2  -1   4   11.70    1.20
  -3   1  -4    6.70    1.30
   3  -1   4    6.40    1.60
   3  -1   4    3.70    2.60
   4  -1   4  628.64   20.80
   4  -1   4  589.54   14.80
  -5   1  -4 1749.03   34.00
   5  -1   4 1741.83   34.60
  -6   1  -4   65.79    4.70
   6  -1   4   84.79    5.30
   6  -1   4   67.39    8.00
  -7   1  -4  404.26   13.20
   7  -1   4  405.96   13.40
   7  -1   4  407.56   19.90
  -8   1  -4   48.90    5.10
   8  -1   4   35.40    8.20
   8  -1   4   49.99    5.10
  -9   1  -4  309.27   12.90
   9  -1   4  317.87   20.30
   9  -1   4  319.97   13.20
 -10   1  -4   89.19    7.40
  10  -1   4   94.39    7.40
  10  -1   4   91.29   13.70
 -11   1  -4   19.00    4.70
  11  -1   4   21.80    4.70
  11  -1   4   37.20   10.30
 -12   1  -4   59.49    8.00
  12  -1   4   50.19   13.90
  12  -1   4   46.00    6.60
  12   0  -4   16.90    7.20
 -12   0   4   11.20    4.10
 -12   0   4    8.40    3.50
  11   0  -4   57.99   10.60
  11   0  -4   50.09    4.20
 -11   0   4   52.79    7.60
 -11   0   4   49.30    6.30
  10   0  -4  137.39   12.60
  10   0  -4  116.49    6.00
 -10   0   4  109.19   17.40
 -10   0   4  133.59    8.10
   9   0  -4  312.17   17.30
  -9   0   4  322.07   12.00
  -9   0   4  314.87   14.60
   8   0  -4   56.99    3.60
   8   0  -4   48.90    8.00
  -8   0   4   52.89    6.00
  -8   0   4   45.10    4.50
   7   0  -4   19.60    2.40
   7   0  -4   20.40    5.10
  -7   0   4   13.60    2.60
  -7   0   4   14.20    3.40
   6   0  -4   53.09    5.90
   6   0  -4   54.29    3.00
  -6   0   4   49.80    5.00
  -6   0   4   56.89    3.90
   5   0  -4 3708.93   71.69
   5   0  -4 3661.83   62.59
  -5   0   4 3758.72   64.79
  -5   0   4 3903.71   82.09
   4   0  -4    2.70    0.90
   4   0  -4    3.30    2.10
  -4   0   4    0.10    0.90
  -4   0   4    1.10    1.50
   3   0  -4  197.18    8.60
   3   0  -4  196.78    4.90
  -3   0   4  194.88    5.50
  -3   0   4  197.48    7.80
   2   0  -4 3211.48   53.99
   2   0  -4 3228.18   59.19
  -2   0   4 3276.37   57.89
  -2   0   4 3273.37   54.09
  -1   0   4 4819.22   83.79
  -1   0   4 4726.33   79.19
  -1   0   4 4702.93   80.59
   0   0   4 1315.87   29.10
   0   0   4 1374.26   23.70
   0   0   4 1312.47   25.10
   1   0   4 1523.75   27.90
   1   0   4 1571.74   27.80
   1   0   4 1568.04   33.80
   1   0   4 1560.04   28.50
  -2   0  -4  498.15   11.40
  -2   0  -4  513.75   10.30
  -2   0  -4  502.85   10.40
   2   0   4  514.05   16.40
   2   0   4  515.25   12.20
  -3   0  -4  737.73   13.80
  -3   0  -4  765.92   16.30
  -3   0  -4  752.52   13.90
   3   0   4  755.42   16.90
   3   0   4  750.12   21.80
  -4   0  -4  842.52   19.50
  -4   0  -4  869.71   15.80
  -4   0  -4  884.81   15.80
   4   0   4  906.11   19.90
   4   0   4  890.21   25.40
  -5   0  -4    2.80    0.70
  -5   0  -4    1.00    1.20
  -5   0  -4    2.10    0.70
   5   0   4    2.70    1.60
   5   0   4    4.50    2.90
  -6   0  -4  803.52   20.00
  -6   0  -4  804.82   15.00
   6   0   4  830.82   20.50
   6   0   4  807.32   26.90
  -7   0  -4  828.22   21.70
   7   0   4  877.21   30.00
   7   0   4  893.31   22.40
  -8   0  -4   93.99    6.80
   8   0   4  114.29    7.50
   8   0   4  111.69   11.60
  -9   0  -4  106.19    7.60
   9   0   4   95.69    7.40
   9   0   4  103.49   16.10
 -10   0  -4   42.20    5.90
  10   0   4   43.50    5.90
  10   0   4   35.00    9.50
 -11   0  -4   15.40    4.50
  11   0   4   13.10    4.00
  11   0   4   11.60    6.90
 -12   0  -4   19.70    5.20
  12   0   4   25.60    5.50
  12   0   4   25.60   10.00
  12  -1  -4   40.20    9.50
 -12   1   4   36.10    6.60
 -12   1   4   45.50    6.40
  11  -1  -4   65.39   11.30
 -11   1   4   69.19    6.70
 -11   1   4   74.99    8.00
  10  -1  -4    9.30    5.40
  10  -1  -4   19.40    2.50
 -10   1   4   18.30    3.80
 -10   1   4   20.00    5.00
   9  -1  -4  434.16   20.30
   9  -1  -4  437.06   10.90
  -9   1   4  455.85   17.30
  -9   1   4  452.05   14.60
   8  -1  -4  313.57    8.20
   8  -1  -4  311.27   16.00
  -8   1   4  317.97   13.50
  -8   1   4  326.27   11.30
   7  -1  -4  343.47   15.50
   7  -1  -4  335.17    8.10
  -7   1   4  348.17   11.10
  -7   1   4  352.86   13.60
   6  -1  -4  418.06   16.20
  -6   1   4  413.66   14.30
  -6   1   4  414.26   11.60
   5  -1  -4   44.40    6.00
   5  -1  -4   39.70    1.70
  -5   1   4   42.40    4.30
  -5   1   4   38.10    2.90
  -5   1   4   33.50    1.60
   4  -1  -4 1495.75   25.60
   4  -1  -4 1579.84   34.00
   4  -1  -4 1515.85   25.40
  -4   1   4 1522.25   28.60
  -4   1   4 1566.34   32.40
   3  -1  -4   90.49    2.40
   3  -1  -4   93.99    5.80
   3  -1  -4   89.89    2.40
  -3   1   4   90.49    3.80
   2  -1  -4   29.30    1.50
   2  -1  -4   31.00    3.40
  -2   1   4   32.50    1.70
  -2   1   4   33.80    3.20
  -2   1   4   34.00    2.20
  -1   1   4   35.40    3.60
  -1   1   4   38.30    2.30
  -1   1   4   34.40    2.30
   0   1   4  189.18    5.60
   0   1   4  198.58    6.60
   0   1   4  197.38    5.70
   0   1   4  189.68    8.00
   1   1   4 9999.00  167.98
  -2  -1  -4  799.22   16.60
  -2  -1  -4  774.02   15.90
   2   1   4  778.52   16.70
   2   1   4  772.62   20.70
   2   1   4  791.62   17.20
  -3  -1  -4  840.02   17.00
  -3  -1  -4  862.91   18.40
   3   1   4  805.52   22.70
   3   1   4  885.31   19.30
  -4  -1  -4 1898.11   34.50
  -4  -1  -4 1902.01   36.80
   4   1   4 1961.10   43.20
   4   1   4 1933.31   37.70
  -5  -1  -4   17.30    2.70
  -5  -1  -4   16.90    2.20
   5   1   4   21.90    3.60
   5   1   4   20.70    4.60
  -6  -1  -4   45.00    4.20
  -6  -1  -4   39.90    2.90
   6   1   4   46.70    4.50
   6   1   4   46.00    7.40
  -7  -1  -4    0.00    1.10
  -7  -1  -4    4.30    2.10
   7   1   4    4.70    4.00
   7   1   4   -0.10    1.90
  -8  -1  -4  640.54   19.10
  -8  -1  -4  601.54   14.10
   8   1   4  636.04   26.50
   8   1   4  614.34   21.60
  -9  -1  -4   78.79    6.80
   9   1   4   65.29    6.40
 -10  -1  -4  310.27   14.10
  10   1   4  327.87   14.70
  10   1   4  325.57   21.70
 -11  -1  -4  176.68   11.50
  11   1   4  175.48   11.20
  11   1   4  184.88   18.30
  13  -2  -4   -5.70    5.00
 -13   2   4    3.60    3.10
 -13   2   4   -0.30    3.20
  12  -2  -4    5.40    6.20
 -12   2   4    0.50    2.80
 -12   2   4    3.90    2.90
  11  -2  -4  648.84   29.20
 -11   2   4  670.73   23.20
 -11   2   4  667.43   20.90
  10  -2  -4  150.68   13.40
 -10   2   4  134.79    8.40
 -10   2   4  138.19    9.90
   9  -2  -4    2.10    3.70
  -9   2   4    1.10    2.40
  -9   2   4    5.40    2.60
   8  -2  -4    4.90    3.50
   8  -2  -4    0.00    0.70
  -8   2   4   -0.60    1.60
  -8   2   4    0.10    2.20
   7  -2  -4 1954.10   46.10
  -7   2   4 1996.50   42.60
  -7   2   4 1922.61   38.50
   6  -2  -4  679.23   21.60
  -6   2   4  690.73   19.70
  -6   2   4  717.23   17.00
   5  -2  -4   89.69    6.80
  -5   2   4   96.59    4.80
   4  -2  -4 1313.57   29.60
  -4   2   4 1275.47   28.40
  -4   2   4 1302.47   25.30
   3  -2  -4   68.19    4.80
   3  -2  -4   71.69    1.90
  -3   2   4   68.19    4.70
  -3   2   4   67.19    3.50
   2  -2  -4   57.39    4.10
  -2   2   4   54.29    2.30
  -2   2   4   52.79    3.90
  -2   2   4   56.79    3.10
   1  -2  -4  168.28    6.30
  -1   2   4  159.98    5.40
  -1   2   4  160.58    4.90
  -1   2   4  165.08    6.70
   0  -2  -4 3986.40   69.59
   0   2   4 3995.10   72.19
   0   2   4 4027.60   67.89
   0   2   4 4044.20   69.99
   0   2   4 4038.60   68.19
  -1  -2  -4    3.20    1.40
   1   2   4    2.00    2.10
   1   2   4    0.90    1.00
   1   2   4    0.50    1.00
  -2  -2  -4   85.99    4.40
   2   2   4   85.99    4.50
   2   2   4   90.09    5.90
   2   2   4   92.19    4.80
  -3  -2  -4    7.00    1.70
  -3  -2  -4    4.70    1.40
   3   2   4    6.70    2.70
   3   2   4    6.80    1.80
  -4  -2  -4   30.50    2.90
  -4  -2  -4   32.00    3.20
   4   2   4   33.60    3.50
   4   2   4   34.10    5.30
  -5  -2  -4  202.38    8.40
  -5  -2  -4  203.48    7.60
   5   2   4  216.98   11.90
   5   2   4  210.98    9.10
  -6  -2  -4  381.86   12.90
  -6  -2  -4  390.36   11.40
   6   2   4  379.06   13.60
   6   2   4  397.76   17.60
  -7  -2  -4  170.78    7.20
  -7  -2  -4  197.58    9.70
   7   2   4  197.48   10.00
   7   2   4  178.98   12.70
  -8  -2  -4  178.38    9.70
  -8  -2  -4  165.28    7.10
   8   2   4  170.08    9.90
   8   2   4  176.08   13.90
  -9  -2  -4    1.60    2.60
   9   2   4    1.90    2.60
 -10  -2  -4  243.68   15.00
  10   2   4  272.37   13.70
  10   2   4  269.97   19.80
 -11  -2  -4   45.00    6.90
  11   2   4   41.50    6.90
  11   2   4   49.99   12.50
  13  -3  -4   60.29   12.90
 -13   3   4   54.19    7.70
 -13   3   4   75.29    7.70
  12  -3  -4   64.59   16.30
 -12   3   4   87.69    8.50
 -12   3   4   88.69    8.10
  11  -3  -4  112.49   13.00
 -11   3   4  132.59   10.10
 -11   3   4  134.99    8.90
  10  -3  -4   20.90    7.00
 -10   3   4   22.90    4.30
 -10   3   4   13.90    4.30
   9  -3  -4    4.30    3.40
  -9   3   4    1.70    2.80
  -9   3   4    7.70    4.00
   8  -3  -4   73.59    8.40
  -8   3   4   81.29    6.90
  -8   3   4   78.09    5.70
   7  -3  -4   91.09    8.20
  -7   3   4   85.49    5.50
  -7   3   4   90.99    6.90
   6  -3  -4  123.59    8.60
  -6   3   4  117.29    7.40
  -6   3   4  112.19    5.80
   5  -3  -4  267.47   11.60
  -5   3   4  276.37   10.90
  -5   3   4  265.77    8.80
   4  -3  -4 1717.43   36.70
  -4   3   4 1765.12   36.50
  -4   3   4 1726.63   33.00
   3  -3  -4  247.08    5.40
   3  -3  -4  260.17    9.50
  -3   3   4  250.97    5.50
  -3   3   4  248.68    9.70
  -3   3   4  261.07    8.00
   2  -3  -4  662.13   16.00
  -2   3   4  681.43   13.40
  -2   3   4  707.13   15.30
  -2   3   4  672.03   17.40
   1  -3  -4  484.05   11.70
   1  -3  -4  475.95   13.30
  -1   3   4  479.15   11.00
  -1   3   4  484.05   11.80
   0  -3  -4   78.69    4.80
   0   3   4   74.79    3.70
   0   3   4   78.59    4.00
  -1  -3  -4   13.00    2.10
  -1  -3  -4   15.30    2.60
   1   3   4   12.60    2.10
   1   3   4   12.90    2.10
   1   3   4   14.20    2.20
  -2  -3  -4 3681.73   65.59
   2   3   4 3642.04   64.79
   2   3   4 3692.03   65.39
  -3  -3  -4 2246.68   42.60
  -3  -3  -4 2262.57   43.00
   3   3   4 2288.07   43.60
   3   3   4 2213.18   45.10
  -4  -3  -4   85.99    5.40
  -4  -3  -4   80.39    5.10
   4   3   4   79.39    6.50
   4   3   4   85.39    5.80
  -5  -3  -4    8.90    2.50
  -5  -3  -4    8.30    2.30
   5   3   4    6.00    3.00
   5   3   4   14.40    3.40
  -6  -3  -4   13.50    3.20
  -6  -3  -4   10.80    2.70
   6   3   4   16.70    3.70
   6   3   4    9.40    3.80
  -7  -3  -4   44.60    5.10
  -7  -3  -4   42.50    4.80
   7   3   4   48.30    5.60
   7   3   4   52.69    8.50
  -8  -3  -4  264.37   10.20
  -8  -3  -4  263.17   12.20
   8   3   4  277.97   17.10
   8   3   4  252.97   12.50
  -9  -3  -4  456.75   17.20
   9   3   4  404.46   17.00
   9   3   4  396.46   24.80
 -10  -3  -4  208.38   12.10
  10   3   4  201.98   17.30
  10   3   4  219.38   13.20
  13  -4  -4  468.75   28.70
 -13   4   4  473.95   19.90
 -13   4   4  478.65   19.10
  12  -4  -4   32.90    9.70
 -12   4   4   49.50    7.40
 -12   4   4   44.40    6.70
  11  -4  -4    8.60    5.50
 -11   4   4    1.80    2.60
 -11   4   4    4.70    3.40
  10  -4  -4   18.30    7.00
 -10   4   4   16.60    3.90
 -10   4   4   24.50    5.20
   9  -4  -4   67.29   10.00
  -9   4   4   52.89    5.00
  -9   4   4   55.59    6.40
   8  -4  -4  227.48   13.80
  -8   4   4  213.58   11.30
  -8   4   4  212.48    9.40
   7  -4  -4  293.87   14.40
  -7   4   4  296.27   12.80
  -7   4   4  275.97   10.40
   6  -4  -4   49.20    5.90
  -6   4   4   41.40    4.80
  -6   4   4   49.20    4.00
   5  -4  -4 1753.82   38.60
  -5   4   4 1720.63   34.20
  -5   4   4 1707.73   37.70
   4  -4  -4 5126.89   84.99
   4  -4  -4 5261.57   93.39
  -4   4   4 5168.08   84.79
  -4   4   4 5328.47   94.19
  -4   4   4 5335.27   89.99
   3  -4  -4  187.38    7.90
  -3   4   4  179.18   10.80
  -3   4   4  192.78    5.20
   2  -4  -4  465.05   12.10
   2  -4  -4  475.55   14.30
  -2   4   4  458.25   10.60
  -2   4   4  459.45   12.10
   1  -4  -4  332.07   11.40
  -1   4   4  347.17    9.20
   0  -4  -4    3.20    0.90
   0  -4  -4    1.40    1.40
   0  -4  -4    1.90    1.10
   0   4   4    5.70    1.60
   0   4   4    0.50    1.00
  -1  -4  -4  266.07   10.00
   1   4   4  256.27    8.80
   1   4   4  240.88    8.50
  -2  -4  -4 2780.72   52.09
  -2  -4  -4 2515.45   45.50
   2   4   4 2784.62   50.49
   2   4   4 2676.83   47.20
   2   4   4 2779.62   50.89
  -3  -4  -4 1312.67   28.00
   3   4   4 1304.47   28.40
   3   4   4 1290.27   28.80
   3   4   4 1308.57   28.20
  -4  -4  -4 3709.23   68.19
  -4  -4  -4 3648.03   67.09
   4   4   4 3697.43   68.49
   4   4   4 3618.14   68.89
  -5  -4  -4   98.79    6.50
  -5  -4  -4   94.59    6.40
   5   4   4   92.89    7.40
   5   4   4   94.19    6.90
  -6  -4  -4   91.09    6.50
  -6  -4  -4   92.79    6.60
   6   4   4   82.19    8.00
   6   4   4   86.19    6.70
  -7  -4  -4    0.80    2.20
  -7  -4  -4    2.20    1.90
   7   4   4   -2.50    2.10
   7   4   4    3.80    4.00
  -8  -4  -4    1.80    2.20
  -8  -4  -4   -1.70    2.40
   8   4   4    6.70    4.80
   8   4   4    4.10    3.00
   9   4   4   -0.50    3.80
   9   4   4    4.30    5.70
 -10  -4  -4   57.59    7.70
  10   4   4   81.29    8.70
  13  -5  -4   22.70    9.00
 -13   5   4    8.40    4.60
 -13   5   4   10.60    4.30
  12  -5  -4  113.69   14.30
 -12   5   4   68.39    8.30
  11  -5  -4  170.98   15.40
 -11   5   4  187.08   12.10
 -11   5   4  175.78   10.40
  10  -5  -4   38.30    8.50
 -10   5   4   33.90   10.20
 -10   5   4   34.90    5.20
   9  -5  -4   82.49    9.80
  -9   5   4   83.99    7.80
  -9   5   4   71.19    6.20
   8  -5  -4   23.80    5.80
  -8   5   4   13.80    3.10
  -8   5   4   16.80    4.20
   7  -5  -4  467.65   18.70
  -7   5   4  444.06   16.70
  -7   5   4  435.96   14.20
   6  -5  -4 1325.37   33.90
  -6   5   4 1367.96   29.40
  -6   5   4 1351.36   33.10
   5  -5  -4   70.39    6.20
  -5   5   4   63.69    5.80
  -5   5   4   64.39    4.70
   4  -5  -4 3234.98   60.99
   4  -5  -4 3263.87   62.19
  -4   5   4 3235.58   58.59
  -4   5   4 3162.88   53.99
   3  -5  -4  103.69    6.70
   3  -5  -4  100.09    5.60
  -3   5   4   97.49    4.00
  -3   5   4   90.39    5.20
   2  -5  -4 1206.78   28.30
   2  -5  -4 1190.58   24.20
  -2   5   4 1221.98   23.70
  -2   5   4 1198.08   25.40
   1  -5  -4  259.37    6.80
   1  -5  -4  267.27   10.80
   1  -5  -4  261.67    8.00
  -1   5   4  295.67    9.50
  -1   5   4  279.37    8.60
   0  -5  -4    0.30    1.30
   0   5   4    1.00    1.30
   0   5   4    0.90    1.30
  -1  -5  -4  933.91   23.90
   1   5   4  923.01   21.60
   1   5   4  917.41   21.50
  -2  -5  -4 2196.38   44.90
   2   5   4 2140.59   42.60
   2   5   4 2095.69   42.10
  -3  -5  -4    2.70    2.20
  -3  -5  -4    1.20    2.00
   3   5   4    4.60    2.40
   3   5   4   -0.70    1.70
  -4  -5  -4  317.87   12.70
  -4  -5  -4  304.57   11.50
   4   5   4  292.07   12.10
  -5  -5  -4  145.79    8.20
  -5  -5  -4  134.09    8.30
   5   5   4  120.09    8.00
   5   5   4  126.09    8.00
  -6  -5  -4  115.59    7.90
  -6  -5  -4  121.59    8.00
   6   5   4  132.89    8.90
   6   5   4  109.59    8.70
  -7  -5  -4    0.20    2.40
  -7  -5  -4    1.00    2.50
   7   5   4   -5.60    3.50
   7   5   4    0.30    2.30
  -8  -5  -4  123.39    9.20
  -8  -5  -4  137.39    8.80
   8   5   4  123.39    9.80
  -9  -5  -4   21.50    5.10
   9   5   4   16.00    4.80
  13  -6  -4  114.49   17.20
  13  -6  -4   92.69    9.40
 -13   6   4  100.09    9.20
  12  -6  -4  366.26   24.10
  12  -6  -4  346.17   16.50
 -12   6   4  328.97   15.60
  11  -6  -4   37.10    6.40
  11  -6  -4   22.90    7.20
 -11   6   4   41.50    6.30
 -11   6   4   40.80    6.80
  10  -6  -4    2.00    4.90
  10  -6  -4   21.70    5.10
 -10   6   4   20.00    5.10
 -10   6   4   18.90    4.10
   9  -6  -4   86.99   10.00
  -9   6   4   96.79    7.20
  -9   6   4   98.69    8.80
   8  -6  -4    6.20    3.20
   8  -6  -4   13.60    4.90
  -8   6   4    3.50    2.20
  -8   6   4    2.50    2.70
   7  -6  -4  698.73   21.90
   7  -6  -4  708.13   24.20
  -7   6   4  684.63   19.10
  -7   6   4  670.23   22.10
   6  -6  -4 5118.39   95.89
   6  -6  -4 5233.58   97.79
  -6   6   4 5184.38   91.99
   5  -6  -4  104.59    7.50
   5  -6  -4  117.29    7.90
  -5   6   4  109.49    6.50
  -5   6   4  109.59    3.70
   4  -6  -4  501.55   15.40
   4  -6  -4  468.85   16.20
  -4   6   4  472.05   14.00
  -4   6   4  468.25   11.00
   3  -6  -4  283.87   10.10
   3  -6  -4  293.77   12.50
  -3   6   4  306.67   10.40
  -3   6   4  301.97    8.60
   2  -6  -4    5.20    2.60
   2  -6  -4    5.70    1.70
  -2   6   4    7.30    1.80
  -2   6   4    4.90    2.00
   1  -6  -4   28.10    4.70
  -1   6   4   30.10    3.20
  -1   6   4   26.80    3.70
   0  -6  -4 3552.74   68.29
   0   6   4 3513.45   64.29
   0   6   4 3437.36   63.39
  -1  -6  -4    2.60    2.20
   1   6   4    5.00    2.30
   1   6   4    0.70    1.70
  -2  -6  -4 2320.77   49.40
   2   6   4 2339.97   46.40
   2   6   4 2318.77   46.90
  -3  -6  -4   92.19    7.50
  -3  -6  -4   99.79    6.60
   3   6   4   90.09    6.50
   3   6   4   94.49    6.70
  -4  -6  -4    5.70    2.90
  -4  -6  -4   11.40    3.60
   4   6   4   13.20    3.50
  -5  -6  -4  274.07   12.10
  -5  -6  -4  293.77   13.60
   5   6   4  296.97   13.20
  -6  -6  -4  142.59    9.10
  -6  -6  -4  136.19    9.40
   6   6   4  149.79    9.90
  -7  -6  -4   14.30    4.10
  -7  -6  -4   26.50    5.20
   7   6   4    7.90    3.90
  -8  -6  -4   16.80    3.60
  -8  -6  -4    7.90    4.10
   8   6   4    8.10    3.60
  12  -7  -4  211.78   13.10
  12  -7  -4  180.68   18.40
 -12   7   4  180.58   11.80
  11  -7  -4  116.09   14.00
  11  -7  -4  106.99    9.40
 -11   7   4  102.69    8.30
  10  -7  -4  339.77   20.50
  10  -7  -4  303.07   15.50
 -10   7   4  336.87   14.70
   9  -7  -4   27.90    7.10
   9  -7  -4   38.40    6.20
  -9   7   4   45.90    6.10
   8  -7  -4  143.99   11.70
   8  -7  -4  131.69   11.60
  -8   7   4  139.29    8.40
   7  -7  -4   22.60    5.60
   7  -7  -4   20.30    4.60
  -7   7   4   18.40    3.60
   6  -7  -4  774.32   24.30
   6  -7  -4  775.82   23.70
  -6   7   4  775.42   15.00
  -6   7   4  806.22   21.30
   5  -7  -4  346.17   14.10
   5  -7  -4  344.67   14.60
  -5   7   4  329.77   12.00
  -5   7   4  345.87    8.80
   4  -7  -4  188.38   10.80
   4  -7  -4  200.48    9.40
  -4   7   4  228.08    9.40
  -4   7   4  214.18    7.10
   3  -7  -4   93.59    7.30
   3  -7  -4   90.39    5.70
  -3   7   4  107.59    6.40
   2  -7  -4  306.77   13.40
   2  -7  -4  277.57    8.30
  -2   7   4  286.97    9.70
  -2   7   4  286.77   10.80
   1  -7  -4  618.54   20.50
  -1   7   4  611.04   17.30
  -1   7   4  614.74   16.50
   0  -7  -4   45.90    6.40
   0   7   4   58.29    5.10
   0   7   4   47.10    4.50
  -1  -7  -4  272.57   13.20
   1   7   4  265.07   10.90
   1   7   4  268.07   11.10
  -2  -7  -4  420.26   16.80
   2   7   4  381.66   15.60
   2   7   4  384.66   13.90
  -3  -7  -4  801.52   21.90
  -3  -7  -4  821.62   25.40
   3   7   4  764.82   22.60
   3   7   4  790.32   22.30
  -4  -7  -4   36.80    5.10
   4   7   4   46.20    6.50
  -5  -7  -4   65.39    8.40
  -5  -7  -4   75.09    7.10
   5   7   4   81.99    7.80
  -6  -7  -4   55.09    7.80
  -6  -7  -4   57.39    6.20
   6   7   4   49.20    7.20
  -7  -7  -4   -4.30    2.70
  -7  -7  -4    5.90    3.30
   7   7   4   -1.60    2.90
  12  -8  -4   42.50   11.10
  12  -8  -4   66.99    9.00
 -12   8   4   61.89    8.20
  11  -8  -4   -0.40    3.70
  11  -8  -4   -3.80    4.90
 -11   8   4    4.20    4.20
  10  -8  -4   -2.20    2.90
  10  -8  -4   -1.00    4.90
 -10   8   4   -0.20    2.50
   9  -8  -4  178.48   14.80
   9  -8  -4  178.78   12.00
  -9   8   4  160.58    9.90
   8  -8  -4  745.83   24.80
   8  -8  -4  680.43   30.00
  -8   8   4  751.32   21.90
   7  -8  -4   73.29    8.80
   7  -8  -4   63.79    7.20
  -7   8   4   58.39    5.90
   6  -8  -4   11.40    4.00
  -6   8   4    7.80    2.90
  -6   8   4   11.80    1.70
   5  -8  -4   33.90    5.50
   5  -8  -4   32.50    5.80
  -5   8   4   35.90    3.00
  -5   8   4   36.40    5.10
   4  -8  -4  134.09    9.60
   4  -8  -4  109.59    7.30
  -4   8   4  125.69    7.50
  -4   8   4  136.39    6.10
   3  -8  -4   -0.50    2.00
   3  -8  -4    1.30    2.30
  -3   8   4    0.80    1.70
  -3   8   4   -0.60    1.40
   2  -8  -4  288.97   14.10
  -2   8   4  287.27   11.50
  -2   8   4  291.67   10.60
   1  -8  -4    5.60    3.20
  -1   8   4    9.00    2.80
  -1   8   4   16.90    3.30
   0  -8  -4   13.20    4.50
   0   8   4   12.30    3.30
   0   8   4    9.10    2.90
  -1  -8  -4  697.13   27.10
   1   8   4  764.12   21.40
   1   8   4  738.13   21.50
  -2  -8  -4   95.59    8.70
   2   8   4   95.99    7.60
   2   8   4   97.69    7.20
  -3  -8  -4   65.89    7.70
  -3  -8  -4   84.99    7.00
   3   8   4   70.99    7.30
  -4  -8  -4  487.05   20.30
  -4  -8  -4  457.85   17.00
   4   8   4  472.25   18.50
  -5  -8  -4  129.29    9.10
  -5  -8  -4  130.49   10.30
   5   8   4  141.49   10.50
  -6  -8  -4   -0.90    3.40
  -6  -8  -4   -4.30    2.20
   6   8   4    1.40    2.80
  12  -9  -4   35.60    9.40
  12  -9  -4   47.00   12.40
 -12   9   4   19.90    5.50
  11  -9  -4  102.29   16.40
  11  -9  -4  148.59   12.30
 -11   9   4  147.79   10.20
  10  -9  -4  125.79   13.60
  10  -9  -4  135.69   11.60
 -10   9   4  127.89    9.60
   9  -9  -4   56.59   10.00
   9  -9  -4   55.69    8.20
  -9   9   4   44.10    6.30
   8  -9  -4   99.19   12.10
   8  -9  -4   84.39    8.70
  -8   9   4   87.69    7.50
   7  -9  -4   39.60    7.30
   7  -9  -4   32.00    6.20
  -7   9   4   36.50    5.30
   6  -9  -4   41.30    6.90
   6  -9  -4   60.59    7.00
  -6   9   4   57.39    3.60
  -6   9   4   55.39    5.80
   5  -9  -4   36.10    6.00
   5  -9  -4   48.40    7.40
  -5   9   4   58.29    5.70
  -5   9   4   53.09    3.90
   4  -9  -4  285.77   12.00
   4  -9  -4  323.97   15.70
  -4   9   4  307.47   10.40
  -4   9   4  291.97   12.20
   3  -9  -4  546.95   21.20
  -3   9   4  531.25   15.40
  -3   9   4  497.65   16.80
   2  -9  -4  151.48   11.20
  -2   9   4  147.49    8.00
  -2   9   4  148.59    8.70
   1  -9  -4  422.06   18.70
  -1   9   4  409.26   14.50
  -1   9   4  394.36   14.80
   0  -9  -4   14.20    4.70
   0   9   4    9.20    3.10
   0   9   4   13.50    3.80
  -1  -9  -4   -2.70    2.20
   1   9   4    0.70    2.40
   1   9   4    0.80    2.40
  -2  -9  -4   23.40    6.10
   2   9   4   35.80    5.70
   2   9   4   14.60    3.90
  -3  -9  -4  378.36   18.70
  -3  -9  -4  351.56   15.00
   3   9   4  370.26   16.40
  -4  -9  -4    4.30    3.80
  -4  -9  -4   -0.80    2.80
  -5  -9  -4   28.20    5.30
  -5  -9  -4   23.10    6.20
   5   9   4   28.50    6.20
  11 -10  -4   17.70    8.40
  11 -10  -4   21.20    8.30
 -11  10   4   22.30    5.60
  10 -10  -4  221.18   14.80
  10 -10  -4  201.48   18.00
 -10  10   4  208.58   12.80
   9 -10  -4   89.89   11.30
   9 -10  -4   89.09    9.60
  -9  10   4   82.49    7.80
   8 -10  -4   30.60    7.70
   8 -10  -4   33.30    6.60
  -8  10   4   42.50    6.20
   7 -10  -4   22.40    6.10
   7 -10  -4   23.40    5.70
  -7  10   4   20.70    4.40
   6 -10  -4  111.99    9.40
   6 -10  -4  120.49   10.50
  -6  10   4  106.69    7.90
  -6  10   4  108.99    5.50
   5 -10  -4   58.79    8.90
   5 -10  -4   57.19   11.10
  -5  10   4   63.09    6.20
  -5  10   4   61.09    4.60
   4 -10  -4  127.79   10.90
  -4  10   4  134.69    7.30
  -4  10   4  142.79    8.90
   3 -10  -4   60.89    8.80
  -3  10   4   67.89    6.40
  -3  10   4   51.29    5.20
   2 -10  -4   58.19    8.70
  -2  10   4   58.19    6.20
  -2  10   4   53.49    5.50
   1 -10  -4   31.30    6.90
  -1  10   4   31.80    5.20
  -1  10   4   29.80    5.00
   0 -10  -4   -2.50    2.90
   0  10   4   -2.30    2.10
   0  10   4    0.40    2.40
  -1 -10  -4   12.20    4.60
   1  10   4   20.30    4.70
   1  10   4   17.00    4.00
  -2 -10  -4   -1.30    3.30
   2  10   4   -3.30    2.40
   2  10   4    2.60    3.40
  -3 -10  -4    1.70    3.20
  -3 -10  -4    3.00    4.30
   3  10   4    2.40    3.50
  -4 -10  -4   34.00    6.00
  -4 -10  -4   28.50    7.00
   4  10   4   36.40    7.10
  10 -11  -4  130.09   15.20
  10 -11  -4  129.09   12.00
 -10  11   4  118.29   10.30
   9 -11  -4   41.80    9.50
  -9  11   4   40.50    6.60
   8 -11  -4   14.90    6.10
   8 -11  -4   11.50    4.80
  -8  11   4    6.20    5.70
   7 -11  -4   18.60    5.60
   7 -11  -4    6.00    4.70
  -7  11   4   20.60    4.50
   6 -11  -4   15.70    5.20
   6 -11  -4   10.10    5.20
  -6  11   4   21.00    4.50
  -6  11   4    9.10    2.40
   5 -11  -4  127.89   11.60
  -5  11   4  123.89    7.10
  -5  11   4  123.29    8.80
   4 -11  -4   63.59    9.60
  -4  11   4   68.99    6.80
   3 -11  -4   27.70    6.50
  -3  11   4   39.40    5.40
  -3  11   4   35.00    5.70
   2 -11  -4    2.00    4.10
  -2  11   4    4.00    3.30
  -2  11   4    0.30    2.40
   1 -11  -4   25.40    6.80
  -1  11   4   23.00    4.70
  -1  11   4   25.00    4.90
   0 -11  -4   -1.40    4.00
   0  11   4    8.20    3.60
   0  11   4    3.80    3.40
  -1 -11  -4   -8.50    4.90
   1  11   4   -1.90    2.60
  -2 -11  -4   32.20    7.20
  -2 -11  -4   29.50    5.60
   2  11   4   35.80    6.50
   2  11   4   26.90    5.50
  -3 -11  -4   21.00    5.00
   3  11   4   26.50    6.30
   9 -12  -4   95.19   10.50
   9 -12  -4   62.19   11.30
  -9  12   4   90.39    8.90
   8 -12  -4  155.38   13.80
  -8  12   4  169.78   11.40
   7 -12  -4    3.50    4.50
  -7  12   4    3.40    3.20
   6 -12  -4   14.50    5.10
  -6  12   4   20.50    4.90
   5 -12  -4   -0.60    3.50
  -5  12   4    0.60    2.20
   4 -12  -4  131.49   12.40
  -4  12   4  107.19    9.90
  -4  12   4  113.59    7.90
   3 -12  -4   47.60    9.00
  -3  12   4   46.30    6.10
  -3  12   4   38.90    6.80
   2 -12  -4    0.10    4.20
  -2  12   4    0.30    2.60
   1 -12  -4   45.20    8.80
  -1  12   4   38.40    6.10
  -1  12   4   33.20    5.90
   0 -12  -4   -2.00    3.90
   0  12   4    2.10    3.00
   0  12   4   -0.10    3.00
  -1 -12  -4    5.60    4.80
   1  12   4    8.30    4.00
   1  12   4   -1.30    3.60
   6 -13  -4   54.99   10.00
  -6  13   4   46.10    7.40
   5 -13  -4  145.59   13.60
  -5  13   4  153.78   11.00
  -5  13   4  113.69    8.00
   4 -13  -4   -2.90    3.30
  -4  13   4    3.10    2.80
  -4  13   4   -2.50    2.80
   3 -13  -4   -5.20    3.70
  -3  13   4    1.40    3.10
  -3  13   4    7.40    3.70
  -2  14  -5    0.90    3.10
   2 -14   5    9.60    4.90
  -3  14  -5  112.69    9.70
   3 -14   5  121.29   12.00
  -4  14  -5    0.80    2.90
   4 -14   5    2.90    4.00
  -5  14  -5    9.70    4.40
  -5  14  -5    6.80    3.00
   5 -14   5    1.40    4.50
  -6  14  -5   -1.10    3.00
  -6  14  -5   -1.60    2.30
   6 -14   5   -0.70    3.60
   6 -14   5   -9.50    6.00
   1  13  -5   89.89    9.00
  -1 -13   5   99.79   11.90
   0  13  -5  132.69   10.50
   0 -13   5  155.48   14.40
  -1  13  -5    2.50    3.20
   1 -13   5    3.30    4.30
  -2  13  -5   39.70   10.80
   2 -13   5   61.69    9.60
  -3  13  -5    5.90    3.20
  -3  13  -5   -0.70    1.90
   3 -13   5    3.70    4.00
  -4  13  -5    1.70    3.10
  -4  13  -5    5.30    2.30
   4 -13   5    4.40    5.60
   4 -13   5   -3.30    3.20
  -5  13  -5   81.89    7.90
  -5  13  -5   79.99    5.90
   5 -13   5   76.39    9.40
   5 -13   5   83.69   12.40
  -6  13  -5   57.89    5.50
  -6  13  -5   71.29    7.20
   6 -13   5   54.69   10.80
   6 -13   5   59.29    8.70
  -7  13  -5    0.30    2.90
  -7  13  -5    5.70    2.90
   7 -13   5   11.60    4.60
   7 -13   5    9.60    6.90
  -8  13  -5  143.39    8.80
  -8  13  -5  153.48    9.60
   8 -13   5  147.29   20.20
   8 -13   5  162.18   12.00
  -9  13  -5   55.69    6.40
  -9  13  -5   43.70    6.40
   9 -13   5   59.19   13.70
   9 -13   5   54.79    7.80
   3  12  -5    4.90    3.80
  -3 -12   5   12.70    5.60
   2  12  -5    8.30    3.70
  -2 -12   5    9.70    5.60
   1  12  -5  105.19    9.20
  -1 -12   5   95.19   11.40
   0  12  -5    1.90    3.00
   0 -12   5    3.30    2.00
   0 -12   5   -0.80    3.70
  -1  12  -5  161.68   10.60
  -1  12  -5  155.58    6.90
   1 -12   5  153.28   10.70
   1 -12   5  177.78   14.00
  -2  12  -5    6.30    2.30
  -2  12  -5   14.60    4.10
   2 -12   5    5.30    4.20
   2 -12   5    8.30    4.70
  -3  12  -5    0.70    3.10
  -3  12  -5    2.00    1.60
   3 -12   5    4.00    4.10
   3 -12   5    0.90    3.30
  -4  12  -5   13.80    2.90
  -4  12  -5   17.70    4.40
   4 -12   5   17.70    7.20
   4 -12   5   14.80    5.10
  -5  12  -5    2.00    2.10
  -5  12  -5   -4.10    2.40
   5 -12   5   -1.50    4.70
   5 -12   5   -2.80    2.50
  -6  12  -5   92.99    6.60
  -6  12  -5  104.09    8.10
   6 -12   5  104.19    9.50
   6 -12   5   99.49   14.80
  -7  12  -5   75.09    6.20
  -7  12  -5   69.79    6.80
   7 -12   5   70.99   13.40
   7 -12   5   53.49    7.90
  -8  12  -5   30.60    5.10
  -8  12  -5   25.00    4.50
   8 -12   5   33.70   10.10
   8 -12   5   40.50    6.70
  -9  12  -5    9.10    3.00
  -9  12  -5   -1.60    2.70
   9 -12   5    1.00    3.10
   9 -12   5   12.80    7.80
 -10  12  -5   15.90    4.20
 -10  12  -5   15.90    3.80
  10 -12   5   11.80    8.40
   4  11  -5  307.97   15.80
  -4 -11   5  384.86   21.40
   3  11  -5  528.35   20.50
  -3 -11   5  556.94   25.70
   2  11  -5  183.88   11.50
  -2 -11   5  193.58   14.60
   1  11  -5    3.00    3.00
   1  11  -5   -0.60    2.40
  -1 -11   5   11.00    5.10
  -1 -11   5    2.30    1.30
   0  11  -5  154.48    6.50
   0  11  -5  154.88   10.10
   0 -11   5  176.18    9.50
   0 -11   5  170.28   12.90
  -1  11  -5   84.59    7.60
  -1  11  -5   98.29    5.10
   1 -11   5   92.99    9.50
   1 -11   5   91.49    8.60
  -2  11  -5   14.60    2.60
  -2  11  -5   18.30    4.10
   2 -11   5   20.60    5.30
   2 -11   5   19.40    5.00
  -3  11  -5  211.28   11.00
  -3  11  -5  205.38    8.10
   3 -11   5  220.58   15.70
   3 -11   5  194.18   12.90
  -4  11  -5   24.60    4.60
  -4  11  -5   25.00    3.60
   4 -11   5   23.90    7.60
   4 -11   5   22.30    5.50
  -5  11  -5   14.90    4.00
  -5  11  -5   10.00    2.70
   5 -11   5   14.30    6.30
   5 -11   5    7.80    3.60
  -6  11  -5   47.40    4.60
  -6  11  -5   52.19    6.40
   6 -11   5   55.99    7.60
   6 -11   5   55.99   11.40
  -7  11  -5   53.99    6.00
  -7  11  -5   64.99    5.50
   7 -11   5   59.29   12.00
   7 -11   5   65.09    8.40
  -8  11  -5    2.80    2.40
  -8  11  -5    2.90    2.40
   8 -11   5  -12.20    5.30
   8 -11   5    0.30    2.70
  -9  11  -5   -2.90    2.00
  -9  11  -5    0.00    2.30
   9 -11   5    2.70    3.10
   9 -11   5   -0.40    6.70
 -10  11  -5   95.49    7.50
 -10  11  -5   94.39    7.70
  10 -11   5   98.89   17.70
 -11  11  -5    0.40    2.70
 -11  11  -5   -1.00    3.10
  11 -11   5   -2.30    7.30
   6  10  -5   73.69    8.50
  -6 -10   5   66.69   11.00
   5  10  -5   74.39    8.10
  -5 -10   5   71.69   11.20
   4  10  -5    8.50    3.90
  -4 -10   5    1.50    2.20
  -4 -10   5    3.50    4.70
   3  10  -5   30.30    5.60
  -3 -10   5   30.60    7.10
   2  10  -5  110.59    7.40
   1  10  -5  484.15   17.10
   1  10  -5  422.86   15.50
  -1 -10   5  420.66   19.80
   0  10  -5    8.80    3.40
   0 -10   5    9.70    3.70
   0 -10   5    6.40    4.10
  -1  10  -5  167.38    9.40
   1 -10   5  162.48   11.70
   1 -10   5  157.58   11.40
  -2  10  -5  159.48    9.30
  -2  10  -5  163.78    6.60
   2 -10   5  153.58   11.00
   2 -10   5  163.28   12.70
  -3  10  -5  172.78    6.90
  -3  10  -5  151.58    9.00
   3 -10   5  158.08   13.50
  -4  10  -5   30.10    3.60
  -4  10  -5   24.10    5.60
   4 -10   5   27.40    8.00
   4 -10   5   19.60    4.80
  -5  10  -5   36.70    3.70
   5 -10   5   31.40    5.70
   5 -10   5   21.80    7.30
  -6  10  -5   20.40    3.40
   6 -10   5   25.50    5.00
  -7  10  -5   63.79    6.20
  -7  10  -5   62.89    6.40
   7 -10   5   62.39   12.10
   7 -10   5   75.59    6.80
  -8  10  -5   61.79    6.00
  -8  10  -5   66.59    5.90
   8 -10   5   79.39    6.80
   8 -10   5   74.49   13.80
  -9  10  -5    6.20    2.90
  -9  10  -5    9.70    3.30
   9 -10   5   12.50    3.40
   9 -10   5   13.00    8.60
 -10  10  -5  125.19    8.30
 -10  10  -5  125.99    8.70
  10 -10   5  113.59   18.90
 -11  10  -5   87.99    7.70
 -11  10  -5   69.19    6.60
  11 -10   5   83.09   16.90
   7   9  -5  217.68   12.90
  -7  -9   5  235.38   17.00
   6   9  -5  330.67   15.80
  -6  -9   5  310.57   18.80
   5   9  -5  354.46   15.60
  -5  -9   5  376.96   19.50
   4   9  -5   64.39    6.80
   4   9  -5   67.49    7.20
  -4  -9   5   82.59    9.80
   3   9  -5   49.80    5.60
   3   9  -5   50.69    6.60
  -3  -9   5   49.10    3.40
  -3  -9   5   61.29    9.10
   2   9  -5   20.30    4.30
   2   9  -5   22.90    4.20
  -2  -9   5   25.20    2.50
  -2  -9   5   21.80    5.20
   1   9  -5  126.09    8.00
  -1  -9   5  112.79    4.70
  -1  -9   5  131.29   10.40
  -1  -9   5  124.39    8.50
   0   9  -5  518.75   20.10
   0   9  -5  530.15   12.50
   0  -9   5  554.84   20.30
  -1   9  -5  167.48    6.00
  -1   9  -5  159.48    8.80
   1  -9   5  156.18   10.60
   1  -9   5  166.88   11.90
  -2   9  -5  315.97   12.30
  -2   9  -5  324.97    9.30
   2  -9   5  295.37   17.00
   2  -9   5  317.27   14.50
  -3   9  -5   -1.30    2.10
   3  -9   5   -0.60    1.90
   3  -9   5    3.80    4.40
  -4   9  -5    1.00    1.20
  -4   9  -5    0.80    1.90
   4  -9   5   -0.10    2.20
   4  -9   5   -9.20    3.50
  -5   9  -5   24.60    4.40
  -5   9  -5   25.40    3.30
   5  -9   5   29.30    5.00
   5  -9   5   31.10    8.00
  -6   9  -5   35.00    5.00
  -6   9  -5   28.70    4.00
   6  -9   5   22.10    4.30
   6  -9   5   38.60    9.30
  -7   9  -5   36.60    4.60
  -7   9  -5   32.70    5.00
   7  -9   5   48.20   10.80
   7  -9   5   33.90    4.90
  -8   9  -5   16.20    3.40
  -8   9  -5   12.70    3.40
   8  -9   5    9.90    2.70
   8  -9   5   21.50    8.00
  -9   9  -5  666.73   27.30
  -9   9  -5  705.73   20.10
   9  -9   5  562.94   17.40
   9  -9   5  713.43   36.10
 -10   9  -5   38.20    5.20
 -10   9  -5   43.30    5.80
  10  -9   5   39.40   12.20
 -11   9  -5  150.68   14.00
 -11   9  -5  155.48    9.40
  11  -9   5  166.58   20.20
 -12   9  -5  112.39    9.00
  12  -9   5   98.29   18.50
   8   8  -5   44.80    6.70
  -8  -8   5   46.80    8.60
   7   8  -5   -4.50    3.80
   7   8  -5    4.10    3.60
  -7  -8   5   -1.70    1.70
   6   8  -5   29.40    5.80
   6   8  -5   37.50    6.10
  -6  -8   5   29.00    7.00
   5   8  -5  125.09    8.80
   5   8  -5  108.79    8.60
  -5  -8   5  108.89    5.40
  -5  -8   5  116.09   10.90
   4   8  -5   44.40    5.70
   4   8  -5   46.80    6.40
  -4  -8   5   50.19    8.20
  -4  -8   5   50.19    3.40
   3   8  -5   66.49    6.40
   3   8  -5   49.20    5.50
  -3  -8   5   66.09    7.80
  -3  -8   5   59.39    3.50
   2   8  -5  259.37   17.60
   2   8  -5  247.78   11.50
  -2  -8   5  218.58   19.60
  -2  -8   5  245.68    7.00
   1   8  -5  406.46   14.20
  -1  -8   5  422.76   16.40
  -1  -8   5  416.96   17.30
  -1  -8   5  429.96    9.90
   0   8  -5  101.19    4.10
   0   8  -5   95.59    6.70
   0  -8   5   95.79    8.10
   0  -8   5  101.49    8.90
  -1   8  -5  993.70   19.60
  -1   8  -5  972.00   24.40
   1  -8   5  971.20   27.50
   1  -8   5 1037.30   31.60
  -2   8  -5  247.68    7.40
  -2   8  -5  220.68   10.10
   2  -8   5  275.27   16.10
   2  -8   5  251.67   12.00
  -3   8  -5  388.26   10.40
  -3   8  -5  378.16   13.20
   3  -8   5  373.66   19.60
   3  -8   5  401.36   14.90
  -4   8  -5    2.70    1.50
  -4   8  -5   -1.80    1.70
   4  -8   5   -1.80    1.40
   4  -8   5    0.50    3.60
  -5   8  -5  295.47    9.60
  -5   8  -5  287.47   11.50
   5  -8   5  271.07   11.50
   5  -8   5  299.77   19.20
  -6   8  -5  140.89    6.80
  -6   8  -5  144.59    8.10
   6  -8   5  161.78   15.10
   6  -8   5  152.78    8.10
  -7   8  -5  350.86   13.00
  -7   8  -5  339.97   11.80
   7  -8   5  337.77   12.10
  -8   8  -5  271.57   11.70
   8  -8   5  296.67   21.80
  -9   8  -5  406.56   14.50
  -9   8  -5  389.46   14.70
   9  -8   5  394.16   26.30
 -10   8  -5  145.59    9.10
 -10   8  -5  141.69    8.70
  10  -8   5  129.79   17.00
 -11   8  -5  139.09    8.90
 -11   8  -5  142.99    9.50
 -12   8  -5  172.38   10.70
 -12   8  -5  112.39    8.10
  12  -8   5  151.38   22.20
   8   7  -5   32.80    5.70
   8   7  -5   29.30    6.10
  -8  -7   5   27.10    8.00
   7   7  -5   42.40    6.20
   7   7  -5   36.50    6.60
  -7  -7   5   43.30    4.10
  -7  -7   5   35.70    7.00
   6   7  -5    6.60    2.90
   6   7  -5    2.40    3.00
  -6  -7   5   -3.30    3.10
  -6  -7   5   -0.70    1.50
   5   7  -5   33.40    5.00
   5   7  -5   26.00    5.00
  -5  -7   5   29.50    5.90
  -5  -7   5   25.10    3.00
   4   7  -5   82.89   11.50
   4   7  -5   96.89    7.60
  -4  -7   5  100.79    9.00
  -4  -7   5   93.79    4.40
   3   7  -5  855.71   24.30
   3   7  -5  869.71   22.70
  -3  -7   5  872.51   27.10
  -3  -7   5  877.41   17.70
   2   7  -5    3.90    2.30
   2   7  -5    6.10    2.90
  -2  -7   5    3.40    2.80
  -2  -7   5    3.30    1.10
  -2  -7   5    7.60    3.50
   1   7  -5   16.90    3.40
  -1  -7   5   18.50    1.70
  -1  -7   5   12.10    3.60
  -1  -7   5    9.70    4.40
   0   7  -5   88.49    3.50
   0   7  -5   96.99    6.20
   0  -7   5  112.19    7.80
  -1   7  -5 3182.48   53.59
  -1   7  -5 3238.18   59.69
   1  -7   5 3031.30   61.99
   1  -7   5 3206.98   69.49
  -2   7  -5 1251.47   23.60
  -2   7  -5 1226.98   28.00
   2  -7   5 1251.77   30.10
   2  -7   5 1288.57   37.40
  -3   7  -5   67.89    5.40
  -3   7  -5   70.69    3.70
   3  -7   5   65.39    5.60
   3  -7   5   56.39    8.90
  -4   7  -5  193.08    8.80
  -4   7  -5  192.58    6.80
   4  -7   5  190.78   14.20
   4  -7   5  192.68    8.80
  -5   7  -5  123.39    7.20
  -5   7  -5  125.19    5.80
   5  -7   5  130.19    7.00
   5  -7   5  125.89   12.60
  -6   7  -5   55.39    4.30
  -6   7  -5   49.80    5.00
   6  -7   5   61.59    4.50
   6  -7   5   50.49    9.40
  -7   7  -5 1289.27   28.50
  -7   7  -5 1284.57   30.10
   7  -7   5 1330.77   45.30
   7  -7   5 1295.17   27.60
  -8   7  -5 1235.08   29.60
  -8   7  -5 1224.48   28.40
   8  -7   5 1222.08   25.50
   8  -7   5 1240.88   45.30
  -9   7  -5  347.97   13.60
  -9   7  -5  349.17   13.30
   9  -7   5  326.07   23.80
 -10   7  -5   18.70    4.10
  10  -7   5   14.30    8.10
 -11   7  -5   49.00    5.60
 -11   7  -5   36.90    5.80
  11  -7   5   49.90   12.80
 -12   7  -5   36.10    6.10
 -12   7  -5   32.10    5.20
  12  -7   5   35.90   11.60
   9   6  -5   13.00    4.00
   9   6  -5   15.90    6.50
  -9  -6   5    8.20    2.90
  -9  -6   5   27.00    9.60
   8   6  -5    0.50    2.60
   8   6  -5    3.70    3.60
  -8  -6   5    2.20    3.80
  -8  -6   5   -0.10    2.00
   7   6  -5  178.28    9.80
   7   6  -5  145.79   13.40
  -7  -6   5  128.69   11.50
  -7  -6   5  170.28    7.50
   6   6  -5   44.60    5.00
   6   6  -5   32.80    5.80
  -6  -6   5   40.70    7.20
  -6  -6   5   48.40    3.70
   5   6  -5   46.10    6.50
   5   6  -5   49.10    5.20
  -5  -6   5   52.09    7.90
  -5  -6   5   46.00    5.10
   4   6  -5    3.70    2.20
   4   6  -5    5.30    2.90
  -4  -6   5    0.30    1.00
  -4  -6   5    3.40    3.10
   3   6  -5  499.95   14.90
   3   6  -5  474.45   16.70
  -3  -6   5  490.55   10.80
  -3  -6   5  478.95   18.10
   2   6  -5  492.75   14.50
  -2  -6   5  484.85   10.10
  -2  -6   5  469.05   19.60
  -2  -6   5  500.95   17.70
   1   6  -5 2225.58   43.40
  -1  -6   5 2149.08   46.90
  -1  -6   5 2286.27   49.30
   0   6  -5 3963.50   72.09
   0   6  -5 3902.71   65.89
   0  -6   5 4061.29   75.49
   0  -6   5 4143.39   80.69
  -1   6  -5  244.98    9.40
  -1   6  -5  240.28    5.90
   1  -6   5  229.58   10.20
   1  -6   5  248.58   13.80
  -2   6  -5  465.95   10.20
  -2   6  -5  465.55   13.90
   2  -6   5  451.45   14.80
  -3   6  -5  777.82   16.00
  -3   6  -5  753.22   19.30
   3  -6   5  787.92   19.70
   3  -6   5  763.92   27.60
  -4   6  -5    4.40    2.10
  -4   6  -5    2.70    1.20
   4  -6   5    6.90    1.90
   4  -6   5    3.20    4.00
  -5   6  -5   41.90    4.30
  -5   6  -5   36.00    3.20
   5  -6   5   34.40    3.30
   5  -6   5   34.60    8.10
  -6   6  -5  334.47   10.60
  -6   6  -5  335.57   12.10
   6  -6   5  326.17   19.60
   6  -6   5  333.27   10.00
  -7   6  -5    2.10    2.40
  -7   6  -5    4.40    2.00
   7  -6   5   -2.10    4.20
   7  -6   5    1.80    1.10
  -8   6  -5   18.30    3.80
  -8   6  -5   15.60    3.30
   8  -6   5   25.20    7.90
  -9   6  -5   51.79    5.40
  -9   6  -5   53.79    6.40
   9  -6   5   64.89   12.70
 -10   6  -5   67.69    6.40
  10  -6   5   77.09   14.30
 -11   6  -5   94.29    7.70
 -11   6  -5   83.99    7.30
  11  -6   5   98.29   17.10
 -12   6  -5  108.09    8.90
 -12   6  -5  120.19    9.00
  12  -6   5  129.49   20.00
  10   5  -5   36.20    9.00
  10   5  -5   66.39    6.80
 -10  -5   5   54.69    5.60
   9   5  -5   -1.70    2.40
   9   5  -5    5.40    4.20
  -9  -5   5    5.30    3.90
  -9  -5   5    4.10    2.50
   8   5  -5    1.30    2.30
   8   5  -5   -2.40    3.40
  -8  -5   5    0.10    3.00
  -8  -5   5    3.70    1.90
   7   5  -5   64.49    6.70
   7   5  -5   52.39    7.90
  -7  -5   5   63.49    7.80
  -7  -5   5   63.29    4.60
   6   5  -5  230.98   13.10
   6   5  -5  256.37   10.40
  -6  -5   5  243.48    8.40
   5   5  -5  760.92   19.70
   5   5  -5  730.53   23.00
  -5  -5   5  750.42   16.50
  -5  -5   5  740.73   24.10
   4   5  -5   99.19    6.00
   4   5  -5  100.99    7.80
  -4  -5   5  105.69    4.20
   3   5  -5  315.67   13.00
   3   5  -5  325.27   10.80
  -3  -5   5  324.17    7.70
  -3  -5   5  323.97   13.70
   2   5  -5   38.80    3.80
  -2  -5   5   33.60    1.70
  -2  -5   5   36.50    5.40
  -2  -5   5   41.40    4.90
   1   5  -5 1091.99   23.80
  -1  -5   5 1077.19   29.10
  -1  -5   5 1071.09   18.10
  -1  -5   5 1084.19   26.60
  -1  -5   5 1043.70   18.10
   0   5  -5 3754.92   65.69
   0   5  -5 3603.74   59.29
   0  -5   5 3651.33   73.79
   0  -5   5 3652.63   59.29
  -1   5  -5 1634.24   27.80
  -1   5  -5 1554.04   36.10
   1  -5   5 1646.94   41.20
   1  -5   5 1636.74   34.20
   1  -5   5 1689.83   27.90
  -2   5  -5   12.20    1.40
  -2   5  -5    9.60    2.80
   2  -5   5   11.80    2.50
   2  -5   5    9.10    4.10
  -3   5  -5  435.16   10.20
  -3   5  -5  468.75   13.30
   3  -5   5  432.86   12.30
   3  -5   5  433.16   19.60
  -4   5  -5  225.18    7.10
  -4   5  -5  228.88    9.00
   4  -5   5  226.78   14.60
   4  -5   5  236.48    7.90
  -5   5  -5  744.83   19.10
  -5   5  -5  725.73   16.80
   5  -5   5  729.73   16.10
   5  -5   5  724.03   28.00
  -6   5  -5  379.96   11.50
  -6   5  -5  387.86   13.00
   6  -5   5  388.06   20.70
   6  -5   5  379.06    9.30
  -7   5  -5   24.20    3.50
  -7   5  -5   31.10    4.50
   7  -5   5   29.90    7.50
  -8   5  -5    3.20    2.20
  -8   5  -5    2.90    2.20
  -9   5  -5  611.54   18.40
  -9   5  -5  572.34   18.60
   9  -5   5  599.24   30.50
   9  -5   5  597.64   18.00
 -10   5  -5  521.35   17.60
  10  -5   5  493.85   29.30
  10  -5   5  490.55   24.40
 -11   5  -5   38.30    6.00
 -11   5  -5   33.70    5.30
  11  -5   5   38.10   10.60
 -12   5  -5  108.49    9.00
 -12   5  -5  114.99    8.80
  12  -5   5  118.29   19.20
  10   4  -5    6.00    3.30
  10   4  -5    7.50    5.90
 -10  -4   5   14.60    3.50
 -10  -4   5    9.60    5.00
   9   4  -5   18.60    6.10
   9   4  -5   32.60    4.90
  -9  -4   5   34.10    7.10
  -9  -4   5   29.80    4.20
   8   4  -5  176.18   12.90
   8   4  -5  169.38    8.90
  -8  -4   5  174.98   12.20
  -8  -4   5  159.48    7.80
   7   4  -5  643.64   17.80
   7   4  -5  661.43   23.50
  -7  -4   5  622.04   16.10
  -7  -4   5  562.44   26.20
   6   4  -5    4.70    2.00
   6   4  -5   -0.70    2.50
  -6  -4   5    2.10    3.00
  -6  -4   5    1.60    1.30
   5   4  -5   13.10    4.00
   5   4  -5   15.90    2.90
  -5  -4   5   16.70    4.20
  -5  -4   5   13.90    2.10
   4   4  -5    5.30    2.80
   4   4  -5    5.80    2.00
  -4  -4   5    3.30    2.40
  -4  -4   5    7.00    1.40
   3   4  -5  151.18   10.40
   3   4  -5  155.18    6.60
  -3  -4   5  163.08    4.50
  -3  -4   5  165.48    9.00
   2   4  -5  737.33   17.50
  -2  -4   5  722.93   13.00
  -2  -4   5  745.83   21.40
  -2  -4   5  731.63   13.00
  -2  -4   5  744.13   20.40
   1   4  -5 8591.14  144.89
  -1  -4   5 8826.82  153.08
   0   4  -5  402.76   11.50
   0  -4   5  396.86   12.50
   0  -4   5  395.46   16.10
  -1   4  -5 1107.09   19.10
  -1   4  -5 1095.59   23.70
   1  -4   5 1095.89   24.20
   1  -4   5 1108.69   19.10
   1  -4   5 1156.38   31.40
  -2   4  -5 4445.46   76.89
  -2   4  -5 4328.57   72.29
   2  -4   5 4375.36   75.99
   2  -4   5 4390.06   87.09
  -3   4  -5  106.69    4.10
  -3   4  -5  101.39    5.60
   3  -4   5  105.29    4.70
   3  -4   5  112.09    9.70
  -4   4  -5  553.84   17.50
  -4   4  -5  608.64   13.60
   4  -4   5  602.64   13.00
   4  -4   5  565.54   22.80
  -5   4  -5  303.57    9.20
  -5   4  -5  284.77   10.50
   5  -4   5  301.37   10.20
   5  -4   5  308.47    7.10
   5  -4   5  305.17    7.10
  -6   4  -5  338.47   10.70
   6  -4   5  336.47   11.40
  -7   4  -5    2.40    1.80
   7  -4   5   -0.10    1.60
   7  -4   5    3.90    4.50
  -8   4  -5    4.70    2.30
   8  -4   5    5.90    2.60
   8  -4   5    2.80    4.70
  -9   4  -5   15.60    3.70
   9  -4   5   20.30    4.10
   9  -4   5   22.60    8.00
 -10   4  -5  321.47   13.70
  10  -4   5  340.67   24.20
  10  -4   5  338.17   13.70
 -11   4  -5  110.29    8.50
  11  -4   5  110.29    8.00
  11  -4   5  113.19   18.00
 -12   4  -5   30.50    5.50
  12  -4   5   10.80    7.60
  12  -4   5   12.50    3.90
  11   3  -5   74.39    6.20
  11   3  -5   46.50   14.50
 -11  -3   5   74.29    6.80
 -11  -3   5   62.49    9.40
  10   3  -5    5.80    4.60
  10   3  -5   -0.30    2.30
 -10  -3   5    4.50    3.80
 -10  -3   5    0.40    2.30
   9   3  -5  140.59    7.80
   9   3  -5  146.29   12.10
  -9  -3   5  151.08   11.30
   8   3  -5    6.50    4.30
   8   3  -5   11.50    2.90
  -8  -3   5    5.10    2.20
  -8  -3   5   12.00    4.20
   7   3  -5  761.72   26.00
   7   3  -5  793.02   19.60
  -7  -3   5  844.92   25.90
  -7  -3   5  788.92   18.90
   6   3  -5   16.70    4.50
   6   3  -5   13.10    2.60
  -6  -3   5   17.60    2.50
  -6  -3   5   14.30    3.90
   5   3  -5  294.17   13.30
   5   3  -5  300.37    9.60
  -5  -3   5  311.47    8.60
  -5  -3   5  306.47   13.20
   4   3  -5  244.58   11.30
   4   3  -5  242.98    8.10
  -4  -3   5  238.78   11.00
  -4  -3   5  236.78    6.60
   3   3  -5   14.70    2.20
   3   3  -5   13.00    3.30
  -3  -3   5   13.80    1.30
  -3  -3   5   17.40    3.50
   2   3  -5   51.79    3.50
  -2  -3   5   46.40    1.60
  -2  -3   5   52.19    1.60
  -2  -3   5   54.29    5.50
  -2  -3   5   59.49    4.80
   1   3  -5 1218.28   24.20
  -1  -3   5 1165.38   29.80
   0   3  -5    2.40    1.50
   0  -3   5    1.70    2.50
   0  -3   5    1.90    1.50
  -1   3  -5 4898.51   82.39
  -1   3  -5 4740.03   77.79
   1  -3   5 4715.63   81.99
   1  -3   5 4828.22   91.59
   1  -3   5 4786.92   77.79
   2  -3   5 8361.46  149.88
  -3   3  -5    0.70    0.80
   3  -3   5    1.10    2.60
   3  -3   5    1.20    1.00
   3  -3   5    2.10    1.40
  -4   3  -5    1.90    0.60
  -4   3  -5    2.60    1.10
   4  -3   5    0.00    2.70
   4  -3   5    0.60    1.40
   4  -3   5    3.10    0.70
  -5   3  -5   81.49    4.50
   5  -3   5   78.39    5.00
   5  -3   5   78.09    8.70
  -6   3  -5   63.89    4.50
   6  -3   5   68.99    8.80
   6  -3   5   66.79    4.90
  -7   3  -5   22.80    3.50
   7  -3   5   27.20    3.90
   7  -3   5   23.00    7.00
  -8   3  -5  959.70   24.10
   8  -3   5  979.50   24.60
   8  -3   5  971.70   36.70
  -9   3  -5   -1.80    1.70
   9  -3   5    2.90    4.90
   9  -3   5   -0.70    2.10
 -10   3  -5  189.88   10.70
  10  -3   5  181.68   10.20
  10  -3   5  210.08   19.30
 -11   3  -5    9.50    3.40
  11  -3   5    3.30    2.90
  11  -3   5   16.30    8.30
 -12   3  -5    2.70    3.70
  12  -3   5    3.90    3.60
  12  -3   5    4.50    6.40
  11   2  -5   -0.20    5.50
  11   2  -5   -1.10    2.20
 -11  -2   5    2.90    3.90
 -11  -2   5    2.30    2.50
  10   2  -5    7.80    2.50
  10   2  -5   13.10    6.10
 -10  -2   5    3.40    3.00
 -10  -2   5    5.60    2.90
   9   2  -5  113.29   11.10
   9   2  -5   93.99    5.80
  -9  -2   5   98.29    9.40
  -9  -2   5   92.69    6.40
   8   2  -5   20.90    3.20
  -8  -2   5   37.70    6.30
  -8  -2   5   28.20    4.00
   7   2  -5  282.17   14.70
   7   2  -5  292.57    9.50
  -7  -2   5  295.27    9.80
  -7  -2   5  277.37   13.50
   6   2  -5 1409.36   29.00
   6   2  -5 1423.76   36.00
  -6  -2   5 1388.36   28.30
  -6  -2   5 1415.96   34.60
   5   2  -5    0.10    1.00
   5   2  -5    2.60    2.20
  -5  -2   5    1.70    1.10
  -5  -2   5    0.10    1.90
   4   2  -5  160.78    5.80
   4   2  -5  154.38    8.90
  -4  -2   5  155.38    5.10
  -4  -2   5  159.98    8.50
   3   2  -5  342.87   12.80
   3   2  -5  344.57    9.10
  -3  -2   5  345.27    7.60
  -3  -2   5  334.17   11.90
   2   2  -5  115.79    3.00
   2   2  -5  127.49    4.90
  -2  -2   5  126.49    7.60
  -2  -2   5  121.89    3.10
  -2  -2   5  115.59    6.20
   1   2  -5  627.94   11.50
   1   2  -5  636.04   14.30
  -1  -2   5  635.34   10.80
  -1  -2   5  629.04   19.30
  -1  -2   5  638.74   15.90
   0  -2   5 9977.20  172.28
  -1   2  -5 4298.77   75.19
  -1   2  -5 4529.95   72.89
   1  -2   5 4400.46   83.89
   1  -2   5 4324.67   74.39
  -2   2  -5 1921.71   33.10
   2  -2   5 1941.11   35.40
   2  -2   5 1785.62   35.90
   2  -2   5 1892.41   43.80
  -3   2  -5 3465.55   57.69
  -3   2  -5 3530.95   60.09
   3  -2   5 3499.25   61.89
   3  -2   5 3506.95   57.79
   3  -2   5 3572.34   72.29
  -4   2  -5   36.10    2.90
   4  -2   5   27.40    5.50
   4  -2   5   37.20    3.90
  -5   2  -5  225.88    8.10
   5  -2   5  227.58    8.80
   5  -2   5  252.67   14.50
  -6   2  -5   40.10    3.80
   6  -2   5   40.20    4.10
   6  -2   5   50.59    8.60
  -7   2  -5   32.80    4.20
   7  -2   5   38.80    8.20
   7  -2   5   38.20    4.90
  -8   2  -5  136.09    8.80
   8  -2   5  124.79   13.10
   8  -2   5  141.69    8.10
  -9   2  -5  172.68    9.40
   9  -2   5  145.19   15.20
 -10   2  -5  265.17   12.70
  10  -2   5  267.27   21.00
  10  -2   5  263.87   12.60
 -11   2  -5    1.50    2.80
  11  -2   5    2.40    6.20
  11  -2   5    5.40    3.20
 -12   2  -5   -4.30    2.50
  12  -2   5    1.00    2.90
  12  -2   5    4.30    7.70
  12   1  -5  265.87   20.30
 -12  -1   5  282.27   15.80
  11   1  -5    2.40    5.60
 -11  -1   5   -1.60    2.20
 -11  -1   5   -0.20    3.30
  10   1  -5   10.70    5.70
  10   1  -5    6.40    2.10
 -10  -1   5   11.80    3.30
 -10  -1   5    5.60    3.90
   9   1  -5   -4.20    3.10
   9   1  -5   -0.70    1.40
  -9  -1   5    1.10    4.80
  -9  -1   5    2.40    2.20
   8   1  -5    8.00    2.30
   8   1  -5    4.70    3.90
  -8  -1   5    5.90    2.80
  -8  -1   5    0.90    1.60
   7   1  -5   16.30    4.70
   7   1  -5   21.00    2.70
  -7  -1   5   21.00    3.10
  -7  -1   5   15.70    4.10
   6   1  -5 1271.47   24.80
   6   1  -5 1299.87   33.60
  -6  -1   5 1280.27   26.30
  -6  -1   5 1273.57   31.50
   5   1  -5  879.21   24.70
   5   1  -5  858.11   17.60
  -5  -1   5  859.41   23.20
  -5  -1   5  886.71   18.30
   4   1  -5   80.19    6.40
   4   1  -5   87.69    3.70
  -4  -1   5   84.19    6.10
  -4  -1   5   80.99    3.50
   3   1  -5  349.07   12.70
   3   1  -5  346.97    8.40
  -3  -1   5  327.57   11.40
  -3  -1   5  336.57    7.80
   2   1  -5   50.19    2.90
  -2  -1   5   44.40    4.60
  -2  -1   5   47.70    3.30
   1   1  -5  970.10   17.10
   1   1  -5  964.80   19.30
  -1  -1   5  970.70   21.20
  -1  -1   5  950.20   24.70
  -1  -1   5  975.80   17.10
   0  -1   5 1600.54   28.90
   0  -1   5 1520.65   35.30
   0  -1   5 1538.65   29.70
   0  -1   5 1548.45   26.90
  -1   1  -5   46.40    2.40
   1  -1   5   49.60    3.00
   1  -1   5   60.89    6.40
  -2   1  -5 3248.97   55.39
  -2   1  -5 3214.18   54.79
   2  -1   5 3323.67   65.69
   2  -1   5 3231.28   54.69
  -3   1  -5   10.00    1.80
  -3   1  -5   11.80    1.10
  -3   1  -5   13.70    1.00
   3  -1   5    5.30    3.20
   3  -1   5   12.10    2.20
  -4   1  -5    8.70    1.80
   4  -1   5   11.80    4.00
   4  -1   5   10.40    2.20
  -5   1  -5   13.40    2.40
   5  -1   5   21.90    5.20
   5  -1   5   18.40    3.00
  -6   1  -5  357.76   11.70
   6  -1   5  356.56   18.10
   6  -1   5  345.97   12.10
  -7   1  -5   91.59    6.00
   7  -1   5   79.59    6.00
   7  -1   5   96.49   10.90
  -8   1  -5  149.39    8.30
   8  -1   5  156.68    9.00
   8  -1   5  135.19   13.50
  -9   1  -5   -0.80    1.90
   9  -1   5   10.40    6.30
   9  -1   5    1.20    2.40
 -10   1  -5    5.10    3.00
  10  -1   5   -1.20    2.60
  10  -1   5    2.50    5.80
 -11   1  -5   -3.10    2.20
  11  -1   5  -11.80    5.20
  11  -1   5    4.30    3.10
 -12   1  -5   73.79    8.00
  12  -1   5   76.39   10.20
  12  -1   5   72.89   14.70
  12   0  -5   -0.10    4.90
 -12   0   5    4.80    3.00
 -12   0   5    9.60    4.30
  11   0  -5   21.40    7.80
 -11   0   5   16.50    3.90
 -11   0   5   25.00    5.50
  10   0  -5    2.50    4.20
 -10   0   5    3.50    2.60
 -10   0   5   15.30    4.40
   9   0  -5   21.40    6.40
   9   0  -5   30.20    2.80
  -9   0   5   27.60    4.20
  -9   0   5   32.50    6.10
   8   0  -5  190.28   12.80
   8   0  -5  173.78    6.20
  -8   0   5  187.68    8.20
  -8   0   5  184.58   10.70
   7   0  -5   16.90    2.10
   7   0  -5   14.40    4.30
  -7   0   5   16.20    2.70
  -7   0   5   12.00    3.20
   6   0  -5   39.00    6.20
   6   0  -5   39.50    2.50
  -6   0   5   38.80    3.30
  -6   0   5   40.10    4.90
   5   0  -5  391.06    8.70
   5   0  -5  361.96   14.50
  -5   0   5  390.56   10.20
  -5   0   5  400.86   13.90
   4   0  -5   89.89    3.20
  -4   0   5   91.39    3.90
  -4   0   5   91.59    6.10
   3   0  -5  809.32   21.00
   3   0  -5  776.02   15.20
  -3   0   5  801.62   15.80
   2   0  -5    5.70    1.30
  -2   0   5    7.20    2.60
  -2   0   5    4.00    1.00
  -2   0   5    2.60    1.70
  -1   0   5  916.41   17.20
  -1   0   5  917.41   23.10
  -1   0   5  924.51   17.80
   0   0   5  265.87    7.40
   0   0   5  272.17    6.80
   0   0   5  268.77    8.20
   0   0   5  272.27   11.30
   1   0   5  511.85   12.20
   1   0   5  514.95   11.90
   1   0   5  502.35   16.70
   1   0   5  518.45   11.40
  -2   0  -5  617.24   13.70
   2   0   5  621.04   19.70
   2   0   5  609.94   14.50
  -3   0  -5  716.03   16.00
  -3   0  -5  711.73   13.90
  -3   0  -5  680.83   13.60
   3   0   5  732.43   22.60
   3   0   5  722.93   17.00
  -4   0  -5 1396.16   24.50
  -4   0  -5 1396.16   24.60
  -4   0  -5 1436.86   28.60
   4   0   5 1454.75   29.70
   4   0   5 1422.46   36.70
  -5   0  -5   24.80    3.30
   5   0   5   35.70    6.50
   5   0   5   24.60    3.50
  -6   0  -5  122.89    6.70
   6   0   5  126.69   11.10
   6   0   5  112.49    6.80
  -7   0  -5   15.90    3.20
   7   0   5   22.80    4.10
   7   0   5   18.90    6.10
  -8   0  -5  726.23   20.70
   8   0   5  697.53   29.60
  -9   0  -5  170.98    9.80
   9   0   5  170.08   10.00
   9   0   5  154.78   14.90
 -10   0  -5    4.20    3.20
  10   0   5    3.50    2.80
  10   0   5   -6.70    4.80
 -11   0  -5  129.69    9.70
  11   0   5  117.59    9.40
  11   0   5  118.09   17.20
  12  -1  -5   10.30    6.60
 -12   1   5    6.20    3.40
 -12   1   5   10.10    4.30
  11  -1  -5   97.79   12.30
 -11   1   5   76.69    6.90
 -11   1   5   77.29    8.50
  10  -1  -5   14.40    5.70
 -10   1   5   15.60    4.80
 -10   1   5   15.00    3.60
   9  -1  -5   18.50    2.10
   9  -1  -5   34.70    7.40
  -9   1   5   17.00    3.50
  -9   1   5   19.00    4.60
   8  -1  -5  110.79    3.90
   8  -1  -5  118.79   10.40
  -8   1   5  101.89    6.10
  -8   1   5  106.39    8.20
   7  -1  -5   52.49    6.30
  -7   1   5   38.10    5.40
  -7   1   5   42.90    3.80
   6  -1  -5    7.90    3.30
   6  -1  -5   10.60    1.10
  -6   1   5   12.30    1.20
  -6   1   5   12.20    2.40
  -6   1   5    8.30    2.90
   5  -1  -5  147.79    3.50
   5  -1  -5  152.98    9.00
   5  -1  -5  140.09    3.50
  -5   1   5  149.09    5.90
  -5   1   5  155.88    8.30
   4  -1  -5  497.85    9.30
   4  -1  -5  514.25   16.30
   4  -1  -5  498.05    9.40
  -4   1   5  505.25   12.00
  -4   1   5  511.45   15.30
   3  -1  -5   35.10    1.90
   3  -1  -5   33.10    1.60
   3  -1  -5   41.70    4.30
  -3   1   5   41.10    3.80
  -3   1   5   37.00    2.50
   2  -1  -5 1811.92   36.50
  -2   1   5 1769.02   32.00
  -2   1   5 1751.52   35.30
  -2   1   5 1800.42   31.90
  -1   1   5  185.68    7.20
  -1   1   5  175.68    8.20
  -1   1   5  173.98    5.40
  -1   1   5  180.38    5.60
   0   1   5  641.64   13.60
   0   1   5  617.24   17.50
   0   1   5  615.24   13.60
   0   1   5  638.24   15.00
   1   1   5  299.37   11.90
   1   1   5  318.87    8.60
   1   1   5  307.37    8.70
   1   1   5  312.77    9.00
  -2  -1  -5 1408.26   27.30
  -2  -1  -5 1410.16   26.70
   2   1   5 1369.46   27.40
   2   1   5 1407.06   33.00
   2   1   5 1445.66   28.20
  -3  -1  -5   13.30    2.80
  -3  -1  -5   11.00    1.70
   3   1   5    9.70    3.30
   3   1   5    7.60    1.90
  -4  -1  -5  147.09    5.20
   4   1   5  148.69   10.00
   4   1   5  150.98    7.10
  -5  -1  -5  440.06   10.50
  -5  -1  -5  461.95   13.40
   5   1   5  438.76   13.90
  -6  -1  -5   98.89    4.10
  -6  -1  -5   94.49    6.20
   6   1   5   96.79    9.60
   6   1   5   94.89    6.60
  -7  -1  -5   13.60    5.10
   7   1   5    9.30    3.10
   7   1   5   10.40    5.00
  -8  -1  -5   52.09    5.70
   8   1   5   50.49    5.60
   8   1   5   74.09   11.60
  -9  -1  -5  163.68    9.80
   9   1   5  171.08   15.70
   9   1   5  148.19    9.90
 -10  -1  -5   11.70    3.90
  10   1   5    4.40    3.30
  10   1   5   -1.20    6.20
 -11  -1  -5   43.50    6.60
  11   1   5   31.00    5.70
  11   1   5   21.80   10.00
  13  -2  -5   -4.50    5.50
 -13   2   5    1.60    3.00
  12  -2  -5   39.30    9.40
 -12   2   5   47.60    6.50
 -12   2   5   48.00    7.60
  11  -2  -5  138.49   14.70
 -11   2   5  156.88    9.40
 -11   2   5  150.98   11.00
  10  -2  -5    1.20    4.10
 -10   2   5    1.50    2.30
 -10   2   5    0.50    2.60
   9  -2  -5   -2.50    2.30
  -9   2   5    1.20    1.90
  -9   2   5    1.90    2.60
   8  -2  -5    5.90    3.60
  -8   2   5   11.50    3.60
  -8   2   5   12.20    3.10
   7  -2  -5  814.02   26.10
  -7   2   5  803.72   23.50
  -7   2   5  829.82   20.00
   6  -2  -5  102.29    8.20
  -6   2   5  103.39    5.40
  -6   2   5   96.79    7.10
   5  -2  -5 1397.16   33.40
  -5   2   5 1416.56   32.00
  -5   2   5 1355.76   28.00
   4  -2  -5    2.60    1.80
  -4   2   5    0.70    1.10
  -4   2   5   -0.50    1.40
   3  -2  -5  572.34   16.20
   3  -2  -5  557.24   10.50
  -3   2   5  558.34   13.10
  -3   2   5  557.64   10.60
   2  -2  -5 1986.10   38.60
  -2   2   5 1969.40   38.60
  -2   2   5 1965.30   33.80
  -2   2   5 1870.71   35.30
  -1   2   5   30.00    3.60
  -1   2   5   29.60    3.30
  -1   2   5   38.00    2.50
  -1   2   5   27.00    2.50
   0   2   5 6432.66  110.09
   0   2   5 6360.06  108.79
  -1  -2  -5 7784.12  130.19
   1   2   5 7792.82  133.29
  -2  -2  -5  343.67    9.90
   2   2   5  330.97   11.60
   2   2   5  317.57   12.40
  -3  -2  -5  103.89    5.00
  -3  -2  -5  102.89    5.30
   3   2   5  103.69    7.60
  -4  -2  -5 1319.77   26.70
  -4  -2  -5 1312.17   28.10
   4   2   5 1351.16   29.30
   4   2   5 1317.57   33.70
  -5  -2  -5  139.09    7.20
  -5  -2  -5  138.19    6.00
   5   2   5  151.98    8.10
   5   2   5  139.49   10.20
  -6  -2  -5  188.78    8.80
  -6  -2  -5  171.78    6.90
   6   2   5  178.28    9.10
   6   2   5  180.68   12.40
  -7  -2  -5  418.86   11.60
  -7  -2  -5  445.66   15.30
   7   2   5  394.56   20.00
   7   2   5  420.66   15.60
  -8  -2  -5    3.60    2.40
  -8  -2  -5    3.80    1.60
   8   2   5    2.80    4.30
   8   2   5   -0.90    2.40
  -9  -2  -5   54.59    7.10
   9   2   5   48.10   10.10
   9   2   5   52.19    7.00
 -10  -2  -5  397.76   16.80
  10   2   5  408.76   24.90
  10   2   5  383.86   18.40
 -11  -2  -5    3.90    4.10
  11   2   5    4.90    3.50
  11   2   5    4.00    7.60
  13  -3  -5    1.40    5.70
 -13   3   5    1.70    2.80
 -13   3   5    6.00    4.00
  12  -3  -5  143.59   15.20
 -12   3   5  128.69   10.40
 -12   3   5  134.39    9.40
  11  -3  -5  141.79   14.30
 -11   3   5  151.48    9.40
 -11   3   5  154.18   11.30
  10  -3  -5   -0.20    3.60
 -10   3   5    0.80    2.80
 -10   3   5   -0.60    2.00
   9  -3  -5   -1.10    2.90
  -9   3   5    2.50    2.10
  -9   3   5   -0.20    2.40
   8  -3  -5    1.30    3.20
  -8   3   5    2.80    2.70
  -8   3   5   -0.80    1.40
   7  -3  -5   98.79    8.80
  -7   3   5  102.89    7.80
  -7   3   5  108.89    6.30
   6  -3  -5  479.65   17.70
  -6   3   5  453.95   13.20
  -6   3   5  446.16   15.80
   5  -3  -5  545.05   17.90
  -5   3   5  546.45   14.20
  -5   3   5  521.55   16.80
   4  -3  -5  171.48    8.60
  -4   3   5  150.18    6.40
  -4   3   5  159.68    8.30
   3  -3  -5 1497.75   31.90
  -3   3   5 1510.25   29.20
  -3   3   5 1458.75   26.10
   2  -3  -5  979.40   22.10
  -2   3   5 1001.40   23.60
  -2   3   5  979.90   20.70
  -2   3   5  978.20   18.90
   1  -3  -5 2075.29   38.70
  -1   3   5 2038.30   37.00
  -1   3   5 2098.29   38.30
  -1   3   5 2011.00   40.80
   0  -3  -5   87.49    5.30
   0   3   5   76.89    4.40
   0   3   5   83.09    4.30
   0   3   5   80.89    4.60
  -1  -3  -5 2135.39   41.30
   1   3   5 2118.19   40.10
   1   3   5 2128.89   40.20
   1   3   5 2160.18   40.90
  -2  -3  -5  186.38    7.80
   2   3   5  183.38    8.40
   2   3   5  183.88    7.60
   2   3   5  200.48    7.80
  -3  -3  -5  240.28    9.10
  -3  -3  -5  238.58    8.90
   3   3   5  255.07   11.00
   3   3   5  242.88    9.50
  -4  -3  -5 1360.06   29.20
  -4  -3  -5 1378.96   29.70
   4   3   5 1382.66   33.90
   4   3   5 1377.56   30.70
  -5  -3  -5    1.40    1.40
  -5  -3  -5    1.80    1.70
   5   3   5    3.60    2.30
   5   3   5   -0.60    2.80
  -6  -3  -5   34.60    3.70
  -6  -3  -5   34.10    4.70
   6   3   5   32.90    6.70
   6   3   5   34.90    5.40
  -7  -3  -5    7.00    3.00
  -7  -3  -5    9.70    2.10
   7   3   5    2.20    3.60
   7   3   5    5.20    3.10
  -8  -3  -5   48.60    7.40
  -8  -3  -5   50.19    6.60
   8   3   5   52.19    9.50
   8   3   5   58.89    6.60
  -9  -3  -5   71.19    7.40
   9   3   5   56.79    7.60
 -10  -3  -5  303.97   15.10
  10   3   5  283.87   15.10
  13  -4  -5   75.59   13.70
 -13   4   5   76.89    8.00
 -13   4   5   89.09    9.80
  12  -4  -5   20.60    7.30
 -12   4   5    8.60    4.50
 -12   4   5   15.10    4.80
  11  -4  -5   73.69   11.90
 -11   4   5   89.59    7.70
 -11   4   5   93.29    9.00
  10  -4  -5  181.18   14.70
 -10   4   5  169.88   11.40
 -10   4   5  169.08    9.50
   9  -4  -5  133.69   11.90
  -9   4   5  133.79    8.10
  -9   4   5  134.69    9.80
   8  -4  -5    3.30    3.10
  -8   4   5    0.30    2.50
  -8   4   5    5.20    2.30
   7  -4  -5  346.97   16.10
  -7   4   5  349.17   12.00
  -7   4   5  333.87   14.50
   6  -4  -5  105.19    8.20
  -6   4   5  107.49    7.60
  -6   4   5  100.09    5.90
   5  -4  -5   98.99    7.30
  -5   4   5   96.59    7.20
  -5   4   5   94.19    5.50
   4  -4  -5 3412.96   62.69
   4  -4  -5 3192.28   53.59
  -4   4   5 3257.07   58.79
  -4   4   5 3193.38   53.49
  -4   4   5 3233.68   62.99
   3  -4  -5 1819.02   37.10
  -3   4   5 1899.41   39.40
  -3   4   5 1741.83   35.10
  -3   4   5 1813.42   32.00
   2  -4  -5  326.27   11.80
   2  -4  -5  328.77   10.20
  -2   4   5  320.07    8.50
  -2   4   5  319.67    9.90
   1  -4  -5  636.74   14.60
   1  -4  -5  641.94   17.60
  -1   4   5  608.84   15.50
  -1   4   5  650.23   14.80
   0  -4  -5  558.24   13.00
   0   4   5  550.64   14.40
   0   4   5  553.34   14.00
  -1  -4  -5  408.16   10.50
   1   4   5  434.46   12.40
   1   4   5  415.66   10.00
   1   4   5  409.66   12.30
  -2  -4  -5 2120.09   43.00
   2   4   5 2081.59   39.50
   2   4   5 2108.19   41.30
   2   4   5 2097.79   41.50
  -3  -4  -5 1061.79   24.40
  -3  -4  -5 1059.09   25.20
   3   4   5 1056.59   24.80
   3   4   5 1046.80   25.10
   3   4   5 1029.50   24.10
  -4  -4  -5   41.40    4.50
  -4  -4  -5   44.50    4.60
   4   4   5   48.60    4.80
   4   4   5   45.80    5.30
  -5  -4  -5   24.00    3.90
   5   4   5   28.60    5.10
   5   4   5   22.90    5.00
  -6  -4  -5   36.80    5.20
  -6  -4  -5   40.20    4.30
   6   4   5   34.90    7.00
   6   4   5   24.70    4.40
  -7  -4  -5   17.50    3.40
  -7  -4  -5   23.80    4.50
   7   4   5   15.30    4.90
   7   4   5   21.20    4.60
  -8  -4  -5  537.55   18.10
  -8  -4  -5  573.14   19.90
   8   4   5  590.34   21.00
  -9  -4  -5   50.59    7.00
   9   4   5   45.40    7.10
  13  -5  -5  171.88   18.10
 -13   5   5  162.88   12.70
 -13   5   5  172.38   11.60
  12  -5  -5   18.30    7.40
 -12   5   5   31.30    5.70
 -12   5   5   19.10    5.40
  11  -5  -5   11.70    6.20
 -11   5   5    3.90    3.70
 -11   5   5    4.40    3.00
  10  -5  -5   40.40    9.00
 -10   5   5   40.10    6.90
 -10   5   5   51.69    5.90
   9  -5  -5    3.40    4.10
  -9   5   5    4.40    5.40
  -9   5   5    2.60    2.40
   8  -5  -5  238.48   14.50
  -8   5   5  262.47   13.40
   7  -5  -5   91.29    8.70
  -7   5   5   91.09    7.90
  -7   5   5   94.69    6.40
   6  -5  -5  637.34   21.00
  -6   5   5  607.94   17.10
  -6   5   5  626.14   20.60
   5  -5  -5    2.30    2.50
  -5   5   5    0.90    2.40
  -5   5   5    2.10    1.70
   4  -5  -5   79.29    6.60
   4  -5  -5   72.79    5.90
  -4   5   5   83.49    3.30
  -4   5   5   80.29    6.70
   3  -5  -5  145.29    7.10
   3  -5  -5  142.49    8.40
  -3   5   5  141.49    5.10
  -3   5   5  142.69    6.80
   2  -5  -5  638.94   15.60
   2  -5  -5  648.14   19.00
  -2   5   5  662.83   16.70
  -2   5   5  666.03   15.10
   1  -5  -5  173.38    8.90
  -1   5   5  156.18    6.50
  -1   5   5  164.78    7.30
   0  -5  -5   73.89    5.90
   0   5   5   79.19    4.90
   0   5   5   85.09    5.40
  -1  -5  -5  623.34   18.90
   1   5   5  635.94   17.10
   1   5   5  676.43   17.60
  -2  -5  -5  594.64   18.00
   2   5   5  522.15   15.90
   2   5   5  534.65   15.80
  -3  -5  -5  912.01   23.00
  -3  -5  -5  968.50   25.00
   3   5   5  926.01   23.90
   3   5   5  916.81   23.40
  -4  -5  -5   40.30    4.90
  -4  -5  -5   42.00    7.80
  -5  -5  -5  207.48   10.40
  -5  -5  -5  214.48   10.20
   5   5   5  237.38   11.50
   5   5   5  195.48    9.40
  -6  -5  -5  294.77   12.80
  -6  -5  -5  324.17   13.50
   6   5   5  315.27   14.30
  -7  -5  -5  124.79    9.00
  -7  -5  -5  124.19    8.20
   7   5   5  140.89   10.10
  -8  -5  -5   -1.10    3.20
   8   5   5    3.10    3.20
  -9  -5  -5   71.29    7.80
   9   5   5   77.99    8.50
  12  -6  -5  348.37   17.40
  12  -6  -5  366.96   24.00
 -12   6   5  344.67   16.10
 -12   6   5  359.66   18.30
  11  -6  -5  180.38   15.80
 -11   6   5  184.28   12.60
 -11   6   5  184.28   11.40
  10  -6  -5   -2.40    4.20
 -10   6   5   -1.20    2.30
 -10   6   5    6.90    3.90
   9  -6  -5  131.19   12.50
  -9   6   5  130.49   10.20
  -9   6   5  121.99    8.20
   8  -6  -5   61.69    9.30
  -8   6   5   48.10    5.20
  -8   6   5   47.20    9.90
   7  -6  -5  237.58   13.70
   7  -6  -5  231.48   12.30
  -7   6   5  229.88   12.70
  -7   6   5  229.98   10.20
   6  -6  -5   34.70    5.70
   6  -6  -5   36.90    6.00
  -6   6   5   48.20    4.70
   5  -6  -5 1380.26   34.30
   5  -6  -5 1405.96   33.50
  -5   6   5 1339.97   24.60
  -5   6   5 1431.56   30.80
   4  -6  -5   64.29    6.30
   4  -6  -5   60.09    5.30
  -4   6   5   71.49    5.20
  -4   6   5   61.29    3.30
   3  -6  -5 1148.89   29.20
   3  -6  -5 1117.09   25.20
  -3   6   5 1123.19   23.00
  -3   6   5 1155.88   26.00
   2  -6  -5 1189.48   29.60
   2  -6  -5 1100.29   23.30
  -2   6   5 1167.68   26.30
   1  -6  -5   88.79    7.10
  -1   6   5   89.79    5.30
  -1   6   5   73.89    5.60
   0  -6  -5  183.28   10.20
   0   6   5  172.38    7.90
   0   6   5  181.48    8.40
  -1  -6  -5 1834.42   41.50
   1   6   5 1834.32   38.30
   1   6   5 1811.12   38.10
  -2  -6  -5 1372.86   33.70
   2   6   5 1316.97   30.90
   2   6   5 1337.87   30.80
  -3  -6  -5    8.60    3.40
  -3  -6  -5    6.20    2.60
   3   6   5   11.60    3.30
   3   6   5   12.20    3.30
  -4  -6  -5    5.20    2.80
  -4  -6  -5    4.30    2.50
   4   6   5    1.90    2.60
  -5  -6  -5   15.10    3.80
  -5  -6  -5    9.20    3.50
   5   6   5   18.10    4.30
  -6  -6  -5  164.48   10.00
  -6  -6  -5  162.28   10.10
   6   6   5  146.29   10.30
  -7  -6  -5   27.30    6.00
  -7  -6  -5   26.20    5.20
   7   6   5   18.90    5.50
  -8  -6  -5   -2.90    3.00
   8   6   5    1.30    3.30
  12  -7  -5    8.40    4.90
  12  -7  -5    2.60    6.00
 -12   7   5   19.10    5.00
  11  -7  -5    2.40    3.90
  11  -7  -5    4.10    5.50
 -11   7   5   13.30    4.80
  10  -7  -5    9.80    5.50
  10  -7  -5    4.20    3.60
 -10   7   5    8.20    3.50
   9  -7  -5  119.89   11.70
   9  -7  -5  115.89    9.70
  -9   7   5  107.49    8.00
   8  -7  -5   87.39    8.50
  -8   7   5   92.29    7.30
   7  -7  -5   47.20    7.50
   7  -7  -5   58.09    9.20
  -7   7   5   49.90    5.50
   6  -7  -5  231.48   12.50
   6  -7  -5  225.48   12.30
  -6   7   5  242.28   14.80
   5  -7  -5   23.10    4.70
   5  -7  -5   20.90    4.50
  -5   7   5   21.20    2.00
  -5   7   5   16.40    3.10
   4  -7  -5    8.20    3.60
   4  -7  -5    4.70    2.50
  -4   7   5    5.00    1.50
  -4   7   5    5.50    2.20
   3  -7  -5    2.80    2.60
   3  -7  -5    5.10    2.00
  -3   7   5    4.20    2.40
  -3   7   5    4.60    1.80
   2  -7  -5  160.38    6.00
   2  -7  -5  162.68   10.20
  -2   7   5  165.18    7.40
  -2   7   5  168.98    8.30
   1  -7  -5 2080.69   46.80
  -1   7   5 2035.60   40.80
  -1   7   5 2017.50   42.00
   0  -7  -5  512.65   18.90
   0   7   5  540.05   16.00
   0   7   5  498.85   16.20
  -1  -7  -5 1421.06   36.10
   1   7   5 1387.46   33.20
   1   7   5 1416.96   32.40
  -2  -7  -5  195.58   11.50
   2   7   5  207.68   10.20
   2   7   5  223.98   10.70
  -3  -7  -5    3.70    2.80
  -3  -7  -5    7.40    3.30
   3   7   5    5.50    3.00
   3   7   5    9.60    3.40
  -4  -7  -5  271.87   14.20
  -4  -7  -5  280.57   12.60
   4   7   5  276.97   13.40
  -5  -7  -5   99.79    8.00
  -5  -7  -5  106.39    9.20
   5   7   5  107.59    9.00
  -6  -7  -5   21.50    4.80
  -6  -7  -5   17.20    4.50
   6   7   5   19.30    5.00
  -7  -7  -5    6.80    4.10
  -7  -7  -5   14.60    4.40
   7   7   5   20.80    5.00
  12  -8  -5    7.70    5.40
  12  -8  -5    2.00    5.80
 -12   8   5    3.30    3.50
  11  -8  -5   99.29    9.90
  11  -8  -5   88.69   13.80
 -11   8   5  100.09    8.90
  10  -8  -5  334.27   17.30
  10  -8  -5  316.37   20.40
 -10   8   5  306.37   14.50
   9  -8  -5  358.36   20.20
   9  -8  -5  372.96   17.80
  -9   8   5  378.16   15.50
   8  -8  -5  238.58   18.00
   8  -8  -5  251.37   14.40
  -8   8   5  251.37   12.20
   7  -8  -5  130.59   10.20
   7  -8  -5  112.29   10.10
  -7   8   5  120.29    7.90
   6  -8  -5  145.99   10.10
   6  -8  -5  140.69   10.40
  -6   8   5  166.68    9.00
  -6   8   5  144.09    4.90
   5  -8  -5   25.20    4.80
   5  -8  -5   19.60    4.60
  -5   8   5   17.60    3.70
  -5   8   5   24.00    2.50
   4  -8  -5  190.98    9.10
   4  -8  -5  201.98   12.10
  -4   8   5  189.98    7.50
  -4   8   5  209.08   10.10
   3  -8  -5   44.30    4.20
   3  -8  -5   60.59   11.90
  -3   8   5   54.19    4.40
  -2   8   5  126.49    7.00
   1  -8  -5   -1.90    2.70
  -1   8   5    0.80    2.10
  -1   8   5    2.20    2.30
   0  -8  -5  872.11   27.80
   0   8   5  877.91   23.40
   0   8   5  879.51   23.80
  -1  -8  -5  344.07   16.60
   1   8   5  342.67   13.80
   1   8   5  365.36   14.10
  -2  -8  -5    7.40    3.80
   2   8   5    4.10    2.90
   2   8   5    8.10    3.10
  -3  -8  -5   36.10    6.70
  -3  -8  -5   40.50    6.00
   3   8   5   27.00    5.60
  -4  -8  -5    4.60    3.10
  -4  -8  -5    8.00    3.60
   4   8   5    0.70    3.00
  -5  -8  -5   20.10    5.10
  -5  -8  -5   23.90    5.10
   5   8   5   23.80    5.40
  -6  -8  -5    8.30    4.20
  -6  -8  -5   12.00    4.10
   6   8   5   15.30    5.00
  11  -9  -5    5.10    4.70
  11  -9  -5  -12.80    6.10
 -11   9   5    3.30    3.60
  10  -9  -5  100.29   10.30
  10  -9  -5  103.89   12.70
 -10   9   5   90.69    8.60
   9  -9  -5   36.00    8.20
   9  -9  -5   35.90    7.20
  -9   9   5   30.00    5.30
   8  -9  -5   21.20    5.90
   8  -9  -5   10.20    5.10
  -8   9   5   17.30    4.20
   7  -9  -5  126.99   10.40
   7  -9  -5   93.69    9.60
  -7   9   5   97.89    7.50
   6  -9  -5    6.00    3.40
   6  -9  -5    6.70    3.80
  -6   9   5    5.00    3.00
  -6   9   5    5.50    1.60
   5  -9  -5   31.30    6.00
   5  -9  -5   31.20    5.30
  -5   9   5   40.20    3.40
  -5   9   5   35.20    5.40
   4  -9  -5    1.00    2.40
   4  -9  -5    4.00    3.20
  -4   9   5   -2.40    2.00
  -4   9   5   -0.60    1.40
   3  -9  -5  122.59   10.40
  -3   9   5  136.29    8.40
  -3   9   5  118.09    6.90
   2  -9  -5    3.00    3.00
  -2   9   5   -1.50    1.80
  -2   9   5   -1.00    1.80
   1  -9  -5  200.68   12.90
  -1   9   5  195.48   11.90
  -1   9   5  213.28   11.00
   0  -9  -5  138.99   10.90
   0   9   5  120.49    8.20
   0   9   5  118.99    8.30
  -1  -9  -5  375.36   18.30
   1   9   5  362.26   15.10
   1   9   5  359.66   14.80
  -2  -9  -5  122.39   10.50
   2   9   5  113.29    8.80
   2   9   5  131.79    9.10
  -3  -9  -5  234.08   14.90
  -3  -9  -5  231.28   12.50
   3   9   5  260.87   13.80
  -4  -9  -5   38.90    7.10
  -4  -9  -5   44.10    7.90
   4   9   5   38.30    6.70
  -5  -9  -5    5.90    3.90
  -5  -9  -5    5.10    3.60
   5   9   5    3.00    3.80
  11 -10  -5  233.58   19.10
  11 -10  -5  241.08   16.10
 -11  10   5  276.17   14.60
  10 -10  -5   23.50    8.10
  10 -10  -5   20.10    7.20
 -10  10   5   13.30    4.20
   9 -10  -5   25.30    6.50
   9 -10  -5    9.50    6.10
  -9  10   5   19.40    4.50
   8 -10  -5    6.50    4.20
  -8  10   5   -4.00    2.50
   7 -10  -5   43.80    8.00
   7 -10  -5   33.60    6.70
  -7  10   5   31.00    5.40
   6 -10  -5   31.30    6.70
   6 -10  -5   37.20    6.40
  -6  10   5   35.80    5.50
   5 -10  -5    0.20    3.00
   5 -10  -5    1.20    3.40
  -5  10   5   -1.50    1.90
  -5  10   5    1.70    1.80
   4 -10  -5   17.60    4.90
  -4  10   5   19.30    4.30
  -4  10   5   10.50    2.80
   3 -10  -5    8.90    4.30
  -3  10   5   13.40    3.70
  -3  10   5    8.70    2.90
   2 -10  -5   12.90    4.90
  -2  10   5   18.70    3.90
  -2  10   5   18.70    4.20
   1 -10  -5  113.49   11.00
  -1  10   5  130.69    9.10
  -1  10   5  131.59    8.50
   0 -10  -5   21.20    5.80
   0  10   5   14.30    3.90
   0  10   5   23.50    4.80
  -1 -10  -5    5.00    4.50
   1  10   5    7.20    3.30
   1  10   5   15.40    4.40
  -2 -10  -5  377.56   19.80
   2  10   5  345.47   22.40
   2  10   5  309.27   15.50
  -3 -10  -5   67.69    7.60
   3  10   5   63.89    8.60
  -4 -10  -5  242.78   16.30
  -4 -10  -5  253.17   13.70
   4  10   5  249.38   15.00
  10 -11  -5   10.20    7.20
  10 -11  -5   26.20    6.60
 -10  11   5   10.00    4.20
   9 -11  -5  151.28   13.20
   9 -11  -5  134.69   13.70
  -9  11   5  133.19   10.30
   8 -11  -5   12.00    5.30
   8 -11  -5   -2.00    5.00
  -8  11   5    2.30    2.90
   7 -11  -5   42.90    9.20
   7 -11  -5   40.70    7.80
   6 -11  -5   12.20    5.20
  -6  11   5   18.10    4.60
   5 -11  -5   15.10    5.50
  -5  11   5   14.30    3.00
  -5  11   5   11.80    3.80
   4 -11  -5    3.20    4.10
  -4  11   5    4.00    2.20
  -4  11   5   -1.60    2.50
   3 -11  -5    4.70    4.60
  -3  11   5    2.10    2.70
  -3  11   5    4.50    2.60
   2 -11  -5    4.00    4.20
  -2  11   5    3.40    3.10
  -2  11   5    6.10    3.00
   1 -11  -5   53.49    9.30
  -1  11   5   48.50    7.00
  -1  11   5   55.19    7.00
   0 -11  -5   -2.70    3.80
   0  11   5   -0.10    2.90
  -1 -11  -5   22.30    6.70
   1  11   5   19.80    4.90
   1  11   5   22.60    5.20
  -2 -11  -5    6.60    3.60
  -2 -11  -5    8.10    5.10
   2  11   5    1.20    3.60
   8 -12  -5   18.60    6.10
  -8  12   5   23.60    5.00
   7 -12  -5   -0.20    3.90
  -7  12   5    4.10    3.20
   6 -12  -5   61.39    9.60
  -6  12   5   53.79    7.40
   5 -12  -5   40.30    8.60
  -5  12   5   17.00    3.20
  -5  12   5   28.70    5.50
   4 -12  -5   14.50    5.40
  -4  12   5    6.90    3.30
  -4  12   5   13.90    4.30
   3 -12  -5  211.48   15.90
  -3  12   5  200.68   11.00
  -3  12   5  220.78   12.60
   2 -12  -5    5.60    4.50
  -2  12   5    8.70    3.80
  -2  12   5    5.50    3.60
   1 -12  -5    6.60    5.00
  -1  12   5    2.70    4.50
  -1  12   5    7.80    4.00
   0 -12  -5  220.48   16.80
   0  12   5  255.87   13.90
   0  12   5  229.88   13.40
  -2  14  -6  149.69   11.00
   2 -14   6  124.79   13.30
  -3  14  -6   -1.50    3.10
   3 -14   6   11.10    5.30
  -4  14  -6   24.60    5.50
   4 -14   6   20.70    6.60
  -5  14  -6    3.40    3.20
   5 -14   6    6.40    6.70
   5 -14   6    1.70    3.90
  -6  14  -6    6.10    3.80
   6 -14   6    8.80    5.20
   6 -14   6   18.90    7.70
   1  13  -6    3.80    3.50
  -1 -13   6   16.20    6.60
   0  13  -6  134.19   10.60
   0 -13   6  130.69   13.20
  -1  13  -6   -3.50    2.90
   1 -13   6    3.10    4.20
  -2  13  -6   16.20    4.80
   2 -13   6   26.60    6.90
   3 -13   6    0.70    4.60
  -4  13  -6   46.40    6.70
  -4  13  -6   48.30    4.50
   4 -13   6   60.69    9.00
   4 -13   6   45.70    9.10
  -5  13  -6  144.59    9.80
  -5  13  -6  141.99    7.40
   5 -13   6  146.29   15.60
   5 -13   6  160.88   12.50
  -6  13  -6  226.18   10.00
  -6  13  -6  254.37   13.10
   6 -13   6  208.78   19.00
   6 -13   6  255.67   15.50
  -7  13  -6   54.19    5.40
  -7  13  -6   45.00    6.60
   7 -13   6   55.69    8.00
   7 -13   6   62.19   12.90
  -8  13  -6    4.30    2.50
  -8  13  -6    6.30    3.80
   8 -13   6    1.60    3.40
   3  12  -6   87.99    9.20
  -3 -12   6   72.89   12.20
   2  12  -6    9.00    4.00
  -2 -12   6    9.50    5.10
   1  12  -6   28.40    5.80
  -1 -12   6   18.00    6.60
   0  12  -6   67.09    9.30
   0 -12   6   81.39   11.30
  -1  12  -6   39.40    6.40
   1 -12   6   58.09    9.20
   1 -12   6   46.00    7.10
  -2  12  -6    1.70    1.40
  -2  12  -6    0.60    3.00
   2 -12   6    5.30    4.50
   2 -12   6    0.10    3.40
  -3  12  -6   81.39    7.60
  -3  12  -6   77.29    4.70
   3 -12   6   85.89    9.20
   3 -12   6   79.29   11.30
  -4  12  -6    0.60    1.60
  -4  12  -6   -1.30    2.50
   4 -12   6    7.60    7.00
   4 -12   6    4.50    3.60
  -5  12  -6    1.50    1.90
  -5  12  -6    7.00    3.50
   5 -12   6   11.70    7.10
   5 -12   6    3.50    3.40
  -6  12  -6   34.90    5.70
  -6  12  -6   32.20    4.50
   6 -12   6   12.30    7.40
   6 -12   6   34.70    6.60
  -7  12  -6   41.50    6.10
  -7  12  -6   32.30    4.50
   7 -12   6   26.90    9.20
   7 -12   6   31.60    6.30
  -8  12  -6   25.30    4.20
  -8  12  -6   18.20    4.50
   8 -12   6   22.70    5.00
   8 -12   6   25.30   10.80
  -9  12  -6   50.79    6.70
  -9  12  -6   54.09    5.70
   9 -12   6   72.19   15.70
 -10  12  -6    9.70    3.60
 -10  12  -6    9.60    3.50
  10 -12   6    1.00    7.70
   4  11  -6   -3.90    3.20
  -4 -11   6    4.00    5.40
   3  11  -6   63.49    7.40
  -3 -11   6   63.89   10.40
   2  11  -6   -0.70    2.80
   2  11  -6   -1.00    3.20
  -2 -11   6   -4.80    3.20
   1  11  -6  127.19    9.30
  -1 -11   6  105.39   10.90
   0  11  -6   19.40    4.80
   0 -11   6   28.40    5.60
   0 -11   6   18.80    5.50
  -1  11  -6  110.99    6.00
  -1  11  -6  130.69    9.10
   1 -11   6  127.49   11.10
   1 -11   6  125.59   10.80
  -2  11  -6   22.20    2.70
  -2  11  -6   10.90    3.60
   2 -11   6   11.80    4.60
   2 -11   6   18.10    5.70
  -3  11  -6    6.50    3.20
  -3  11  -6   10.40    2.10
   3 -11   6    6.30    3.70
   3 -11   6   -7.10    3.90
  -4  11  -6  242.48   11.90
  -4  11  -6  268.37    9.30
   4 -11   6  244.48   14.10
   4 -11   6  259.07   19.00
  -5  11  -6  285.27   10.20
  -5  11  -6  287.57   13.00
   5 -11   6  266.67   20.60
   5 -11   6  275.07   14.40
  -6  11  -6  183.38   10.50
  -6  11  -6  176.88    8.20
   6 -11   6  194.68   18.30
   6 -11   6  185.08   11.50
  -7  11  -6  305.57   13.70
  -7  11  -6  329.87   12.10
   7 -11   6  308.57   16.20
   7 -11   6  323.67   24.40
  -8  11  -6  115.19    8.50
  -8  11  -6  107.99    7.50
   8 -11   6  127.59    9.20
   8 -11   6  123.09   18.60
  -9  11  -6   99.29    7.90
  -9  11  -6  105.69    7.70
   9 -11   6   98.29   17.70
 -10  11  -6    4.80    3.00
 -10  11  -6    0.60    2.60
  10 -11   6   -5.40    5.80
   5  10  -6   19.20    5.30
  -5 -10   6   22.10    7.20
   4  10  -6   75.09    9.80
   3  10  -6    7.10    3.70
   3  10  -6    7.00    3.40
  -3 -10   6    8.70    4.90
   2  10  -6  256.97   12.70
   2  10  -6  246.38   12.50
  -2 -10   6  253.17   15.40
   1  10  -6    4.00    2.90
   1  10  -6    1.90    2.90
  -1 -10   6    0.20    1.10
  -1 -10   6   -1.50    2.90
  -1 -10   6   -0.30    2.50
   0  10  -6  123.69    8.20
   0 -10   6   83.59    3.80
   0 -10   6  125.49   10.60
   0 -10   6  116.39    9.90
  -1  10  -6    2.80    1.30
  -1  10  -6   -2.00    1.90
   1 -10   6    3.90    3.50
   1 -10   6    8.40    4.50
  -2  10  -6  157.88    9.10
  -2  10  -6  148.69    5.70
   2 -10   6  154.88   13.10
   2 -10   6  146.49   10.60
  -3  10  -6   58.09    3.90
  -3  10  -6   59.99    6.10
   3 -10   6   66.39   10.80
  -4  10  -6   89.69    5.10
  -4  10  -6  117.09    8.00
   4 -10   6   94.49    8.30
   4 -10   6   93.29   13.40
  -5  10  -6   53.59    5.90
  -5  10  -6   49.40    4.10
   5 -10   6   51.89    6.30
   5 -10   6   39.20    9.50
  -6  10  -6  307.47   13.10
  -6  10  -6  299.97   10.90
   6 -10   6  318.07   14.10
   6 -10   6  302.17   22.10
  -7  10  -6  387.86   15.20
  -7  10  -6  394.96   13.30
   7 -10   6  370.36   25.70
   7 -10   6  396.76   15.40
  -8  10  -6   12.40    3.90
  -8  10  -6   18.30    3.70
   8 -10   6   18.70    3.90
   8 -10   6   10.80    7.20
  -9  10  -6  149.29    9.30
  -9  10  -6  162.08    9.20
   9 -10   6  157.08   19.00
 -10  10  -6    5.20    2.70
 -10  10  -6   -1.30    2.70
 -11  10  -6   54.09    6.90
 -11  10  -6   55.89    6.50
  11 -10   6   62.29   15.30
   7   9  -6   12.20    4.50
  -7  -9   6    4.80    5.10
   6   9  -6  533.35   20.00
  -6  -9   6  553.24   25.50
   5   9  -6   82.09    8.00
   5   9  -6   56.39    7.60
  -5  -9   6   64.39   10.00
   4   9  -6  109.99    8.70
   4   9  -6   96.09    8.60
  -4  -9   6   99.19   10.80
   3   9  -6   22.50    4.70
   3   9  -6   10.50    3.90
  -3  -9   6    6.60    4.10
   2   9  -6  504.05   18.20
   2   9  -6  477.65   16.90
  -2  -9   6  490.95   21.00
   1   9  -6  235.68   11.20
  -1  -9   6  213.28   12.20
  -1  -9   6  225.28   13.50
  -1  -9   6  209.08    5.90
   0   9  -6  114.39    7.60
   0  -9   6  112.49    4.10
   0  -9   6  119.19    9.60
   0  -9   6  108.79    9.80
  -1   9  -6   28.60    2.30
   1  -9   6   31.00    6.60
   1  -9   6   20.10    4.90
  -2   9  -6   12.90    1.90
  -2   9  -6   15.30    3.60
   2  -9   6    8.20    3.60
   2  -9   6    7.10    5.10
  -3   9  -6  364.16   13.80
  -3   9  -6  374.46   10.20
   3  -9   6  378.86   15.50
   3  -9   6  343.97   20.10
  -4   9  -6  370.86   10.80
  -4   9  -6  363.36   14.00
   4  -9   6  417.16   22.70
   4  -9   6  384.96   15.40
  -5   9  -6  844.02   19.80
  -5   9  -6  851.11   23.60
   5  -9   6  868.11   35.60
   5  -9   6  875.31   24.40
  -6   9  -6    6.00    3.20
  -6   9  -6    6.40    2.20
   6  -9   6    8.80    3.00
  -7   9  -6  121.19    6.90
   7  -9   6  112.19    7.20
   7  -9   6  119.19   14.80
  -8   9  -6   62.29    6.10
  -8   9  -6   53.39    5.20
   8  -9   6   63.39   13.40
   8  -9   6   50.79    4.90
  -9   9  -6   83.69    7.50
  -9   9  -6   87.49    6.80
   9  -9   6   63.09   13.60
 -10   9  -6  394.66   15.10
 -10   9  -6  360.26   15.00
  10  -9   6  405.76   29.50
 -11   9  -6   62.49    6.70
 -11   9  -6   73.39   12.50
  11  -9   6   70.39   15.90
 -12   9  -6    2.80    3.40
 -12   9  -6    1.50    3.00
  12  -9   6    9.20    8.10
   8   8  -6   58.59    7.90
  -8  -8   6   44.60    9.10
   7   8  -6    5.60    4.30
   7   8  -6    1.00    4.90
  -7  -8   6   12.20    5.70
   6   8  -6  281.07   13.40
   6   8  -6  257.37   18.10
  -6  -8   6  274.07   17.10
   5   8  -6  159.08   10.90
   5   8  -6  172.48   10.20
  -5  -8   6  163.38   13.20
   4   8  -6   -1.40    2.60
   4   8  -6    6.00    2.90
  -4  -8   6    0.80    1.00
  -4  -8   6   -3.80    2.30
   3   8  -6   -0.70    3.00
   3   8  -6    2.90    2.60
  -3  -8   6   -5.10    2.40
  -3  -8   6    2.00    1.00
   2   8  -6   54.99    6.70
   2   8  -6   54.39    6.90
  -2  -8   6   71.89    7.80
  -2  -8   6   53.69    2.60
   1   8  -6  353.36   13.10
  -1  -8   6  339.47    7.60
  -1  -8   6  358.86   16.30
  -1  -8   6  340.77   15.70
   0   8  -6 2164.88   38.20
   0   8  -6 2281.47   46.30
   0  -8   6 2309.37   54.19
   0  -8   6 2235.78   50.29
  -1   8  -6   52.89    2.70
  -1   8  -6   52.89    5.20
   1  -8   6   52.69    6.10
   1  -8   6   54.29    8.70
  -2   8  -6  896.31   23.20
  -2   8  -6  882.31   17.60
   2  -8   6  857.61   24.90
   2  -8   6  862.51   31.30
  -3   8  -6   71.69    3.70
  -3   8  -6   67.79    5.70
   3  -8   6   67.99    6.10
   3  -8   6   51.19    9.30
  -4   8  -6   19.20    3.90
  -4   8  -6   19.20    2.60
   4  -8   6   21.40    4.00
   4  -8   6   22.40    7.10
  -5   8  -6  218.98   10.20
  -5   8  -6  215.78    7.90
   5  -8   6  206.08   16.70
   5  -8   6  183.48    9.30
  -6   8  -6  195.88    8.10
  -6   8  -6  200.68   10.00
   6  -8   6  194.68    9.10
   6  -8   6  205.38   17.70
  -7   8  -6  383.86   14.50
  -7   8  -6  387.16   12.70
   7  -8   6  400.56   25.00
  -8   8  -6  303.47   14.30
  -8   8  -6  293.77   13.60
   8  -8   6  287.27   22.60
   8  -8   6  308.67   10.30
  -9   8  -6  386.36   14.10
  -9   8  -6  365.66   14.80
   9  -8   6  373.96   26.60
 -10   8  -6   35.50    5.70
 -10   8  -6   52.69    5.80
  10  -8   6   45.60   12.30
 -11   8  -6   20.20    4.30
 -11   8  -6   16.00    4.00
  11  -8   6   27.20   10.70
 -12   8  -6   14.80    4.30
 -12   8  -6   14.20    4.40
  12  -8   6   10.80    8.20
   8   7  -6  569.94   20.20
   8   7  -6  563.24   23.50
  -8  -7   6  571.74   25.50
   7   7  -6  472.15   20.70
   7   7  -6  521.55   18.50
  -7  -7   6  499.55   22.90
   6   7  -6    3.00    2.80
   6   7  -6    3.20    3.50
  -6  -7   6    1.40    1.20
  -6  -7   6   11.40    4.60
   5   7  -6    3.20    2.90
   5   7  -6    1.90    2.40
  -5  -7   6    1.50    1.10
  -5  -7   6    2.30    3.70
   4   7  -6  408.36   16.80
   4   7  -6  444.96   15.20
  -4  -7   6  428.66   10.20
  -4  -7   6  440.36   19.10
   3   7  -6  447.96   15.00
   3   7  -6  417.56   16.70
  -3  -7   6  441.36   21.80
  -3  -7   6  434.16    9.50
   2   7  -6  152.48    8.30
  -2  -7   6  178.78   10.80
  -2  -7   6  167.68   10.70
   1   7  -6   84.09    6.10
  -1  -7   6   74.49    2.40
  -1  -7   6   88.59    8.50
  -1  -7   6   82.49    7.30
   0   7  -6   10.40    2.80
   0  -7   6    8.60    0.90
   0  -7   6   12.10    3.70
   0  -7   6    9.20    1.00
   0  -7   6   18.00    5.30
  -1   7  -6   27.10    4.00
  -1   7  -6   32.80    1.90
   1  -7   6   38.40    5.40
   1  -7   6   34.50    7.00
  -2   7  -6  379.06    8.90
  -2   7  -6  371.36   13.00
   2  -7   6  390.46   19.70
   2  -7   6  384.46   14.10
  -3   7  -6  273.27    7.60
  -3   7  -6  269.47   10.90
   3  -7   6  277.47   17.00
   3  -7   6  261.87   11.00
  -4   7  -6   12.50    3.10
  -4   7  -6   10.60    1.90
   4  -7   6    8.00    2.60
   4  -7   6    6.10    4.70
  -5   7  -6  123.59    7.50
  -5   7  -6  124.49    5.80
   5  -7   6  132.29    6.90
   5  -7   6  145.09   13.80
  -6   7  -6   60.59    4.50
  -6   7  -6   72.79    6.00
   6  -7   6   77.19    4.90
   6  -7   6   81.99   12.90
  -7   7  -6  729.23   21.10
  -7   7  -6  730.83   18.90
   7  -7   6  743.93   17.50
  -8   7  -6   82.29    7.10
  -8   7  -6   93.99    6.60
   8  -7   6   89.79    4.20
   8  -7   6   95.99   15.50
  -9   7  -6 1799.72   46.40
  -9   7  -6 1929.11   40.90
   9  -7   6 1901.01   62.49
 -10   7  -6   60.39    6.00
 -10   7  -6   45.70    6.20
  10  -7   6   33.30   10.70
 -11   7  -6  159.88   10.00
 -11   7  -6  141.19    9.60
 -12   7  -6   94.49    8.20
 -12   7  -6  105.09    8.70
  12  -7   6   95.09   17.30
   9   6  -6   22.40    7.00
   9   6  -6   35.70    5.70
  -9  -6   6   37.10    7.80
   8   6  -6  106.59    7.90
   8   6  -6   88.39   11.00
  -8  -6   6  103.39   10.70
   7   6  -6    3.50    3.90
   7   6  -6    1.60    2.30
  -7  -6   6   -0.20    1.40
  -7  -6   6    1.40    3.60
   6   6  -6  186.88   12.10
   6   6  -6  172.08    9.30
  -6  -6   6  194.88   13.20
  -6  -6   6  177.28    6.80
   5   6  -6  167.78   11.00
   5   6  -6  172.48    8.90
  -5  -6   6  165.38   11.70
  -5  -6   6  177.68    6.10
   4   6  -6  131.19    7.50
   4   6  -6  118.29    9.00
  -4  -6   6  123.49    9.60
  -4  -6   6  122.59    4.40
   3   6  -6   35.60    4.60
   3   6  -6   37.00    5.60
  -3  -6   6   30.40    5.40
  -3  -6   6   36.40    2.00
   2   6  -6 2127.59   42.70
  -2  -6   6 2129.59   35.40
  -2  -6   6 2108.19   35.40
  -2  -6   6 2138.69   47.60
  -2  -6   6 2233.98   48.70
   1   6  -6    2.10    2.00
  -1  -6   6    2.40    2.30
  -1  -6   6    7.80    3.60
   0   6  -6 1076.99   25.10
   0  -6   6 1065.69   27.50
   0  -6   6 1107.69   32.50
  -1   6  -6 2804.82   52.69
  -1   6  -6 2717.73   45.50
   1  -6   6 2759.92   63.09
   1  -6   6 2713.93   45.30
   1  -6   6 2761.32   54.49
  -2   6  -6  239.98    9.70
  -2   6  -6  247.98    6.30
   2  -6   6  242.98   10.30
   2  -6   6  246.18   15.30
  -3   6  -6    9.40    1.60
  -3   6  -6    8.10    2.40
   3  -6   6   10.60    4.70
   3  -6   6   12.90    2.70
  -4   6  -6  117.59    6.90
  -4   6  -6  126.59    5.10
   4  -6   6  122.39    6.30
   4  -6   6  132.09   12.40
  -5   6  -6  197.28    7.20
  -5   6  -6  198.08    9.20
   5  -6   6  189.48    7.50
   5  -6   6  167.48   14.40
  -6   6  -6  170.78    8.80
  -6   6  -6  166.88    7.10
   6  -6   6  142.99   14.20
   6  -6   6  159.98    6.20
  -7   6  -6 2027.80   40.90
  -7   6  -6 2042.30   43.60
   7  -6   6 2118.89   60.89
   7  -6   6 2038.60   36.50
  -8   6  -6  532.75   16.10
  -8   6  -6  500.75   17.20
   8  -6   6  520.05   28.30
  -9   6  -6    2.10    2.40
   9  -6   6   -6.40    3.40
 -10   6  -6  297.37   13.50
 -10   6  -6  294.17   13.10
  10  -6   6  284.87   23.60
 -11   6  -6   43.20    6.30
 -11   6  -6   38.30    6.20
  11  -6   6   31.80   10.50
 -12   6  -6  181.78   11.50
 -12   6  -6  170.48   11.30
  12  -6   6  187.08   21.10
  10   5  -6   76.69   15.50
  10   5  -6   84.09    7.60
 -10  -5   6   95.09   11.30
   9   5  -6  511.35   17.50
   9   5  -6  500.65   23.30
  -9  -5   6  506.35   15.40
  -9  -5   6  535.55   23.80
   8   5  -6  101.59    7.30
   8   5  -6  104.69   10.70
  -8  -5   6  103.59    6.00
  -8  -5   6  104.39   10.80
   7   5  -6   38.40    6.20
   7   5  -6   40.00    7.40
  -7  -5   6   47.40    7.70
  -7  -5   6   38.50    3.50
   6   5  -6   38.10    4.90
   6   5  -6   43.20    7.00
  -6  -5   6   36.50    3.20
  -6  -5   6   27.40    6.00
   5   5  -6   82.89    7.70
   5   5  -6   71.79    5.50
  -5  -5   6   82.49    8.00
  -5  -5   6   80.09    3.90
   4   5  -6   50.49    6.80
   4   5  -6   49.60    4.40
  -4  -5   6   56.99    6.40
  -4  -5   6   50.69    2.70
   3   5  -6  765.02   19.30
   3   5  -6  779.42   23.40
  -3  -5   6  799.72   23.80
   2   5  -6 1718.53   34.80
  -2  -5   6 1715.43   39.00
  -2  -5   6 1730.53   40.80
   1   5  -6 1242.08   27.20
  -1  -5   6 1293.27   30.40
  -1  -5   6 1237.08   33.80
   0  -5   6   91.09    6.20
  -1   5  -6  382.26   12.00
  -1   5  -6  375.56    7.20
   1  -5   6  365.76   12.50
   1  -5   6  369.56    7.10
   1  -5   6  355.16   20.20
  -2   5  -6  468.45   14.00
  -2   5  -6  470.75    9.90
   2  -5   6  467.15   20.70
   2  -5   6  488.45   14.00
  -3   5  -6  452.45   10.50
  -3   5  -6  466.15   14.10
   3  -5   6  454.65   21.00
   3  -5   6  463.75   13.00
  -4   5  -6  465.15   14.30
  -4   5  -6  429.56   11.00
   4  -5   6  453.35   12.00
   4  -5   6  456.05   21.90
  -5   5  -6 1014.80   21.80
  -5   5  -6 1035.50   24.90
   5  -5   6 1034.80   35.80
   5  -5   6 1014.00   20.60
  -6   5  -6   66.69    4.60
  -6   5  -6   65.29    5.60
   6  -5   6   58.29    9.90
   6  -5   6   68.59    2.80
   6  -5   6   63.99    2.70
  -7   5  -6 3987.20   75.19
  -7   5  -6 3966.80   72.49
   7  -5   6 4095.29   94.19
  -8   5  -6  210.68    9.60
  -8   5  -6  218.78   10.70
   8  -5   6  228.38   10.30
   8  -5   6  198.88   17.70
  -9   5  -6   29.10    7.40
  -9   5  -6   20.20    4.10
   9  -5   6   23.20    8.20
 -10   5  -6  458.45   17.60
 -10   5  -6  476.75   17.00
  10  -5   6  458.85   16.70
  10  -5   6  444.96   28.60
 -11   5  -6   66.49    7.20
 -11   5  -6   62.59    7.50
  11  -5   6   57.69    6.40
  11  -5   6   75.79   16.00
 -12   5  -6    1.50    3.40
 -12   5  -6    9.40    4.10
  12  -5   6    7.10    7.60
  10   4  -6   18.40    4.10
  10   4  -6   26.40    8.00
 -10  -4   6   35.20    4.90
 -10  -4   6   22.10    6.50
   9   4  -6    1.90    2.60
   9   4  -6   -2.90    4.00
  -9  -4   6   -1.20    3.70
  -9  -4   6    6.40    2.90
   8   4  -6  207.28   14.20
   8   4  -6  220.38    9.90
  -8  -4   6  237.58   14.50
  -8  -4   6  215.58    8.90
   7   4  -6  250.27   16.70
   7   4  -6  291.77   11.00
  -7  -4   6  271.07   14.70
  -7  -4   6  295.57    9.60
   6   4  -6    1.30    1.90
   6   4  -6    3.40    3.10
  -6  -4   6    2.40    3.10
   5   4  -6  273.27   13.50
   5   4  -6  266.57    9.70
  -5  -4   6  293.87   13.90
  -5  -4   6  274.27    7.80
   4   4  -6  941.71   26.60
   4   4  -6  926.21   21.40
  -4  -4   6  903.51   17.70
  -4  -4   6  942.21   26.50
   3   4  -6   98.49    7.60
   3   4  -6   94.79    5.30
  -3  -4   6  101.69    7.50
  -3  -4   6   91.39    2.90
   2   4  -6  465.25   13.00
  -2  -4   6  472.45   15.80
  -2  -4   6  474.75   17.50
   1   4  -6 1600.54   34.70
  -1  -4   6 1645.24   36.10
  -1  -4   6 1654.13   40.60
   0   4  -6 4704.63   82.89
   0  -4   6 4747.82   84.69
   0  -4   6 4817.82   92.99
  -1   4  -6    7.20    0.80
  -1   4  -6    6.30    0.80
  -1   4  -6    5.20    1.80
   1  -4   6    7.30    3.70
   1  -4   6    6.00    2.00
  -2   4  -6  285.97    7.00
   2  -4   6  333.27   10.00
  -3   4  -6  144.49    4.90
  -3   4  -6  147.89    7.10
   3  -4   6  141.39    5.70
   3  -4   6  143.69   11.50
  -4   4  -6    2.00    1.00
  -4   4  -6    2.50    1.60
   4  -4   6   -1.70    2.80
   4  -4   6    0.90    0.90
  -5   4  -6  209.38    9.20
  -5   4  -6  218.58    7.60
   5  -4   6  209.88    8.80
   5  -4   6  201.48   14.60
  -6   4  -6   31.60    3.80
   6  -4   6   23.90    3.70
   6  -4   6   24.70    6.80
  -7   4  -6   21.80    3.60
   7  -4   6   24.80    4.10
   7  -4   6   18.10    6.40
  -8   4  -6  187.58    9.10
   8  -4   6  196.48    9.70
   8  -4   6  167.18   18.50
  -9   4  -6    3.00    2.40
   9  -4   6    9.80    5.90
   9  -4   6   -3.70    2.20
 -10   4  -6   -0.70    2.30
  10  -4   6   -0.70    2.20
  10  -4   6    5.60    6.90
 -11   4  -6    7.80    3.30
  11  -4   6    8.70    8.40
  11  -4   6    4.30    3.10
 -12   4  -6    2.00    2.90
  12  -4   6   -4.00    2.50
  12  -4   6   -1.60    7.20
  11   3  -6   57.19    8.20
  11   3  -6   57.09   10.70
 -11  -3   6   58.69    6.20
  10   3  -6  285.67   11.50
  10   3  -6  300.87   19.30
 -10  -3   6  295.47   17.10
 -10  -3   6  277.57   11.60
   9   3  -6   30.50    4.20
   9   3  -6   24.00    6.60
  -9  -3   6   33.10    6.60
  -9  -3   6   34.50    4.50
   8   3  -6  483.35   21.40
   8   3  -6  451.55   14.20
  -8  -3   6  481.95   20.20
  -8  -3   6  478.65   14.00
   7   3  -6  212.18   13.30
   7   3  -6  207.68    8.60
  -7  -3   6  232.58   13.50
  -7  -3   6  209.48    8.00
   6   3  -6   30.40    3.30
   6   3  -6   47.30    7.10
  -6  -3   6   34.10    5.90
  -6  -3   6   29.50    3.30
   5   3  -6   16.50    2.70
   5   3  -6   19.10    4.50
  -5  -3   6   20.60    4.60
  -5  -3   6   14.30    2.00
   4   3  -6  742.93   18.50
   4   3  -6  727.53   22.30
  -4  -3   6  698.03   14.20
  -4  -3   6  682.93   21.00
   3   3  -6  478.25   12.50
   3   3  -6  486.65   17.00
  -3  -3   6  477.85   10.80
  -3  -3   6  499.25   16.20
   2   3  -6    6.40    1.70
  -2  -3   6    5.10    2.20
  -2  -3   6    7.20    3.10
   1   3  -6  478.85   12.70
  -1  -3   6  500.65   14.80
  -1  -3   6  484.55   18.10
   0   3  -6    3.30    1.60
   0  -3   6    8.50    2.20
   0  -3   6    5.80    3.50
  -1   3  -6 1468.45   29.80
  -1   3  -6 1450.05   25.10
   1  -3   6 1474.15   29.50
   1  -3   6 1477.45   38.10
  -2   3  -6  510.95   10.70
   2  -3   6  494.55   19.80
   2  -3   6  500.85   12.40
  -3   3  -6   67.89    3.40
   3  -3   6   66.09   12.00
   3  -3   6   65.79    5.20
   3  -3   6   71.69    3.30
  -4   3  -6    6.30    0.90
  -4   3  -6    5.60    1.40
   4  -3   6    7.40    2.20
   4  -3   6    6.60    4.00
   4  -3   6    6.80    0.90
  -5   3  -6  785.32   18.30
   5  -3   6  798.22   19.90
   5  -3   6  805.32   29.50
  -6   3  -6  105.09    5.80
   6  -3   6  101.39    6.40
   6  -3   6  105.99   11.00
  -7   3  -6   -0.90    1.40
   7  -3   6    0.30    1.90
   7  -3   6   -2.70    3.70
   8  -3   6  320.37   30.40
   8  -3   6  307.27   12.60
  -9   3  -6  614.44   19.20
   9  -3   6  640.44   19.90
   9  -3   6  653.53   32.00
 -10   3  -6  187.88   10.70
  10  -3   6  213.38   11.30
  10  -3   6  222.58   20.00
 -11   3  -6   11.80    4.10
  11  -3   6    8.00    3.60
  11  -3   6   16.20    8.40
 -12   3  -6   16.70    4.80
  12  -3   6    5.80    7.70
  12  -3   6   16.70    4.80
  11   2  -6   36.00   10.50
 -11  -2   6   22.00    6.10
 -11  -2   6   21.80    4.20
  10   2  -6    4.70    2.30
  10   2  -6    5.30    5.10
 -10  -2   6    3.30    2.30
 -10  -2   6    9.30    4.50
   9   2  -6   10.00    5.60
   9   2  -6   14.20    2.80
  -9  -2   6    7.40    2.50
  -9  -2   6    7.70    4.00
   8   2  -6   95.49    9.90
   8   2  -6  109.59    5.80
  -8  -2   6  104.19    6.20
  -8  -2   6  123.09    9.80
   7   2  -6  490.65   20.50
   7   2  -6  490.05   13.30
  -7  -2   6  493.35   13.50
  -7  -2   6  522.95   19.50
   6   2  -6 1081.09   23.10
   6   2  -6 1114.19   31.40
  -6  -2   6 1077.49   24.70
  -6  -2   6 1133.79   30.20
   5   2  -6   62.59    6.60
   5   2  -6   68.89    4.00
  -5  -2   6   71.29    3.70
  -5  -2   6   73.59    6.60
   4   2  -6    9.40    3.20
   4   2  -6    9.90    1.90
  -4  -2   6   16.50    3.70
  -4  -2   6   15.40    1.80
   3   2  -6 1123.49   28.50
   3   2  -6 1139.19   22.60
  -3  -2   6 1101.49   20.20
  -3  -2   6 1127.29   27.00
   2   2  -6    3.50    0.60
   2   2  -6    2.70    1.30
  -2  -2   6    0.60    1.90
  -2  -2   6    1.30    0.50
  -2  -2   6   -0.50    1.20
   1   2  -6  898.41   19.20
   1   2  -6  873.01   15.30
  -1  -2   6  908.91   15.40
  -1  -2   6  870.91   25.20
   0   2  -6  883.41   15.70
   0   2  -6  917.41   19.60
   0   2  -6  886.41   15.70
   0  -2   6  867.71   19.90
   0  -2   6  860.21   25.80
  -1   2  -6  177.58    7.00
  -1   2  -6  177.68    4.90
   1  -2   6  180.58    6.70
   1  -2   6  187.38   11.10
   1  -2   6  175.38    6.50
  -2   2  -6  173.38    5.40
   2  -2   6  175.08    5.80
   2  -2   6  175.58    6.90
   2  -2   6  171.88   11.30
  -3   2  -6    4.40    0.90
  -3   2  -6    2.00    1.00
   3  -2   6   -0.70    2.60
   3  -2   6    1.00    0.70
  -4   2  -6  435.76   11.70
   4  -2   6  447.16   19.90
   4  -2   6  456.55   13.20
  -5   2  -6   -1.00    0.90
   5  -2   6    1.80    3.50
   5  -2   6    0.10    1.50
  -6   2  -6  111.49    6.20
   6  -2   6  126.89   11.90
   6  -2   6  125.19    7.10
  -7   2  -6   56.79    4.80
   7  -2   6   58.99   10.50
   7  -2   6   55.49    5.20
  -8   2  -6  129.99    7.80
   8  -2   6  133.79   14.20
   8  -2   6  124.99    8.00
  -9   2  -6   10.50    3.30
   9  -2   6    9.90    3.50
   9  -2   6    7.20    5.90
 -10   2  -6  423.96   16.60
  10  -2   6  447.26   27.90
  10  -2   6  453.65   17.30
 -11   2  -6   60.79    7.90
  11  -2   6   51.69   12.70
  11  -2   6   60.99    7.60
 -12   2  -6  156.18   11.10
  12  -2   6  156.08   20.10
  12  -2   6  124.59   10.30
  12   1  -6    8.50    6.40
  11   1  -6   12.70    7.40
 -11  -1   6   17.20    3.80
 -11  -1   6    9.00    4.40
  10   1  -6   12.40    5.70
  10   1  -6   13.90    2.60
 -10  -1   6   14.10    3.30
 -10  -1   6   24.90    5.90
   9   1  -6  348.17   19.30
   9   1  -6  334.67   10.30
  -9  -1   6  345.07   12.30
  -9  -1   6  365.36   17.20
   8   1  -6   72.49    8.90
   8   1  -6   65.19    4.00
  -8  -1   6   62.19    4.80
  -8  -1   6   58.79    7.10
   7   1  -6   12.40    2.10
   7   1  -6   27.00    6.00
  -7  -1   6    9.00    2.10
  -7  -1   6   15.20    4.40
   6   1  -6   34.80    2.70
   6   1  -6   33.70    6.00
  -6  -1   6   32.30    3.60
  -6  -1   6   27.50    4.80
   5   1  -6 1822.22   33.40
   5   1  -6 1860.21   42.50
  -5  -1   6 1863.71   34.20
  -5  -1   6 1852.41   40.90
   4   1  -6   23.20    4.50
   4   1  -6   24.70    2.20
  -4  -1   6   25.30    4.20
  -4  -1   6   26.70    2.10
   3   1  -6  345.17    8.80
  -3  -1   6  337.17    7.90
   2   1  -6  233.68    7.10
  -2  -1   6  225.38    5.70
  -2  -1   6  224.68   10.60
  -2  -1   6  222.48    9.00
   1   1  -6  270.67    8.10
  -1  -1   6  264.97    6.20
  -1  -1   6  266.97    9.40
  -1  -1   6  264.47   12.10
   0  -1   6   61.09    6.40
   0  -1   6   64.59    2.80
   0  -1   6   61.09    4.00
   0  -1   6   71.49    3.90
  -1   1  -6  173.28    5.30
   1  -1   6  185.28   10.80
   1  -1   6  175.98    6.40
   1  -1   6  175.28    6.30
  -2   1  -6 1323.77   24.70
   2  -1   6 1290.27   24.50
   2  -1   6 1299.57   26.50
   2  -1   6 1291.27   34.20
  -3   1  -6  513.25   12.60
  -3   1  -6  530.55   10.80
   3  -1   6  533.35   20.50
   3  -1   6  511.65   10.70
  -4   1  -6  223.68    7.90
   4  -1   6  234.28    8.90
   4  -1   6  223.48   15.10
  -5   1  -6   80.69    5.00
   5  -1   6   75.99    8.90
   5  -1   6   78.19    5.50
  -6   1  -6    0.10    1.40
   6  -1   6    4.30    2.20
   6  -1   6    3.60    3.60
  -7   1  -6  664.53   18.70
   7  -1   6  651.13   28.20
   7  -1   6  669.63   19.60
  -8   1  -6 1148.09   28.20
   8  -1   6 1121.49   40.30
   8  -1   6 1109.99   29.10
  -9   1  -6  254.77   11.90
   9  -1   6  244.98   19.70
   9  -1   6  255.87   12.40
 -10   1  -6    7.10    3.40
  10  -1   6    0.80    5.70
  10  -1   6   10.90    3.90
 -11   1  -6  123.89    9.40
  11  -1   6  132.39    9.80
  11  -1   6  130.59   18.70
  12   0  -6   36.80   10.10
 -12   0   6   44.90    6.10
 -12   0   6   43.10    7.60
  11   0  -6    7.70    5.40
 -11   0   6    5.60    2.70
 -11   0   6    8.20    3.70
  10   0  -6   41.80    8.60
 -10   0   6   59.69    8.30
 -10   0   6   49.00    5.90
   9   0  -6   39.30    2.90
   9   0  -6   37.60    8.10
  -9   0   6   38.80    6.60
  -9   0   6   32.50    4.50
   8   0  -6  278.77    7.90
   8   0  -6  265.77   17.80
  -8   0   6  289.57   14.30
  -8   0   6  301.27   10.70
   7   0  -6  304.87    8.00
   7   0  -6  321.17   15.90
  -7   0   6  318.37   14.10
  -7   0   6  320.37   10.40
   6   0  -6  559.24   11.90
   6   0  -6  569.54   20.60
  -6   0   6  593.14   19.10
  -6   0   6  562.74   14.30
   5   0  -6  188.08    5.30
   5   0  -6  184.28   10.30
  -5   0   6  197.08    6.70
  -5   0   6  188.88    9.60
   4   0  -6   -0.90    1.70
   4   0  -6    0.80    0.80
  -4   0   6    1.70    1.70
  -4   0   6    0.20    0.90
   3   0  -6  455.85   10.10
   3   0  -6  450.45   15.30
  -3   0   6  420.36   13.80
  -3   0   6  463.35   10.40
   2   0  -6  974.10   19.50
  -2   0   6  985.80   18.80
  -2   0   6  974.70   24.90
  -2   0   6 1001.30   23.00
  -1   0   6 1566.74   28.50
  -1   0   6 1514.45   27.50
  -1   0   6 1488.25   30.90
  -1   0   6 1531.35   35.00
   0   0   6  735.73   16.00
   0   0   6  746.13   17.20
   0   0   6  733.73   21.70
   0   0   6  733.43   15.10
   1   0   6   54.49    3.50
   1   0   6   46.10    6.40
   1   0   6   63.69    3.30
   1   0   6   57.49    3.70
  -2   0  -6   77.79    4.00
   2   0   6   93.69    7.90
   2   0   6   84.29    4.00
  -3   0  -6  313.77   10.40
  -3   0  -6  310.27   10.80
   3   0   6  323.37   10.40
   3   0   6  316.17   15.00
  -4   0  -6   94.69    5.20
  -4   0  -6  100.59    3.40
  -4   0  -6   93.59    3.20
   4   0   6   93.29    8.90
  -5   0  -6    0.50    1.30
   5   0   6   -1.20    1.40
   5   0   6    2.50    3.70
  -6   0  -6  143.99    7.40
   6   0   6  154.58    8.30
   6   0   6  120.99   11.40
  -7   0  -6    7.90    4.40
   7   0   6   12.70    5.50
   7   0   6   19.10    4.00
  -8   0  -6  251.07   11.60
   8   0   6  266.47   19.00
   8   0   6  251.97   12.10
  -9   0  -6  530.25   18.60
   9   0   6  526.15   27.90
   9   0   6  555.84   19.50
 -10   0  -6  225.58   12.10
  10   0   6  201.18   12.00
  10   0   6  216.98   19.80
 -11   0  -6  183.38   11.40
  11   0   6  167.58   18.80
  11   0   6  178.48   12.70
  12  -1  -6    7.10    7.00
 -12   1   6    5.00    3.10
 -12   1   6    7.60    4.00
  11  -1  -6    1.80    4.90
 -11   1   6   -1.20    2.20
 -11   1   6    5.20    3.70
  10  -1  -6  256.97   17.20
 -10   1   6  238.18   14.20
 -10   1   6  232.58   10.80
   9  -1  -6   80.09    9.90
  -9   1   6   67.79    5.60
  -9   1   6   70.49   10.20
  -8   1   6  155.88   10.20
  -8   1   6  153.38    7.60
   7  -1  -6  850.31   27.20
  -7   1   6  803.72   19.70
  -7   1   6  830.32   24.60
   6  -1  -6 2276.87   50.49
   6  -1  -6 2138.69   36.90
  -6   1   6 2262.97   42.10
  -6   1   6 2274.07   48.10
   5  -1  -6  163.38    3.80
   5  -1  -6  167.58    9.80
   5  -1  -6  158.48    3.90
  -5   1   6  162.08    8.90
  -5   1   6  162.48    6.30
   4  -1  -6 1206.68   21.10
   4  -1  -6 1213.08   29.70
   4  -1  -6 1164.88   21.30
  -4   1   6 1230.18   23.90
  -4   1   6 1204.48   28.50
   3  -1  -6 1032.60   19.80
   3  -1  -6 1081.19   26.40
  -3   1   6 1076.99   21.10
   2  -1  -6  946.31   23.50
  -2   1   6  938.61   18.40
  -2   1   6  960.30   23.70
  -2   1   6  972.60   22.60
  -2   1   6  937.61   19.00
  -1   1   6 1100.89   21.30
  -1   1   6 1089.29   26.40
  -1   1   6 1065.89   23.90
  -1   1   6 1065.49   21.10
   0   1   6  428.76   14.80
   0   1   6  410.86   11.80
   0   1   6  423.76   10.70
   0   1   6  385.36   10.20
   1   1   6 1043.20   27.30
   1   1   6 1013.50   22.10
   1   1   6 1060.29   22.10
   1   1   6 1067.49   21.60
  -2  -1  -6  628.14   14.70
  -2  -1  -6  654.03   15.30
   2   1   6  664.43   15.60
   2   1   6  626.54   20.50
  -3  -1  -6   35.80    2.80
  -3  -1  -6   36.10    3.30
   3   1   6   37.30    6.30
   3   1   6   34.10    3.50
  -4  -1  -6  295.97    8.30
  -4  -1  -6  332.27   10.60
   4   1   6  309.17   11.00
   4   1   6  309.57   15.20
  -5  -1  -6   24.00    3.40
  -5  -1  -6   28.80    2.30
   5   1   6   15.70    5.00
   5   1   6   26.50    3.90
  -6  -1  -6  845.62   21.60
   6   1   6  820.02   29.50
   6   1   6  803.22   22.10
  -7  -1  -6  167.38    9.10
   7   1   6  178.08    9.80
   7   1   6  152.58   13.50
  -8  -1  -6  292.57   12.80
   8   1   6  300.97   19.60
   8   1   6  290.37   13.40
  -9  -1  -6    0.10    2.40
   9   1   6   -2.00    2.30
   9   1   6    4.60    4.70
 -10  -1  -6    2.40    2.70
  10   1   6    1.00    3.00
  10   1   6   20.30    7.80
 -11  -1  -6   10.60    4.60
  11   1   6   13.50    8.50
  11   1   6   12.80    4.50
  12  -2  -6    9.30    6.80
 -12   2   6   18.20    4.40
 -12   2   6   25.40    5.50
  11  -2  -6   -1.90    5.00
 -11   2   6    5.60    2.70
 -11   2   6    6.80    4.00
  10  -2  -6    9.00    5.00
 -10   2   6    0.20    2.80
 -10   2   6   -0.70    1.90
   9  -2  -6   14.00    5.60
  -9   2   6   15.60    7.10
  -8   2   6  373.36   16.30
  -8   2   6  397.16   13.00
   7  -2  -6  121.29   10.00
  -7   2   6  117.09    6.40
  -7   2   6  106.89    8.40
   6  -2  -6  222.18   12.20
  -6   2   6  244.18    8.80
  -6   2   6  234.18   11.40
   5  -2  -6  138.59    8.90
  -5   2   6  135.09    8.30
  -5   2   6  139.29    6.10
   4  -2  -6  152.58    8.60
   4  -2  -6  155.98    3.50
   4  -2  -6  154.98    3.60
  -4   2   6  161.38    6.20
  -4   2   6  163.28    8.60
   3  -2  -6    6.70    2.60
  -3   2   6   14.50    2.20
  -3   2   6   11.00    2.00
  -3   2   6    6.20    2.10
   2  -2  -6 1621.64   34.30
  -2   2   6 1602.04   29.20
  -2   2   6 1659.53   30.90
  -2   2   6 1600.54   34.10
  -1   2   6    1.50    1.20
  -1   2   6    4.30    2.30
  -1   2   6    1.00    1.00
  -1   2   6    1.80    1.60
   0   2   6  748.23   18.50
   0   2   6  712.93   16.60
   0   2   6  739.33   16.50
   0   2   6  761.22   20.10
  -1  -2  -6   67.29    4.30
   1   2   6   58.29    4.00
   1   2   6   61.19    5.60
  -2  -2  -6  274.87    9.10
   2   2   6  277.47    9.60
   2   2   6  277.97   12.20
   2   2   6  278.17    9.20
  -3  -2  -6   53.79    4.10
  -3  -2  -6   53.19    3.80
   3   2   6   54.59    4.50
   3   2   6   56.39    6.30
  -4  -2  -6  700.13   16.70
  -4  -2  -6  701.43   18.20
   4   2   6  715.23   19.10
   4   2   6  728.53   23.80
  -5  -2  -6  389.56   11.10
  -5  -2  -6  402.66   13.30
   5   2   6  392.96   13.90
   5   2   6  404.76   21.00
  -6  -2  -6   75.99    6.80
  -6  -2  -6   69.39    4.20
   6   2   6   67.49    8.80
  -7  -2  -6   47.20    3.40
  -7  -2  -6   45.60    5.20
   7   2   6   43.40    6.00
   7   2   6   37.40    8.10
  -8  -2  -6  132.79    8.70
   8   2   6  135.49    9.40
   8   2   6  140.49   13.30
  -9  -2  -6  127.69    9.30
   9   2   6  121.59    9.80
   9   2   6  118.29   13.50
 -10  -2  -6  527.35   20.10
  10   2   6  500.45   28.30
  10   2   6  550.44   21.20
  12  -3  -6   78.29   13.30
 -12   3   6   90.89    9.20
 -12   3   6   69.39    8.40
  11  -3  -6   14.70    6.60
 -11   3   6   21.90    5.70
 -11   3   6    7.20    3.10
  10  -3  -6  113.89   12.30
 -10   3   6  135.69    8.40
 -10   3   6  125.79   10.40
   9  -3  -6    2.50    3.50
  -9   3   6    4.70    2.50
  -9   3   6    5.90    3.30
   8  -3  -6  169.28   19.30
  -8   3   6  155.78    8.10
  -8   3   6  164.58   10.80
   7  -3  -6   18.00    5.20
  -7   3   6   17.30    3.30
  -7   3   6   20.30    4.70
   6  -3  -6 1921.31   44.80
  -6   3   6 1904.11   38.00
  -6   3   6 1913.61   43.10
   5  -3  -6 2208.28   47.70
  -5   3   6 2182.98   41.90
  -5   3   6 2196.28   46.80
   4  -3  -6 1226.28   21.20
   4  -3  -6 1257.07   30.60
   4  -3  -6 1247.28   21.50
  -4   3   6 1254.17   30.20
  -4   3   6 1293.77   26.20
   3  -3  -6  196.68    8.90
  -3   3   6  184.08    7.00
  -3   3   6  174.98    5.20
  -3   3   6  183.28    9.10
   2  -3  -6   18.00    3.10
  -2   3   6    9.50    2.40
  -2   3   6   11.70    2.90
  -2   3   6   16.40    2.00
   1  -3  -6   60.69    4.50
  -1   3   6   57.79    3.50
  -1   3   6   55.49    5.30
  -1   3   6   55.19    3.80
   0  -3  -6 2702.83   51.49
   0   3   6 2722.23   50.79
   0   3   6 2672.43   49.10
   0   3   6 2730.43   49.70
  -1  -3  -6  242.38    9.40
   1   3   6  222.48    8.40
   1   3   6  248.68    8.80
   1   3   6  230.58    9.50
  -2  -3  -6   34.80    3.50
   2   3   6   35.10    3.50
   2   3   6   32.90    4.20
   2   3   6   26.10    4.20
  -3  -3  -6 1243.08   27.20
  -3  -3  -6 1211.58   27.00
   3   3   6 1231.88   30.60
   3   3   6 1242.68   28.10
  -4  -3  -6   83.89    5.40
  -4  -3  -6   82.59    5.80
   4   3   6   87.89    7.70
   4   3   6   85.09    6.30
  -5  -3  -6  135.69    6.80
  -5  -3  -6  147.49    7.90
   5   3   6  137.19   10.30
   5   3   6  133.49    8.10
  -6  -3  -6   78.49    5.10
  -6  -3  -6   88.49    6.50
   6   3   6   79.69    6.90
   6   3   6   81.09    9.00
  -7  -3  -6  138.99    8.80
  -7  -3  -6  125.29    6.30
   7   3   6  129.39   11.40
   7   3   6  136.29    9.40
  -8  -3  -6    6.70    3.40
   8   3   6    2.10    5.00
   8   3   6   10.20    4.20
  -9  -3  -6  186.98   11.30
   9   3   6  124.99   13.70
   9   3   6  178.88   18.60
 -10  -3  -6    0.10    3.50
  10   3   6  -13.30    7.60
  10   3   6   -4.40    3.30
  12  -4  -6   19.90    7.70
 -12   4   6   31.10    6.40
 -12   4   6   23.10    6.20
  11  -4  -6   30.60    8.50
 -11   4   6   27.50    5.10
 -11   4   6   34.50    6.80
  10  -4  -6   80.39   11.70
 -10   4   6   68.59    6.50
 -10   4   6   83.99    8.60
   9  -4  -6   42.60    8.00
  -9   4   6   53.29    5.50
  -9   4   6   43.20    6.80
  -8   4   6   36.10    4.80
  -8   4   6   32.70    6.10
   7  -4  -6  294.97   15.10
  -7   4   6  269.97   13.50
  -7   4   6  266.37   10.60
   6  -4  -6  171.48   10.70
  -6   4   6  182.68    8.20
  -6   4   6  165.08   10.00
   5  -4  -6  460.05   17.00
  -5   4   6  488.05   17.20
  -5   4   6  484.05   14.00
   4  -4  -6 2178.98   50.79
  -4   4   6 2264.77   47.20
  -4   4   6 2203.38   42.30
  -4   4   6 2155.68   37.50
   3  -4  -6 2073.99   41.60
  -3   4   6 1975.60   39.10
  -3   4   6 1994.50   35.80
  -3   4   6 2077.79   43.70
   2  -4  -6  131.09    7.70
   2  -4  -6  127.79    6.40
  -2   4   6  129.19    5.20
  -2   4   6  139.99    6.40
  -2   4   6  112.49    7.20
   1  -4  -6 1921.81   40.10
   1  -4  -6 1910.31   36.70
  -1   4   6 1901.21   36.10
  -1   4   6 1914.31   37.50
   0  -4  -6   14.40    3.20
   0  -4  -6   14.80    2.40
   0   4   6   15.90    2.70
   0   4   6   16.40    2.70
  -1  -4  -6  134.49    7.50
   1   4   6  133.09    6.60
   1   4   6  141.59    5.90
   1   4   6  141.09    6.90
  -2  -4  -6  103.09    6.70
   2   4   6  100.09    5.60
   2   4   6   93.49    6.10
   2   4   6   95.09    6.10
  -3  -4  -6  659.33   18.10
  -3  -4  -6  677.83   18.90
   3   4   6  642.44   18.10
   3   4   6  662.63   18.40
   3   4   6  660.73   18.80
  -4  -4  -6  165.28    8.40
  -4  -4  -6  169.18    8.60
   4   4   6  158.58    9.10
   4   4   6  178.88    9.30
  -5  -4  -6  222.28    9.80
  -5  -4  -6  223.88   10.20
   5   4   6  200.38   11.30
   5   4   6  225.38   11.00
  -6  -4  -6    4.50    2.00
  -6  -4  -6    0.80    2.30
   6   4   6    1.10    2.40
  -7  -4  -6   -1.40    1.90
  -7  -4  -6    3.90    1.90
   7   4   6   -1.60    3.50
   7   4   6    0.20    2.50
  -8  -4  -6   69.09    7.60
   8   4   6   58.39    7.90
  -9  -4  -6  137.39   10.50
   9   4   6  137.99   10.90
  12  -5  -6  220.28   18.50
 -12   5   6  224.08   14.50
 -12   5   6  184.88   12.00
  11  -5  -6  213.38   17.40
 -11   5   6  218.68   12.10
 -11   5   6  244.38   15.00
  10  -5  -6    0.40    4.30
 -10   5   6   -2.10    2.00
 -10   5   6   -1.40    2.90
   9  -5  -6    3.10    4.50
  -9   5   6    3.50    2.60
  -9   5   6   -2.10    2.70
  -8   5   6   34.00    4.90
  -8   5   6   23.90    8.70
   7  -5  -6    8.60    3.90
  -7   5   6    2.30    2.10
  -7   5   6    1.50    2.60
   6  -5  -6 1513.35   37.30
  -6   5   6 1426.76   36.40
  -6   5   6 1439.46   31.90
   5  -5  -6 4202.38   78.59
  -5   5   6 3981.60   79.19
  -5   5   6 4059.89   73.79
  -4   5   6 1134.19   25.40
  -4   5   6 1113.79   29.30
  -4   5   6 1072.79   20.70
   3  -5  -6   39.80    4.40
   3  -5  -6   47.00    5.50
  -3   5   6   46.50    4.40
  -3   5   6   44.30    3.00
   2  -5  -6  979.00   22.10
   2  -5  -6 1008.60   26.00
  -2   5   6 1004.40   21.00
  -2   5   6  946.41   22.70
   1  -5  -6  451.05   11.70
   1  -5  -6  498.45   16.50
  -1   5   6  463.05   13.90
  -1   5   6  467.25   12.90
   0  -5  -6   55.79    2.90
   0  -5  -6   61.99    5.60
   0   5   6   66.69    5.00
   0   5   6   51.99    4.40
  -1  -5  -6  476.45   16.50
   1   5   6  502.55   14.90
   1   5   6  493.65   15.00
  -2  -5  -6   87.49    6.70
   2   5   6   89.59    6.20
   2   5   6   88.09    6.20
  -3  -5  -6  212.28    9.80
  -3  -5  -6  210.98   10.30
   3   5   6  218.38   10.20
   3   5   6  228.48   10.30
  -4  -5  -6   29.40    4.80
  -4  -5  -6   27.40    4.50
   4   5   6   23.90    5.40
   4   5   6   32.50    5.00
  -5  -5  -6    0.80    1.80
  -5  -5  -6   -1.00    2.10
   5   5   6    1.20    2.30
   5   5   6   -0.30    2.90
  -6  -5  -6   16.00    3.60
  -6  -5  -6   15.30    4.10
   6   5   6   29.60    5.50
  -7  -5  -6    7.50    3.90
  -7  -5  -6    9.90    3.00
   7   5   6    5.70    3.60
  -8  -5  -6   59.69    7.80
   8   5   6   35.20    6.30
  12  -6  -6    3.20    6.10
 -12   6   6    3.60    4.20
 -12   6   6    8.50    3.80
  11  -6  -6   11.80    6.70
 -11   6   6   23.70    6.40
 -11   6   6   17.50    4.70
  10  -6  -6    4.00    4.80
 -10   6   6    3.70    2.90
 -10   6   6    0.50    3.40
   9  -6  -6   31.70    7.80
  -9   6   6   31.00    6.50
  -9   6   6   37.50    5.60
   8  -6  -6  524.65   25.00
  -8   6   6  481.35   16.50
  -8   6   6  449.46   19.30
   7  -6  -6  156.78   11.30
  -7   6   6  141.99    8.40
  -7   6   6  141.79   16.60
   6  -6  -6  111.59    8.60
   6  -6  -6  133.79    9.40
  -6   6   6  119.89    9.10
  -6   6   6  135.99    7.60
   5  -6  -6    7.70    3.30
   5  -6  -6    6.10    3.20
  -5   6   6    7.50    1.20
  -5   6   6    9.50    2.70
   4  -6  -6  163.38    8.70
   4  -6  -6  162.28    9.90
  -4   6   6  156.38    8.00
  -4   6   6  141.09    5.30
   3  -6  -6 1808.92   36.90
   3  -6  -6 1809.22   41.50
  -3   6   6 1820.82   34.40
  -3   6   6 1825.82   37.70
   2  -6  -6 2268.87   48.20
   2  -6  -6 2050.19   40.30
  -2   6   6 2156.88   43.60
  -2   6   6 2229.68   41.40
   1  -6  -6   25.40    2.10
   1  -6  -6   24.20    4.70
  -1   6   6   17.00    3.10
  -1   6   6   34.90    3.80
   0  -6  -6  315.07   13.40
   0   6   6  293.67   11.00
   0   6   6  302.67   11.60
  -1  -6  -6  178.38   10.20
   1   6   6  169.68    8.60
   1   6   6  165.58    8.60
  -2  -6  -6   69.89    6.60
   2   6   6   69.49    6.20
   2   6   6   81.09    7.40
  -3  -6  -6  121.59    8.80
  -3  -6  -6  121.69    7.80
   3   6   6  129.49    8.20
   3   6   6  122.49    8.20
  -4  -6  -6   15.60    3.70
  -4  -6  -6   13.80    4.10
   4   6   6   11.70    3.40
  -5  -6  -6  137.19    9.30
  -5  -6  -6  146.09    9.30
   5   6   6  130.39    9.20
  -6  -6  -6  155.28   10.20
  -6  -6  -6  129.79   11.10
   6   6   6  136.69   10.20
  -7  -6  -6    0.60    2.80
  -7  -6  -6   -1.70    2.50
   7   6   6   -0.40    2.90
  -8  -6  -6   20.30    5.00
   8   6   6   21.20    5.50
  12  -7  -6   94.09   14.50
 -12   7   6   99.79    9.00
  11  -7  -6    1.30    3.40
  11  -7  -6    5.40    5.60
 -11   7   6   -4.60    2.40
  10  -7  -6  137.59   13.50
  10  -7  -6  164.98   12.00
 -10   7   6  154.08   10.20
   9  -7  -6  245.68   16.40
   9  -7  -6  225.78   13.80
  -9   7   6  218.28   11.40
   8  -7  -6  933.61   29.50
   8  -7  -6  934.71   31.30
  -8   7   6  934.31   25.80
   7  -7  -6  243.08   13.40
   7  -7  -6  244.48   14.20
  -7   7   6  246.38   11.20
   6  -7  -6   -1.50    1.90
   6  -7  -6   -2.30    2.50
  -6   7   6   -0.10    1.70
   5  -7  -6   49.70    5.70
   5  -7  -6   59.09   11.80
  -5   7   6   40.30    2.70
   4  -7  -6    2.60    2.70
   4  -7  -6    5.50    2.50
  -4   7   6    3.30    1.40
  -4   7   6    1.50    2.10
   3  -7  -6  576.34   20.50
   3  -7  -6  536.85   15.30
  -3   7   6  592.84   15.00
  -3   7   6  604.94   17.70
   2  -7  -6   40.30    6.30
  -2   7   6   47.50    4.40
  -2   7   6   42.20    5.30
   1  -7  -6  599.04   20.70
  -1   7   6  582.94   16.60
  -1   7   6  557.74   17.50
   0  -7  -6   13.70    4.10
   0   7   6   15.40    4.00
   0   7   6   22.90    4.00
  -1  -7  -6   96.19    8.60
   1   7   6   88.09    7.50
   1   7   6   89.19    7.10
  -2  -7  -6   77.49    7.90
   2   7   6   72.09    6.20
   2   7   6   62.49    6.20
  -3  -7  -6    2.80    2.20
  -3  -7  -6    6.00    3.20
   3   7   6    6.10    2.80
   3   7   6    3.00    2.90
  -4  -7  -6   41.40    6.50
  -4  -7  -6   50.19    6.50
   4   7   6   50.79    6.80
  -5  -7  -6   44.40    6.60
  -5  -7  -6   35.00    5.60
   5   7   6   42.10    6.70
  -6  -7  -6    7.80    3.50
  -6  -7  -6    1.60    3.40
   6   7   6    0.40    3.00
  -7  -7  -6   33.60    6.20
   7   7   6   41.10    7.20
  12  -8  -6   50.69    8.40
  12  -8  -6   45.30   10.40
 -12   8   6   41.40    6.80
  11  -8  -6   11.70    5.40
 -11   8   6    7.10    3.60
  10  -8  -6  104.09   12.50
  10  -8  -6  144.09   12.00
 -10   8   6  156.18   10.70
   9  -8  -6   22.50    5.70
   9  -8  -6   21.70    7.10
  -9   8   6   19.60    4.70
   8  -8  -6  265.47   15.00
   8  -8  -6  254.67   15.80
  -8   8   6  273.57   12.90
   7  -8  -6  333.27   16.90
   7  -8  -6  371.86   17.50
  -7   8   6  401.06   15.20
   6  -8  -6   27.50    5.70
   6  -8  -6   33.30    6.10
  -6   8   6   32.90    4.90
  -6   8   6   28.30    2.10
   5  -8  -6   98.79    7.60
   5  -8  -6   77.79    8.30
  -5   8   6   86.99    4.40
  -5   8   6   97.29    7.00
   4  -8  -6   66.59    7.60
   4  -8  -6   57.49    5.20
  -4   8   6   57.09    4.10
  -4   8   6   54.09    5.40
   3  -8  -6  349.87   16.00
   3  -8  -6  303.77   10.30
  -3   8   6  322.07   12.90
  -3   8   6  345.77   11.30
   2  -8  -6    1.80    3.00
  -2   8   6   10.20    2.80
  -2   8   6    7.10    2.90
   1  -8  -6 1620.34   41.30
  -1   8   6 1553.24   34.70
  -1   8   6 1570.54   36.50
   0  -8  -6  604.84   22.60
   0   8   6  599.94   19.20
   0   8   6  583.44   20.30
  -1  -8  -6  938.01   29.40
   1   8   6  901.11   25.30
   1   8   6  909.91   25.70
  -2  -8  -6   57.59    8.00
   2   8   6   44.60    6.20
   2   8   6   41.90    6.00
  -3  -8  -6    7.00    3.30
  -3  -8  -6    3.90    3.40
   3   8   6    5.40    3.30
  -4  -8  -6   26.90    6.00
  -4  -8  -6   26.30    5.20
   4   8   6   27.20    5.50
  -5  -8  -6   -1.50    3.00
  -5  -8  -6    3.40    3.20
   5   8   6    2.70    3.20
  -6  -8  -6   -5.50    2.60
  -6  -8  -6    2.50    3.80
   6   8   6   -1.30    3.30
  11  -9  -6  112.09   14.20
  11  -9  -6  115.79   11.60
 -11   9   6  122.99   10.00
  10  -9  -6   63.49    9.60
  10  -9  -6   71.99   11.90
 -10   9   6   61.59    8.00
   9  -9  -6   55.49    9.60
   9  -9  -6   51.69    8.10
  -9   9   6   35.40    6.10
   8  -9  -6   93.19   10.60
   8  -9  -6  102.19   10.20
  -8   9   6  109.09    8.40
   7  -9  -6   12.70    5.10
   7  -9  -6   17.50    5.10
  -7   9   6   13.10    3.60
   6  -9  -6   -0.80    2.80
   6  -9  -6    0.10    2.70
  -6   9   6   -2.10    1.00
  -6   9   6   -1.20    2.20
   5  -9  -6  141.49   11.20
   5  -9  -6  137.29    8.70
  -5   9   6  147.09    9.00
  -5   9   6  133.89    6.10
   4  -9  -6   24.60    4.00
   4  -9  -6   36.90    7.10
  -4   9   6   39.50    5.70
  -4   9   6   42.70    3.90
   3  -9  -6   81.79    8.80
  -3   9   6   72.19    5.60
  -3   9   6   73.29    6.70
   2  -9  -6    5.20    3.90
  -2   9   6    5.20    3.10
  -2   9   6    9.40    3.00
   1  -9  -6  751.12   27.00
  -1   9   6  767.12   23.30
  -1   9   6  789.42   22.20
   0  -9  -6  155.18   12.00
   0   9   6  155.18    9.40
   0   9   6  165.38   10.10
  -1  -9  -6   20.90    5.50
   1   9   6   16.40    4.30
   1   9   6   13.30    4.00
  -2  -9  -6   -1.40    3.10
   2   9   6    0.40    3.10
   2   9   6    1.50    2.70
  -3  -9  -6   77.69    9.10
  -4  -9  -6    8.40    4.10
  -4  -9  -6   10.20    4.80
   4   9   6    7.30    4.00
  10 -10  -6   -3.40    4.80
  10 -10  -6   -0.70    4.30
 -10  10   6   -1.60    2.90
   9 -10  -6  116.69   11.50
   9 -10  -6   91.99   11.60
  -9  10   6  106.89    9.00
   8 -10  -6   49.10    8.40
   8 -10  -6   69.39   10.00
   7 -10  -6   18.50    5.90
   7 -10  -6   10.40    4.90
  -7  10   6    8.80    3.50
   6 -10  -6    0.00    3.60
   6 -10  -6    2.00    2.90
  -6  10   6    1.80    1.60
  -6  10   6   -2.40    2.30
   5 -10  -6    1.20    3.30
  -5  10   6    3.50    1.90
  -5  10   6    0.30    2.50
   4 -10  -6   23.20    5.80
  -4  10   6   12.80    3.80
  -4  10   6   23.60    3.80
   3 -10  -6  663.03   26.00
  -3  10   6  633.54   21.30
   2 -10  -6  273.17   16.50
  -2  10   6  303.67   12.60
  -2  10   6  246.68   13.20
   1 -10  -6  181.28   13.70
  -1  10   6  163.88   10.00
  -1  10   6  196.08   11.30
   0 -10  -6    6.60    4.10
   0  10   6    3.80    3.30
   0  10   6   16.40    4.10
  -1 -10  -6   14.80    5.10
   1  10   6   14.90    4.50
   1  10   6    7.50    3.90
  -2 -10  -6   24.90    5.10
  -2 -10  -6   16.20    7.80
   2  10   6   16.30    5.10
   2  10   6   17.60    4.60
  -3 -10  -6   28.00    5.60
  -3 -10  -6   20.30    6.70
   3  10   6   31.20    6.50
   9 -11  -6    5.50    5.10
   9 -11  -6    3.60    4.40
  -9  11   6    1.50    3.20
   8 -11  -6   30.70    7.80
   8 -11  -6   36.50    7.90
  -8  11   6   39.80    6.50
   7 -11  -6   66.69    9.80
  -7  11   6   71.79    7.50
   6 -11  -6    6.70    4.30
  -6  11   6   -0.80    2.40
   5 -11  -6   10.80    8.40
  -5  11   6    3.10    2.10
   4 -11  -6   55.69   13.90
  -4  11   6   30.70    6.00
  -4  11   6   31.70    4.60
  -3  11   6  361.16   13.80
  -3  11   6  294.67   16.60
   2 -11  -6   42.40    9.60
  -2  11   6   35.80    5.80
   1 -11  -6    4.60    4.20
  -1  11   6    4.00    3.70
  -1  11   6    5.70    3.50
   0 -11  -6   47.90    8.80
   0  11   6   44.50    7.00
  -1 -11  -6    4.70    4.30
   1  11   6    6.40    3.50
   1  11   6    0.90    3.40
   7 -12  -6   14.10    6.00
  -7  12   6   22.70    5.40
   6 -12  -6    2.80    4.50
  -6  12   6   -1.80    3.50
   5 -12  -6   87.69   10.60
  -5  12   6   85.09    8.80
   4 -12  -6    9.40    5.40
  -4  12   6   13.70    4.80
  -4  12   6   21.80    4.00
   3 -12  -6    6.60    4.60
  -3  12   6    9.60    3.90
  -3  12   6    6.10    3.80
   2 -12  -6   31.40    7.50
  -2  12   6   22.20    5.60
  -2  12   6   20.30    5.00
   1 -12  -6   -3.90    4.20
  -1  12   6    1.10    3.10
  -1  12   6    8.30    3.80
  -3  14  -7    9.30    4.60
   3 -14   7    0.60    4.10
  -4  14  -7   24.10    5.70
   4 -14   7   44.70    8.20
  -5  14  -7   58.29    7.90
   5 -14   7   63.79   10.30
   5 -14   7   47.90   10.40
   1  13  -7   -2.20    2.70
   0  13  -7    0.90    3.60
   0 -13   7    2.10    4.50
  -1  13  -7   93.39    9.00
   1 -13   7   93.19   11.20
  -2  13  -7   -0.10    3.10
   2 -13   7    3.60    4.70
   2 -13   7   -4.60    3.60
  -3  13  -7   14.30    4.60
   3 -13   7   18.70    6.40
  -4  13  -7    4.60    4.40
   4 -13   7    1.80    4.10
   4 -13   7   -1.00    5.80
   5 -13   7    2.90    3.90
   5 -13   7   -0.30    6.00
  -6  13  -7   22.70    3.60
   6 -13   7   14.10    7.80
   6 -13   7   10.80    4.90
  -7  13  -7   92.59   10.60
  -7  13  -7   82.99    6.20
   7 -13   7   82.09    9.20
   7 -13   7   66.29   12.80
  -8  13  -7   18.00    3.90
  -8  13  -7   19.40    4.50
   8 -13   7   27.80   10.30
   8 -13   7   16.10    5.30
   3  12  -7    1.30    3.70
   2  12  -7   31.00    6.00
  -2 -12   7    9.60    5.70
   1  12  -7  402.76   17.70
  -1 -12   7  436.56   22.90
   0  12  -7   25.00    9.00
   0 -12   7   37.70    6.10
  -1  12  -7  143.99   10.40
   1 -12   7  148.99   13.00
   1 -12   7  166.98   12.70
  -2  12  -7   -1.30    2.40
   2 -12   7    0.80    3.30
  -3  12  -7   20.00    4.50
   3 -12   7   23.20    6.00
   3 -12   7   25.10    7.30
  -4  12  -7  142.69    6.40
  -4  12  -7  164.38   10.60
   4 -12   7  137.29   15.40
   4 -12   7  144.79   11.80
  -5  12  -7  105.19    6.10
  -5  12  -7  122.59    9.10
   5 -12   7  104.29   15.80
   5 -12   7  109.99   10.10
  -6  12  -7    0.30    3.00
  -6  12  -7    2.10    2.10
   6 -12   7   -0.90    3.10
   6 -12   7    5.20    6.30
  -7  12  -7   54.49    4.90
  -7  12  -7   44.70    6.70
   7 -12   7   53.39   12.30
   7 -12   7   43.70    7.00
  -8  12  -7    4.70    3.50
  -8  12  -7   10.00    3.20
   8 -12   7   24.60    9.90
   8 -12   7    7.30    3.70
  -9  12  -7   31.50    5.80
  -9  12  -7   38.40    5.30
   9 -12   7   26.10   11.40
   4  11  -7   -8.10    2.80
  -4 -11   7   -5.90    2.60
   3  11  -7   19.50    5.20
   3  11  -7    7.20    4.70
  -3 -11   7   15.90    5.80
   2  11  -7    7.80    4.40
   2  11  -7    0.80    3.30
  -2 -11   7    7.00    6.40
   1  11  -7   10.60    3.90
   1  11  -7   24.50    5.60
  -1 -11   7   30.40    7.00
   0  11  -7   41.50    6.30
   0 -11   7   44.20    8.20
   0 -11   7   44.60    7.60
  -1  11  -7   30.70    5.60
   1 -11   7   42.10    7.30
   1 -11   7   39.80    7.60
  -2  11  -7  136.09    5.80
  -2  11  -7  138.69    9.40
   2 -11   7  148.29   11.60
   2 -11   7  140.89   13.20
  -3  11  -7   50.89    5.20
  -3  11  -7   37.30    5.70
   3 -11   7   34.50    9.70
   3 -11   7   51.39    7.90
  -4  11  -7    9.10    2.10
  -4  11  -7   12.80    3.90
   4 -11   7    3.90    3.60
   4 -11   7   -0.70    5.70
  -5  11  -7  146.09    6.90
  -5  11  -7  150.28    9.80
   5 -11   7  155.98   10.90
   5 -11   7  160.18   16.90
  -6  11  -7   88.89    5.80
  -6  11  -7   91.69    7.80
   6 -11   7   81.79    7.80
   6 -11   7   83.99   14.80
  -7  11  -7   46.60    6.60
  -7  11  -7   48.80    4.70
   7 -11   7   32.00   10.10
  -8  11  -7   28.80    5.50
  -8  11  -7   21.60    4.00
   8 -11   7   23.10    9.80
   8 -11   7   34.60    5.60
  -9  11  -7    4.00    2.60
  -9  11  -7   -0.60    3.10
 -10  11  -7    9.70    3.40
 -10  11  -7    6.20    3.60
  10 -11   7   12.70    9.10
   5  10  -7   15.70    5.00
  -5 -10   7   18.20    6.50
  -4 -10   7  242.38   16.40
   3  10  -7  430.06   17.60
   3  10  -7  452.45   18.20
  -3 -10   7  481.45   22.70
   2  10  -7    1.20    3.40
   2  10  -7    0.60    2.90
  -2 -10   7   -0.60    3.30
   1  10  -7  114.39    8.40
  -1 -10   7  114.59    9.70
  -1 -10   7  120.39   10.50
   0  10  -7   49.30    6.50
   0 -10   7   49.90    8.10
   0 -10   7   51.79    8.40
  -1  10  -7    9.30    3.30
  -1  10  -7   10.60    1.50
   1 -10   7   20.70    6.60
   1 -10   7   12.90    4.60
  -2  10  -7  153.18    5.30
  -2  10  -7  160.48    9.60
   2 -10   7  171.28   14.90
   2 -10   7  155.28   11.00
  -3  10  -7  348.37   14.40
  -3  10  -7  328.47    9.30
   3 -10   7  355.36   22.00
   3 -10   7  341.27   16.30
  -4  10  -7   46.80    6.20
  -4  10  -7   50.29    3.60
   4 -10   7   66.19   12.10
   4 -10   7   54.19    6.70
  -5  10  -7    8.80    2.10
  -5  10  -7    5.00    3.00
   5 -10   7    2.10    2.60
   5 -10   7    1.60    5.80
  -6  10  -7  112.19    8.30
  -6  10  -7  113.79    6.40
   6 -10   7  151.18   16.70
   6 -10   7  109.89    8.20
  -7  10  -7   66.99    7.00
  -7  10  -7   53.79    5.00
   7 -10   7   45.40   11.60
   7 -10   7   52.09    6.00
  -8  10  -7  235.38   12.00
  -8  10  -7  237.28   10.40
   8 -10   7  191.88    9.80
   8 -10   7  224.68   21.90
  -9  10  -7    8.30    3.60
  -9  10  -7   10.00    3.10
   9 -10   7   21.80    9.50
 -10  10  -7   19.10    4.30
 -10  10  -7   14.70    3.40
  10 -10   7   17.30   10.00
 -11  10  -7   -4.70    2.20
 -11  10  -7   -0.50    2.80
  11 -10   7   11.80    8.50
   6   9  -7   52.59    7.40
  -6  -9   7   59.19    9.70
   5   9  -7    6.30    3.70
   5   9  -7    7.70    4.30
  -5  -9   7   11.10    5.50
   4   9  -7    1.00    3.50
   4   9  -7    1.00    2.80
  -4  -9   7   -0.10    3.60
   3   9  -7  102.29    8.10
   3   9  -7  108.39    9.10
  -3  -9   7   97.19    9.70
   2   9  -7   59.79    7.50
   2   9  -7   49.20    6.50
  -2  -9   7   54.99    8.50
   1   9  -7  224.98   11.10
  -1  -9   7  178.28   12.30
  -1  -9   7  197.98   12.90
   0   9  -7   62.39    6.10
   0  -9   7   53.39    8.90
   0  -9   7   55.79    7.90
  -1   9  -7   45.50    2.20
  -1   9  -7   50.39    5.40
   1  -9   7   49.80    7.40
   1  -9   7   45.90    8.60
  -2   9  -7  383.76   15.10
  -2   9  -7  383.66    9.20
   2  -9   7  392.76   21.10
   2  -9   7  409.56   16.80
  -3   9  -7   99.79   14.00
  -3   9  -7   87.59    4.10
   3  -9   7   79.99    7.50
   3  -9   7   84.69   12.50
  -4   9  -7    0.90    3.40
   4  -9   7    1.10    4.80
   4  -9   7   -1.30    2.00
  -5   9  -7   84.29    7.30
  -5   9  -7   76.39    4.70
   5  -9   7   80.29   14.60
   5  -9   7   82.89    6.90
  -6   9  -7  874.31   20.60
  -6   9  -7  877.41   24.60
   6  -9   7  839.12   37.80
   6  -9   7  843.82   23.30
  -7   9  -7  520.45   15.30
  -7   9  -7  496.25   17.80
   7  -9   7  540.45   30.90
   7  -9   7  529.75   16.50
  -8   9  -7   56.19    6.50
  -8   9  -7   66.29    5.50
   8  -9   7   70.69   14.10
  -9   9  -7   16.70    3.80
  -9   9  -7   31.20    5.60
   9  -9   7   22.50   10.20
 -10   9  -7   34.30    5.50
 -10   9  -7   38.20    6.30
 -11   9  -7  104.49    8.40
 -11   9  -7   98.39    8.80
  11  -9   7  116.19   20.00
   7   8  -7    4.50    5.10
  -7  -8   7    5.60    5.10
   6   8  -7    0.20    3.80
   6   8  -7    3.10    3.00
  -6  -8   7    3.00    3.90
   5   8  -7  323.17   14.20
  -5  -8   7  362.56   19.10
   4   8  -7   39.10    6.60
   4   8  -7   41.90    5.70
  -4  -8   7   37.70    7.60
   3   8  -7    0.50    3.40
   3   8  -7    5.40    3.10
  -3  -8   7    3.70    3.10
   2   8  -7   39.40    5.50
  -2  -8   7   49.40    7.60
  -2  -8   7   46.90    7.50
  -1  -8   7   23.70    6.00
  -1  -8   7   20.60    5.20
   0  -8   7  188.88   13.50
   0  -8   7  200.18   11.80
  -1   8  -7  140.29    8.20
  -1   8  -7  125.19    3.40
   1  -8   7  127.59    8.90
   1  -8   7  123.09   11.80
   1  -8   7  124.79    3.70
  -2   8  -7  680.23   19.80
  -2   8  -7  651.73   13.30
   2  -8   7  667.13   21.30
   2  -8   7  638.44   27.80
  -3   8  -7  360.26    9.20
  -3   8  -7  348.87   13.50
   3  -8   7  353.16   20.80
   3  -8   7  344.37   14.00
  -4   8  -7  284.07    8.60
  -4   8  -7  274.87   12.00
   4  -8   7  288.97   19.70
   4  -8   7  294.37   12.20
  -5   8  -7   41.90    3.50
  -5   8  -7   44.80    5.90
   5  -8   7   43.30    4.70
   5  -8   7   61.89   11.70
  -6   8  -7   23.00    4.70
  -6   8  -7   16.70    2.90
   6  -8   7   19.10    3.40
   6  -8   7   11.60    7.20
  -7   8  -7    8.40    2.60
  -7   8  -7   11.30    4.50
   7  -8   7    6.50    2.20
   7  -8   7   10.50    6.90
  -8   8  -7  225.28   10.00
  -8   8  -7  214.48   11.20
   8  -8   7  226.78   20.80
  -9   8  -7  682.13   21.90
  -9   8  -7  678.93   20.10
   9  -8   7  691.93   37.10
 -10   8  -7   -1.30    2.20
 -10   8  -7    4.70    3.00
  10  -8   7    5.00    7.30
 -11   8  -7  163.68   10.70
  11  -8   7  140.09   21.40
 -12   8  -7   38.60    6.30
 -12   8  -7   41.00    6.30
  12  -8   7   50.59   12.60
   8   7  -7  340.77   14.80
   8   7  -7  328.37   18.60
  -8  -7   7  331.27   19.70
   7   7  -7   -0.40    4.30
   7   7  -7    4.50    3.20
  -7  -7   7   -1.80    4.10
   6   7  -7  412.36   19.10
   6   7  -7  452.85   16.30
  -6  -7   7  462.25   21.60
   5   7  -7   79.89    6.90
   5   7  -7   79.99    8.70
  -5  -7   7   72.99    8.90
   4   7  -7   22.50    4.20
   4   7  -7   19.10    4.90
  -4  -7   7   14.80    4.80
  -4  -7   7   14.80    1.40
   3   7  -7  273.47   11.70
   3   7  -7  288.97   14.30
  -3  -7   7  291.37   15.10
   2   7  -7   14.50    3.30
  -2  -7   7   16.30    4.80
  -2  -7   7   15.00    4.50
   1   7  -7  193.88    9.20
  -1  -7   7  201.68   11.60
  -1  -7   7  188.18   12.80
   0   7  -7 2347.86   47.70
   0  -7   7 2392.66   57.69
   0  -7   7 2346.67   51.19
  -1   7  -7 1084.29   26.30
   1  -7   7 1084.69   35.50
   1  -7   7 1064.19   28.30
  -2   7  -7  485.95   10.30
  -2   7  -7  501.55   16.00
   2  -7   7  493.25   16.80
   2  -7   7  500.45   23.60
  -3   7  -7   32.40    2.40
  -3   7  -7   44.00    5.00
   3  -7   7   38.30    8.30
   3  -7   7   34.30    4.30
  -4   7  -7   41.80    4.90
  -4   7  -7   42.50    3.00
   4  -7   7   50.19    9.70
   4  -7   7   37.40    4.10
  -5   7  -7  393.06   14.40
  -5   7  -7  386.56   11.00
   5  -7   7  421.76   23.70
   5  -7   7  395.26   12.70
  -6   7  -7  508.55   13.90
  -6   7  -7  485.75   16.70
   6  -7   7  496.95   13.90
   6  -7   7  520.25   27.70
  -7   7  -7   67.79    6.60
  -7   7  -7   72.29    5.30
   7  -7   7   70.29    4.10
   7  -7   7   70.39   12.40
  -8   7  -7  325.97   13.90
  -8   7  -7  321.37   18.40
   8  -7   7  371.66   25.60
  -9   7  -7    9.60    3.20
  -9   7  -7    5.70    3.40
   9  -7   7    9.40    6.90
 -10   7  -7   74.19    7.30
 -10   7  -7   63.29    6.30
  10  -7   7   81.69   15.50
 -11   7  -7   13.80    4.50
 -11   7  -7    5.10    3.70
  11  -7   7   11.50    8.40
 -12   7  -7    5.70    3.80
 -12   7  -7    4.70    3.70
  12  -7   7    8.50    8.70
   9   6  -7   19.00    6.40
  -9  -6   7   17.80    5.90
   8   6  -7  300.27   17.70
   8   6  -7  272.67   12.70
  -8  -6   7  309.27   18.20
   7   6  -7   30.90    5.00
   7   6  -7   36.90    7.20
  -7  -6   7   42.60    7.80
   6   6  -7    2.50    2.40
   6   6  -7    6.40    4.70
  -6  -6   7    5.50    1.50
  -6  -6   7    6.90    3.90
   5   6  -7  426.66   18.40
   5   6  -7  434.06   16.00
  -5  -6   7  400.36    9.70
  -5  -6   7  411.86   18.70
   4   6  -7   98.49    8.90
   4   6  -7  102.59    6.90
  -4  -6   7   93.99   10.90
  -4  -6   7   98.49    3.30
   3   6  -7   56.59    6.90
   3   6  -7   57.59    5.10
  -3  -6   7   53.89    6.70
   2   6  -7 1420.96   31.80
  -2  -6   7 1486.75   36.90
  -2  -6   7 1499.05   38.60
   1   6  -7  455.05   14.40
  -1  -6   7  447.96   16.70
  -1  -6   7  450.65   19.50
   0   6  -7 1271.57   28.70
   0  -6   7 1261.47   37.20
   0  -6   7 1268.17   31.30
  -1   6  -7  173.38    8.60
   1  -6   7  166.08   12.70
   1  -6   7  178.58    9.20
  -2   6  -7  364.76   12.70
  -2   6  -7  344.87    7.90
   2  -6   7  350.86   19.00
   2  -6   7  373.36   13.10
  -3   6  -7   50.89    2.90
  -3   6  -7   50.29    4.80
   3  -6   7   75.79   11.30
   3  -6   7   50.99    4.60
  -4   6  -7  659.33   19.20
  -4   6  -7  662.63   15.00
   4  -6   7  702.93   17.70
   4  -6   7  701.73   29.30
  -5   6  -7   14.70    2.40
  -5   6  -7   14.90    3.40
   5  -6   7   14.60    6.20
   5  -6   7   14.70    2.40
  -6   6  -7  299.27   10.10
  -6   6  -7  304.87   12.60
   6  -6   7  307.77    8.70
   6  -6   7  278.67   19.60
  -7   6  -7    1.70    2.60
  -7   6  -7    5.20    2.20
   7  -6   7    6.60    5.40
   8  -6   7   81.19   14.00
  -9   6  -7    2.60    2.30
  -9   6  -7    1.30    2.20
   9  -6   7   -5.40    4.70
 -10   6  -7  115.89    8.40
 -10   6  -7  121.59    9.10
  10  -6   7  107.79   18.00
 -11   6  -7  171.98   10.80
 -11   6  -7  161.28   10.80
  11  -6   7  175.38   20.30
 -12   6  -7   45.40    6.90
 -12   6  -7   40.70    6.90
  12  -6   7   49.50   13.50
  10   5  -7  177.78   10.40
  10   5  -7  169.08   15.20
 -10  -5   7  185.88   14.70
   9   5  -7   18.50    6.90
   9   5  -7    3.70    2.80
  -9  -5   7    8.40    5.00
   8   5  -7   57.89    9.40
  -8  -5   7   47.70    4.10
   7   5  -7  279.87   16.30
   7   5  -7  264.77   11.40
  -7  -5   7  271.57    8.90
  -7  -5   7  307.77   16.60
   6   5  -7  430.66   14.30
   6   5  -7  411.56   19.10
  -6  -5   7  407.36   10.80
  -6  -5   7  459.65   19.70
   5   5  -7    3.20    1.90
   5   5  -7   -0.70    2.90
  -5  -5   7    6.80    1.30
  -5  -5   7    2.50    4.60
   4   5  -7  382.96   12.70
   4   5  -7  388.66   16.60
  -4  -5   7  354.36   16.00
  -4  -5   7  363.46    8.00
   3   5  -7  106.59    6.20
   3   5  -7  106.89    8.90
  -3  -5   7  106.79    8.80
  -3  -5   7  113.29    8.70
   2   5  -7 2008.90   40.60
  -2  -5   7 2063.69   48.30
  -2  -5   7 2075.59   45.50
   1   5  -7   15.50    3.20
  -1  -5   7   11.20    4.30
  -1  -5   7   14.50    3.60
   0   5  -7  755.22   19.30
   0  -5   7  745.53   20.80
   0  -5   7  728.13   26.10
  -1   5  -7  172.98    7.90
   1  -5   7  155.58   12.30
  -2   5  -7  481.15   14.60
  -2   5  -7  482.25    9.90
   2  -5   7  482.45   14.30
   2  -5   7  471.45   21.70
  -3   5  -7  910.91   22.70
  -3   5  -7  885.71   17.90
   3  -5   7  921.71   32.50
   3  -5   7  935.61   21.20
  -4   5  -7  839.92   21.70
  -4   5  -7  806.52   17.40
   4  -5   7  777.42   30.80
   4  -5   7  808.62   18.40
  -5   5  -7   70.79    4.30
  -5   5  -7   66.39    5.70
   5  -5   7   56.59   10.00
   5  -5   7   65.19    3.50
  -6   5  -7   20.50    3.10
  -6   5  -7   15.50    3.70
   6  -5   7   19.60    7.30
  -7   5  -7 1516.95   32.50
  -7   5  -7 1471.95   35.30
   7  -5   7 1589.54   55.69
  -8   5  -7    0.50    2.50
   8  -5   7    1.50    4.80
   8  -5   7   -0.10    2.10
  -9   5  -7    2.80    3.00
  -9   5  -7    1.90    2.20
   9  -5   7    9.10    6.60
   9  -5   7    6.60    3.00
 -10   5  -7   -2.40    2.10
 -10   5  -7    1.50    3.10
  10  -5   7   -0.10    2.70
  10  -5   7    4.50    6.70
 -11   5  -7  178.98   11.60
 -11   5  -7  167.78   12.20
  11  -5   7  184.58   11.00
 -12   5  -7   40.80    6.60
 -12   5  -7   38.50    6.70
  12  -5   7   35.10   12.80
  10   4  -7  260.37   11.50
 -10  -4   7  264.57   20.90
   9   4  -7   12.50    5.70
   9   4  -7    6.90    3.00
  -9  -4   7   17.20    5.90
  -9  -4   7   12.80    2.90
   8   4  -7   17.60    3.60
   8   4  -7   11.20    5.30
  -8  -4   7   14.60    5.50
  -8  -4   7   15.60    2.90
   7   4  -7   60.99    5.20
   7   4  -7   39.70    7.50
  -7  -4   7   58.49    4.00
  -7  -4   7   76.59    8.30
   6   4  -7    1.30    3.20
   6   4  -7    3.60    2.00
  -6  -4   7    0.80    1.00
  -6  -4   7    0.00    2.70
   5   4  -7   96.69    8.80
   5   4  -7   96.59    5.70
  -5  -4   7  101.19    8.70
  -5  -4   7  109.99    4.20
   4   4  -7 1324.67   28.10
   4   4  -7 1334.97   34.80
  -4  -4   7 1283.97   23.40
  -4  -4   7 1340.97   34.10
   3   4  -7    9.20    3.60
  -3  -4   7    3.40    2.60
  -3  -4   7    6.60    3.30
   2   4  -7 1952.30   38.20
  -2  -4   7 1913.71   45.60
  -2  -4   7 1958.90   42.50
   1   4  -7   76.09    5.00
  -1  -4   7   75.59    5.90
  -1  -4   7   66.29    7.70
   0   4  -7   -0.70    1.40
   0  -4   7    1.20    3.00
   0  -4   7   12.00    2.80
  -1   4  -7    9.20    0.90
  -1   4  -7    7.40    2.20
  -1   4  -7   11.50    1.00
   1  -4   7   10.60    4.40
   1  -4   7   12.20    2.60
  -2   4  -7  934.41   22.70
  -2   4  -7  954.80   17.90
   2  -4   7  985.00   32.00
   2  -4   7  942.11   21.50
  -3   4  -7  890.01   21.80
  -3   4  -7  867.01   17.50
   3  -4   7  884.01   19.10
   3  -4   7  808.82   29.70
  -4   4  -7   32.30    2.70
  -4   4  -7   26.60    3.80
   4  -4   7   26.10    2.30
   4  -4   7   24.20    6.60
  -5   4  -7  262.87    8.90
   5  -4   7  281.77   10.80
   5  -4   7  275.57   17.90
  -6   4  -7  187.38    7.90
   6  -4   7  187.68   15.50
   6  -4   7  184.98    9.10
  -7   4  -7  416.66   13.50
   7  -4   7  461.35   25.30
   7  -4   7  417.46   14.80
  -8   4  -7   12.90    3.20
   8  -4   7    8.10    6.90
  -9   4  -7  187.48    9.90
   9  -4   7  167.88   17.50
   9  -4   7  183.18   10.30
 -10   4  -7   19.00    4.20
  10  -4   7   21.30    4.60
  10  -4   7   27.10    9.20
  11  -4   7   15.20    4.00
  11  -4   7    6.60    7.30
 -12   4  -7   46.00    6.70
  12  -4   7   47.30   10.50
  12  -4   7   52.99   13.70
  11   3  -7  184.08   16.30
 -11  -3   7  181.08    9.50
 -11  -3   7  177.58   14.30
  10   3  -7    2.10    2.30
  10   3  -7    3.70    5.30
 -10  -3   7    0.80    2.10
 -10  -3   7   10.60    4.70
   9   3  -7  385.76   20.80
   9   3  -7  394.06   13.10
  -9  -3   7  391.46   13.00
  -9  -3   7  403.86   19.70
   8   3  -7  128.89   11.80
   8   3  -7  124.39    6.70
  -8  -3   7  121.09    6.30
  -8  -3   7  125.09   10.90
   7   3  -7  115.09    6.10
   7   3  -7  112.69   10.80
  -7  -3   7  120.39    5.70
  -7  -3   7  124.79    9.80
   6   3  -7   29.90    6.20
   6   3  -7   29.60    3.50
  -6  -3   7   24.20    5.10
  -6  -3   7   28.40    2.60
   5   3  -7  825.92   19.10
   5   3  -7  838.62   26.10
  -5  -3   7  840.82   25.40
  -5  -3   7  812.72   16.90
   4   3  -7  395.66   11.30
   4   3  -7  386.16   16.10
  -4  -3   7  380.56   15.10
  -4  -3   7  391.26    8.70
   3   3  -7    1.60    2.40
   3   3  -7    4.10    1.70
  -3  -3   7    3.10    0.70
  -3  -3   7    3.60    2.60
  -3  -3   7    2.10    2.40
   2   3  -7  163.08    6.90
  -2  -3   7  174.58   10.70
  -2  -3   7  170.08    8.70
   1   3  -7   20.30    2.90
  -1  -3   7   20.40    4.00
  -1  -3   7   19.20    4.90
   0   3  -7   95.79    2.40
   0   3  -7   91.39    5.30
   0   3  -7   92.89    2.30
   0  -3   7   95.69    5.80
   0  -3   7   88.09    9.70
  -1   3  -7 1101.99   19.80
   1  -3   7 1117.29   24.30
  -2   3  -7   31.40    3.50
  -2   3  -7   30.00    2.10
   2  -3   7   28.00    2.80
   2  -3   7   26.50    6.50
  -3   3  -7    4.40    1.30
   3  -3   7    4.70    3.20
   3  -3   7    2.90    1.60
   3  -3   7    5.70    1.40
  -4   3  -7   53.79    2.30
  -4   3  -7   56.49    3.60
   4  -3   7   59.49    4.80
   4  -3   7   65.19   10.00
   4  -3   7   55.19    2.40
  -5   3  -7 2048.30   39.40
   5  -3   7 2064.89   55.39
   5  -3   7 2045.40   41.70
  -6   3  -7  364.66   11.90
   6  -3   7  369.46   13.20
   6  -3   7  368.16   21.40
  -7   3  -7  521.35   15.70
   7  -3   7  542.55   27.20
   7  -3   7  504.55   16.70
  -8   3  -7  426.46   14.70
   8  -3   7  407.16   17.20
   8  -3   7  446.76   25.80
  -9   3  -7   35.70    5.10
   9  -3   7   28.70    5.30
   9  -3   7   46.80   10.90
 -10   3  -7   87.59    7.60
  10  -3   7   67.69   14.10
  10  -3   7   91.79    8.00
 -11   3  -7  151.58   10.20
  11  -3   7  149.19   10.70
  11  -3   7  144.69   18.30
 -12   3  -7    3.50    3.10
  12  -3   7    7.90    4.30
  12  -3   7   10.40    8.80
  11   2  -7  156.78   15.60
 -11  -2   7  164.18    9.30
 -11  -2   7  145.89   18.00
  10   2  -7   40.70    8.70
  10   2  -7   35.10    4.00
 -10  -2   7   43.50    5.20
 -10  -2   7   28.80    6.90
   9   2  -7    9.80    6.00
   9   2  -7   11.60    2.40
  -9  -2   7   19.10    5.30
  -9  -2   7    8.50    2.60
   8   2  -7   -1.40    1.20
   8   2  -7   -0.90    3.20
  -8  -2   7   -1.80    2.60
  -8  -2   7    2.00    1.50
   7   2  -7   43.30    3.50
   7   2  -7   38.70    8.40
  -7  -2   7   39.80    3.50
  -7  -2   7   53.79    7.90
   6   2  -7    7.70    2.80
   6   2  -7    9.70    4.20
  -6  -2   7    7.40    3.30
  -6  -2   7   11.70    2.10
   5   2  -7   44.00    6.80
   5   2  -7   41.60    3.20
  -5  -2   7   32.40    5.20
  -5  -2   7   41.30    2.80
   4   2  -7    6.60    3.00
   4   2  -7    7.80    1.80
  -4  -2   7   11.00    1.60
  -4  -2   7    5.50    2.40
   3   2  -7  444.06   16.70
   3   2  -7  468.05   12.00
  -3  -2   7  467.95    9.70
  -3  -2   7  459.75   16.90
   2   2  -7  862.11   18.90
  -2  -2   7  876.11   25.40
  -2  -2   7  826.42   15.30
  -2  -2   7  849.52   22.10
   1   2  -7   15.20    2.30
   1   2  -7   10.90    1.00
  -1  -2   7   10.50    4.20
  -1  -2   7   11.90    1.10
  -1  -2   7   10.90    2.60
   0   2  -7 4930.91   80.99
   0   2  -7 5005.40   85.79
   0  -2   7 4883.71   86.49
   0  -2   7 4989.10   95.99
  -1   2  -7  731.03   18.00
  -1   2  -7  735.83   14.60
   1  -2   7  730.13   17.30
   1  -2   7  769.12   17.60
  -2   2  -7  873.81   17.60
   2  -2   7  889.31   20.50
   2  -2   7  856.91   18.50
  -3   2  -7  281.37    8.30
   3  -2   7  287.47    7.50
   3  -2   7  281.17    9.90
   3  -2   7  273.27   15.50
  -4   2  -7  299.87    9.50
   4  -2   7  315.67   11.00
   4  -2   7  297.47   17.00
  -5   2  -7    6.40    1.90
   5  -2   7   10.00    4.90
   5  -2   7    5.20    2.30
  -6   2  -7  134.29    6.90
   6  -2   7  150.28   13.50
   6  -2   7  135.39    7.70
  -7   2  -7  457.75   14.80
   7  -2   7  463.65   15.90
   7  -2   7  451.05   24.50
  -8   2  -7   34.00    4.90
   8  -2   7   35.20    5.50
   8  -2   7   30.00    8.80
  -9   2  -7    4.10    2.80
   9  -2   7   -2.00    2.30
   9  -2   7    9.10    6.20
 -10   2  -7  144.79    9.60
  10  -2   7  156.58   17.30
  10  -2   7  130.39    9.60
 -11   2  -7  107.99    8.90
  11  -2   7   98.29    8.60
  11  -2   7   71.19   14.60
  11   1  -7   81.59   12.50
 -11  -1   7   71.19    9.70
 -11  -1   7   92.29    7.30
  10   1  -7    1.10    4.30
 -10  -1   7    1.30    2.00
 -10  -1   7    5.50    3.70
   9   1  -7  117.59   12.10
  -9  -1   7  115.39   10.40
  -9  -1   7  120.29    7.00
   8   1  -7  266.67    8.30
   8   1  -7  275.17   16.20
  -8  -1   7  278.47   10.20
  -8  -1   7  268.97   14.50
   7   1  -7  241.98    7.60
   7   1  -7  244.88   14.50
  -7  -1   7  240.78   13.10
  -7  -1   7  251.07    8.80
   6   1  -7  279.77   14.50
   6   1  -7  266.37    7.80
  -6  -1   7  266.27   13.10
  -6  -1   7  283.77    8.90
   5   1  -7   49.30    3.10
   5   1  -7   56.79    6.70
  -5  -1   7   50.79    5.80
  -5  -1   7   48.60    3.20
   4   1  -7  202.38    6.50
   4   1  -7  201.08   11.00
  -4  -1   7  197.38    6.10
  -4  -1   7  211.48   10.10
   3   1  -7 1221.38   30.80
   3   1  -7 1200.88   23.70
  -3  -1   7 1214.08   28.70
  -3  -1   7 1183.08   22.20
   2   1  -7   81.79    4.20
  -2  -1   7   77.79    6.50
  -2  -1   7   83.19    3.20
   1   1  -7  405.16   11.10
  -1  -1   7  394.66    8.90
  -1  -1   7  401.36   16.30
  -1  -1   7  400.26   12.60
   0  -1   7  119.09    4.20
   0  -1   7  116.09    5.80
   0  -1   7  111.69    5.20
   0  -1   7  114.59    8.80
  -1   1  -7  155.68    5.20
   1  -1   7  154.78    6.40
   1  -1   7  152.08   10.50
   1  -1   7  151.68    6.30
  -2   1  -7 1100.39   21.70
   2  -1   7 1051.99   23.70
   2  -1   7 1104.49   32.20
   2  -1   7 1069.29   21.80
  -3   1  -7  890.31   19.20
   3  -1   7  862.81   17.50
   3  -1   7  898.81   21.00
   3  -1   7  851.41   32.30
  -4   1  -7 2129.79   40.70
   4  -1   7 2129.09   42.50
   4  -1   7 2153.28   53.69
  -5   1  -7   87.19    5.40
   5  -1   7   92.49   10.20
   5  -1   7   93.29    6.40
  -6   1  -7  334.27   11.90
   6  -1   7  358.06   13.20
   6  -1   7  338.97   19.70
   7  -1   7   43.00    9.50
   7  -1   7   57.49    7.40
  -8   1  -7   62.09    5.50
   8  -1   7   51.39    5.90
  -9   1  -7  988.60   27.20
   9  -1   7 1012.60   41.00
   9  -1   7  961.20   27.90
 -10   1  -7  150.48   10.20
  10  -1   7  153.78   10.70
  10  -1   7  136.29   16.80
 -11   1  -7   11.20    4.10
  11  -1   7    2.90    3.30
  11  -1   7   18.20    9.30
  12   0  -7   80.59   14.00
 -12   0   7   75.89    8.60
 -12   0   7   88.69   12.10
 -11   0   7   73.29    6.70
 -11   0   7   57.79    8.70
  10   0  -7  213.28   16.10
 -10   0   7  217.48   10.30
 -10   0   7  214.18   13.90
   9   0  -7    0.90    1.10
   9   0  -7   -1.10    3.80
  -9   0   7    0.60    1.80
  -9   0   7    0.60    3.00
   8   0  -7  297.97   16.90
   8   0  -7  311.07    8.00
  -8   0   7  312.87   11.00
  -8   0   7  347.87   24.60
   7   0  -7   86.29    3.60
   7   0  -7   95.69    9.30
  -7   0   7   96.29    5.40
  -7   0   7   84.29    7.60
   6   0  -7  753.62   15.10
   6   0  -7  759.82   25.10
  -6   0   7  785.02   23.70
  -6   0   7  779.02   17.90
   5   0  -7    2.60    2.70
  -5   0   7    2.90    2.10
   4   0  -7   12.50    1.70
   4   0  -7    9.80    3.20
  -4   0   7    3.40    2.30
  -4   0   7   10.00    1.80
   3   0  -7  151.48    9.00
   3   0  -7  158.58    5.50
  -3   0   7  156.88    8.30
  -3   0   7  161.18    5.40
   2   0  -7 2496.55   44.50
  -2   0   7 2501.45   48.80
  -2   0   7 2473.25   43.30
  -2   0   7 2464.05   51.69
  -1   0   7  251.17    7.00
  -1   0   7  235.38   11.80
  -1   0   7  254.97    7.80
  -1   0   7  252.67    9.50
   0   0   7  143.89    9.50
   0   0   7  167.78    7.10
   0   0   7  157.08    6.20
   0   0   7  149.09    5.40
   1   0   7  745.83   17.60
   1   0   7  781.92   16.60
   1   0   7  737.43   23.90
   1   0   7  768.62   17.80
  -2   0  -7    6.80    1.70
   2   0   7   13.90    4.20
   2   0   7    2.40    1.60
  -3   0  -7  240.48    8.30
  -3   0  -7  243.48    7.10
   3   0   7  258.47   14.30
   3   0   7  246.08    9.40
  -4   0  -7   27.90    3.60
  -4   0  -7   27.60    2.00
   4   0   7   22.00    5.90
   4   0   7   29.50    4.00
  -5   0  -7  295.07   10.70
   5   0   7  281.07   11.30
   5   0   7  275.37   16.60
  -6   0  -7  579.74   17.00
   6   0   7  552.94   25.00
   6   0   7  566.84   18.00
  -7   0  -7  130.29    7.90
   7   0   7  141.39   13.90
   7   0   7  136.99    8.70
  -8   0  -7   18.20    4.10
   8   0   7   15.90    4.10
   8   0   7   10.10    6.40
  -9   0  -7   11.80    3.70
   9   0   7   13.10    7.00
   9   0   7   14.20    4.00
 -10   0  -7   12.00    4.00
  10   0   7    3.80    3.90
  10   0   7   -2.90    6.10
 -11   0  -7   -1.90    2.60
  11   0   7   -4.40    7.00
  11   0   7    5.40    3.40
  12  -1  -7   18.10    8.10
 -12   1   7   11.20    5.30
 -12   1   7   17.50    4.40
  11  -1  -7  231.78   25.30
 -11   1   7  204.38   14.20
 -11   1   7  201.98   10.50
  10  -1  -7   89.39   11.50
 -10   1   7   81.49    6.50
 -10   1   7   81.79    9.20
   9  -1  -7  507.75   23.40
  -9   1   7  499.15   16.30
  -9   1   7  534.85   21.00
   8  -1  -7   24.60    5.70
  -8   1   7   34.50    7.00
  -8   1   7   33.40    3.80
   7  -1  -7   47.30    7.40
  -7   1   7   44.30    6.60
  -7   1   7   45.30    4.00
   6  -1  -7    8.20    3.50
  -6   1   7   14.30    2.60
  -6   1   7    9.70    3.50
   5  -1  -7  184.08   10.70
   5  -1  -7  179.78    5.90
   5  -1  -7  179.88    4.40
  -5   1   7  181.28    6.80
  -5   1   7  181.98    9.80
   4  -1  -7  363.56   14.50
   4  -1  -7  339.27    7.90
  -4   1   7  343.77    9.80
   3  -1  -7   29.50    4.90
   3  -1  -7   23.50    2.20
  -3   1   7   28.30    4.30
  -3   1   7   23.30    2.30
  -2   1   7    0.80    1.90
  -2   1   7    2.40    1.10
  -2   1   7    1.20    1.00
  -1   1   7   89.29    4.40
  -1   1   7   97.89    4.40
  -1   1   7   93.49    7.00
  -1   1   7   93.19    5.70
   0   1   7  472.85   11.80
   0   1   7  473.45   12.30
   0   1   7  462.05   16.80
   0   1   7  465.35   13.50
   1   1   7  303.87    9.30
   1   1   7  317.67   11.20
   1   1   7  310.47   10.10
   1   1   7  314.37   14.00
  -2  -1  -7 2935.71   53.69
  -2  -1  -7 2954.30   53.39
   2   1   7 2993.70   54.99
   2   1   7 3042.30   62.89
   2   1   7 2968.00   53.99
  -3  -1  -7 1074.19   22.30
[truncated: 291,515 more chars]
