# Supplementary material for: Unexpected synthesis and crystal structure of N-{2-[2-(2-acetyl­ethen­yl)phen­oxy]eth­yl}-N-ethenyl-4-methyl­benzene­sulfonamide
Source: Acta Crystallogr E Crystallogr Commun. 2020 Nov 20;76(Pt 12):1851–3. doi: 10.1107/S2056989020015194 (PMC7784650; doi:10.1107/S2056989020015194)
Supplement: Supplementary file 2 [file e-76-01851-Isup2.hkl]

data_I                                                                          
_shelx_title ' LG09 in P-1'                                                     
_shelx_refln_list_code          4                                               
_shelx_F_calc_maximum       62.46                                               
_exptl_crystal_F_000       408.00                                               
_reflns_d_resolution_high  0.6595                                               
                                                                                
loop_                                                                           
 _space_group_symop_operation_xyz                                               
 'x, y, z'                                                                      
 '-x, -y, -z'                                                                   
                                                                                
_cell_length_a     8.9428                                                       
_cell_length_b     9.5089                                                       
_cell_length_c    12.1090                                                       
_cell_angle_alpha 100.395                                                       
_cell_angle_beta   91.739                                                       
_cell_angle_gamma 108.970                                                       
                                                                                
_shelx_F_squared_multiplier     1.000                                           
                                                                                
loop_                                                                           
 _refln_index_h                                                                 
 _refln_index_k                                                                 
 _refln_index_l                                                                 
 _refln_F_squared_calc                                                          
 _refln_F_squared_meas                                                          
 _refln_F_squared_sigma                                                         
 _refln_observed_status                                                         
   3   0   0        272.92        262.96         3.13 o                         
   4   0   0         48.47         56.01         1.12 o                         
   5   0   0         32.14         23.20         0.79 o                         
   6   0   0        863.61        884.37         8.65 o                         
   7   0   0        143.07        139.68         2.46 o                         
   8   0   0        118.38        135.71         2.59 o                         
   9   0   0         49.67         52.93         1.68 o                         
  10   0   0          0.02         -0.56         0.56 o                         
  11   0   0          1.20          1.10         0.56 o                         
  12   0   0          0.19         -0.65         0.71 o                         
 -13   1   0         10.42          6.97         3.26 o                         
 -12   1   0          1.97          2.84         0.96 o                         
 -11   1   0         37.67         36.13         1.73 o                         
 -10   1   0         12.77         13.90         1.07 o                         
  -9   1   0         67.38         66.02         2.71 o                         
  -8   1   0        636.09        631.72         7.59 o                         
  -7   1   0        163.13        176.03         2.74 o                         
  -6   1   0        124.19         88.58         1.69 o                         
  -5   1   0          0.39          0.25         0.22 o                         
  -4   1   0        451.52        466.99         4.66 o                         
  -3   1   0          3.95          1.50         0.20 o                         
  -2   1   0       1749.99       1833.29        30.10 o                         
   1   1   0        577.84        633.28         6.64 o                         
   3   1   0         32.53         39.37         0.88 o                         
   4   1   0         70.33         55.61         1.18 o                         
   5   1   0         11.86         12.26         0.66 o                         
   6   1   0        495.47        483.81         7.79 o                         
   7   1   0        390.63        373.76         4.74 o                         
   8   1   0         72.93         67.36         2.82 o                         
   9   1   0        375.53        374.22         5.29 o                         
  10   1   0         29.49         28.72         1.42 o                         
  11   1   0         26.56         25.33         1.43 o                         
  12   1   0          0.97          1.12         0.90 o                         
 -13   2   0         55.87         56.91         9.12 o                         
 -12   2   0         50.97         54.09         2.41 o                         
 -11   2   0         35.93         30.63         1.41 o                         
 -10   2   0         69.70         67.41         1.88 o                         
  -9   2   0         12.23         11.57         0.89 o                         
  -8   2   0        450.95        457.77         5.47 o                         
  -7   2   0        266.59        258.85         3.88 o                         
  -6   2   0        592.22        542.32         5.70 o                         
  -5   2   0        187.76        207.96         2.66 o                         
  -4   2   0        632.75        762.53         7.05 o                         
  -3   2   0        290.71        314.51         2.82 o                         
  -1   2   0       1690.44       1609.26        15.42 o                         
   0   2   0        745.56        766.83         8.09 o                         
   3   2   0         59.41         61.68         1.96 o                         
   4   2   0        873.33        890.14         8.41 o                         
   5   2   0         17.77         16.47         1.01 o                         
   6   2   0          8.14         14.14         0.86 o                         
   7   2   0        135.59        125.36         2.47 o                         
   8   2   0          1.14          1.43         0.49 o                         
   9   2   0          0.16         -0.14         0.60 o                         
  10   2   0          6.53          8.60         1.27 o                         
  11   2   0         17.99         17.66         1.70 o                         
 -13   3   0         23.01         20.53         2.62 o                         
 -12   3   0         18.96         16.97         1.46 o                         
 -11   3   0         22.21         24.87         1.23 o                         
 -10   3   0          2.56          1.86         0.53 o                         
  -9   3   0        229.18        219.92         3.56 o                         
  -8   3   0         22.39         22.42         0.98 o                         
  -7   3   0        276.25        305.29         3.88 o                         
  -6   3   0          1.73          0.72         0.29 o                         
  -5   3   0         95.43        116.07         1.81 o                         
  -4   3   0         11.65          6.99         0.85 o                         
  -3   3   0        302.50        338.20         4.22 o                         
  -2   3   0        842.46        823.57         8.62 o                         
  -1   3   0        120.94        109.96         1.43 o                         
   0   3   0        845.23        839.03        15.71 o                         
   1   3   0        680.15        714.93         5.77 o                         
   2   3   0        863.55        903.67         7.29 o                         
   3   3   0       2267.07       2380.38        23.35 o                         
   4   3   0         10.39         10.77         0.76 o                         
   5   3   0        173.69        141.33         2.73 o                         
   6   3   0         22.83         21.08         1.03 o                         
   7   3   0        203.04        193.89         3.31 o                         
   8   3   0         32.41         34.49         1.62 o                         
   9   3   0         11.79         10.59         1.11 o                         
  10   3   0          1.66          1.92         0.67 o                         
  11   3   0          4.09          1.04         0.88 o                         
 -13   4   0         82.38         82.15         4.64 o                         
 -12   4   0        284.64        287.12         7.92 o                         
 -11   4   0         20.98         22.63         1.58 o                         
 -10   4   0          0.23          0.62         0.60 o                         
  -9   4   0         34.58         31.52         2.04 o                         
  -8   4   0        157.37        141.03         2.50 o                         
  -7   4   0         16.49         12.80         0.82 o                         
  -6   4   0        280.62        303.75         3.36 o                         
  -5   4   0        435.27        429.23         5.47 o                         
  -4   4   0         20.52         13.29         0.84 o                         
  -2   4   0         10.95         15.60         0.63 o                         
  -1   4   0         27.22         32.80         0.73 o                         
   0   4   0       2227.82       2230.31        46.33 o                         
   1   4   0       1125.36       1249.99         9.76 o                         
   2   4   0         69.42         75.82         2.29 o                         
   3   4   0          3.58          1.60         0.33 o                         
   4   4   0        470.90        463.68         6.20 o                         
   5   4   0        394.54        377.08         4.72 o                         
   6   4   0        103.78         96.02         2.18 o                         
   7   4   0          2.40          1.36         0.67 o                         
   8   4   0         10.75         13.81         1.14 o                         
   9   4   0        110.45        109.22         4.17 o                         
  10   4   0         16.88         16.15         1.64 o                         
 -13   5   0          4.70          5.92         1.62 o                         
 -12   5   0          2.22          3.89         1.37 o                         
 -11   5   0          8.47          8.52         1.06 o                         
 -10   5   0        118.17        107.44         2.31 o                         
  -9   5   0         66.84         62.48         1.67 o                         
  -8   5   0          2.71          2.91         0.46 o                         
  -7   5   0        163.39        172.07         2.70 o                         
  -6   5   0        140.10        134.13         2.22 o                         
  -5   5   0         33.96         22.57         1.46 o                         
  -4   5   0         16.59         11.61         1.30 o                         
  -3   5   0          9.50          5.63         0.48 o                         
  -2   5   0        494.50        487.53         6.40 o                         
  -1   5   0        531.00        612.10         7.52 o                         
   0   5   0          0.02          0.75         0.35 o                         
   1   5   0       1337.15       1302.00        15.80 o                         
   2   5   0        397.86        386.10         4.26 o                         
   3   5   0         84.05         78.07         1.61 o                         
   4   5   0         68.43         72.43         1.69 o                         
   5   5   0          8.38          9.07         0.80 o                         
   6   5   0        102.34        107.49         4.86 o                         
   7   5   0         11.57         12.27         1.06 o                         
   8   5   0         10.32         13.10         1.42 o                         
   9   5   0          9.89         11.78         1.40 o                         
  10   5   0          0.78          0.74         1.44 o                         
 -13   6   0        177.18        177.10         6.54 o                         
 -12   6   0          7.34          8.85         2.75 o                         
 -11   6   0         67.74         64.60         2.50 o                         
 -10   6   0          2.69          2.56         0.52 o                         
  -9   6   0          0.18          0.29         0.55 o                         
  -8   6   0         19.01         19.49         0.94 o                         
  -7   6   0        136.67        133.58         2.38 o                         
  -6   6   0        101.48         85.55         1.78 o                         
  -5   6   0          9.64         15.77         0.78 o                         
  -4   6   0        232.58        230.83         3.15 o                         
  -3   6   0         12.01         12.36         0.67 o                         
  -2   6   0          7.86          1.56         0.48 o                         
  -1   6   0        142.95        155.63         2.41 o                         
   0   6   0         47.57         48.27         0.88 o                         
   1   6   0          7.02          5.57         0.92 o                         
   2   6   0        422.51        393.15         4.41 o                         
   3   6   0        364.35        336.58         5.34 o                         
   4   6   0          6.06          6.85         0.67 o                         
   5   6   0        144.69        143.25         2.73 o                         
   6   6   0         11.08          8.61         1.38 o                         
   7   6   0         10.64         10.33         1.17 o                         
   8   6   0         46.35         40.57         2.17 o                         
   9   6   0         27.60         29.20         1.93 o                         
 -13   7   0          2.27          4.51         1.53 o                         
 -12   7   0         24.13         25.15         2.89 o                         
 -11   7   0         50.70         53.22         2.36 o                         
 -10   7   0          2.72          0.73         0.74 o                         
  -9   7   0          9.50         14.10         0.90 o                         
  -8   7   0          7.81          8.18         0.73 o                         
  -7   7   0          2.59          3.64         0.58 o                         
  -6   7   0          0.85         -0.19         0.31 o                         
  -5   7   0        211.97        194.22         3.01 o                         
  -4   7   0          6.35          5.68         0.60 o                         
  -3   7   0         20.06         20.02         1.01 o                         
  -2   7   0         12.79         20.38         0.91 o                         
  -1   7   0         17.37         14.44         0.90 o                         
   0   7   0         83.56         69.41         2.84 o                         
   1   7   0         92.54         89.82         2.27 o                         
   2   7   0         17.51         19.86         1.18 o                         
   3   7   0        322.83        335.26         6.06 o                         
   4   7   0          2.80          2.96         0.53 o                         
   5   7   0         35.48         28.25         2.24 o                         
   6   7   0         25.65         31.08         1.71 o                         
   7   7   0        111.43        116.27         3.98 o                         
   8   7   0         13.16         16.68         1.75 o                         
 -13   8   0         35.21         30.76         3.31 o                         
 -12   8   0         34.92         38.60         3.15 o                         
 -11   8   0          0.04          0.05         1.02 o                         
 -10   8   0          0.90          0.98         0.49 o                         
  -9   8   0          0.62          1.67         0.46 o                         
  -8   8   0          5.11          5.40         0.77 o                         
  -7   8   0         88.06         91.09         2.10 o                         
  -6   8   0         20.68         25.72         1.50 o                         
  -5   8   0         22.02         23.67         1.09 o                         
  -4   8   0          9.64          8.99         0.78 o                         
  -3   8   0        431.15        385.67         4.93 o                         
  -2   8   0         47.88         50.22         1.45 o                         
  -1   8   0         65.35         56.99         1.11 o                         
   0   8   0         84.91         83.36         2.36 o                         
   1   8   0        413.63        376.62         9.06 o                         
   2   8   0          0.43          0.04         0.59 o                         
   3   8   0        135.70        136.32         3.26 o                         
   4   8   0        275.27        276.99         5.09 o                         
   5   8   0         76.42         87.48         2.79 o                         
   6   8   0          2.41          3.22         0.85 o                         
   7   8   0         31.73         30.95         3.42 o                         
 -12   9   0          0.14         -0.71         0.86 o                         
 -11   9   0         52.23         58.32         4.31 o                         
 -10   9   0         37.49         40.96         2.32 o                         
  -9   9   0         21.33         20.24         1.76 o                         
  -8   9   0         15.82         16.97         1.11 o                         
  -7   9   0        142.99        140.41         2.81 o                         
  -6   9   0          2.45          3.73         0.76 o                         
  -5   9   0          1.01          1.57         0.51 o                         
  -4   9   0        219.33        208.46         3.48 o                         
  -3   9   0         54.89         52.48         1.64 o                         
  -2   9   0         51.97         46.85         1.49 o                         
  -1   9   0        398.22        382.22         5.87 o                         
   0   9   0          5.21          5.03         0.85 o                         
   1   9   0          1.42          1.72         0.60 o                         
   2   9   0        102.77        106.97         2.97 o                         
   3   9   0          7.93         12.27         1.41 o                         
   4   9   0          3.98          5.17         1.22 o                         
   5   9   0         22.30         20.98         1.65 o                         
   6   9   0         59.14         62.40         3.30 o                         
 -12  10   0         34.16         32.92         3.39 o                         
 -11  10   0         11.57          7.32         1.41 o                         
 -10  10   0         34.38         33.33         2.17 o                         
  -9  10   0        215.57        216.81         5.36 o                         
  -8  10   0         28.05         31.21         1.43 o                         
  -7  10   0         72.51         67.33         2.00 o                         
  -6  10   0         16.41         19.14         1.20 o                         
  -5  10   0         25.97         22.37         1.38 o                         
  -4  10   0        161.31        160.55         3.14 o                         
  -3  10   0        122.70        125.16         2.66 o                         
  -2  10   0        170.45        166.93         5.01 o                         
  -1  10   0         43.21         39.85         1.79 o                         
   0  10   0         40.34         33.17         1.73 o                         
   1  10   0          0.61          2.16         1.14 o                         
   2  10   0        139.38        139.01         3.00 o                         
   3  10   0         94.66        105.19         3.20 o                         
   4  10   0          5.33          5.02         1.18 o                         
   5  10   0         13.58         13.15         1.44 o                         
 -11  11   0         29.58         28.97         2.33 o                         
 -10  11   0         23.97         23.61         2.09 o                         
  -9  11   0          0.69          0.33         0.69 o                         
  -8  11   0          6.83          5.84         1.26 o                         
  -7  11   0          1.58          1.98         0.86 o                         
  -6  11   0         14.17         11.28         1.19 o                         
  -5  11   0          4.95          6.30         0.89 o                         
  -4  11   0          3.39          1.21         0.76 o                         
  -3  11   0          2.80          5.08         0.90 o                         
  -2  11   0         41.94         48.94         2.07 o                         
  -1  11   0          0.14          1.25         0.68 o                         
   0  11   0        159.99        156.03         3.88 o                         
   1  11   0         73.59         75.22         2.73 o                         
   2  11   0          3.67          1.48         0.83 o                         
   3  11   0          0.17         -0.71         0.71 o                         
   4  11   0          0.94          1.80         0.95 o                         
 -10  12   0         15.76         17.34         1.96 o                         
  -9  12   0         11.52         14.38         1.68 o                         
  -8  12   0          4.30          3.03         1.03 o                         
  -7  12   0          2.54          2.59         0.97 o                         
  -6  12   0          9.85         11.49         1.13 o                         
  -5  12   0         19.55         16.58         2.14 o                         
  -4  12   0         15.66         15.95         1.64 o                         
  -3  12   0          0.73         -0.59         0.86 o                         
  -2  12   0          6.44          9.56         1.25 o                         
  -1  12   0         52.75         55.15         2.41 o                         
   0  12   0         27.26         33.63         3.11 o                         
   1  12   0         82.31         79.46         2.98 o                         
   2  12   0         90.41         87.09         3.56 o                         
  -9  13   0         25.85         23.90         2.17 o                         
  -8  13   0         42.21         40.65         2.49 o                         
  -7  13   0         27.74         28.38         1.98 o                         
  -6  13   0         45.96         45.98         2.23 o                         
  -5  13   0         11.56         12.81         1.39 o                         
  -4  13   0         78.01         92.41         3.04 o                         
  -3  13   0          0.18          0.05         0.90 o                         
  -2  13   0         26.26         19.98         2.23 o                         
  -1  13   0          0.04         -0.26         1.42 o                         
   0  13   0         32.18         37.50         3.78 o                         
  -6  14   0         36.73         40.18         2.23 o                         
  -5  14   0         12.33         10.85         1.33 o                         
  -4  14   0          0.14         -0.71         0.71 o                         
  -3  14   0          6.30          8.00         1.26 o                         
   2 -14   1          4.99          5.90         1.16 o                         
   3 -14   1          1.68          2.90         1.05 o                         
   4 -14   1          4.41          6.36         1.15 o                         
   5 -14   1         13.57         19.72         2.05 o                         
   6 -14   1         16.85         15.55         1.88 o                         
   7 -14   1         22.09         17.00         2.36 o                         
  -1 -13   1         27.78         34.51         2.15 o                         
   0 -13   1          0.42          1.30         0.83 o                         
   1 -13   1          8.26         11.48         2.10 o                         
   2 -13   1         17.45         17.05         1.59 o                         
   3 -13   1         57.36         55.35         2.41 o                         
   4 -13   1          0.39          0.73         0.81 o                         
   5 -13   1         30.85         26.15         1.78 o                         
   6 -13   1         74.02         62.55         2.47 o                         
   7 -13   1        136.83        145.52         3.54 o                         
   8 -13   1        107.48        106.92         4.69 o                         
   9 -13   1         10.50          9.14         1.50 o                         
  -3 -12   1          0.00          0.92         1.05 o                         
  -2 -12   1         23.42         23.59         1.89 o                         
  -1 -12   1         21.74         25.11         2.07 o                         
   0 -12   1          5.26          4.31         1.12 o                         
   1 -12   1          0.00          0.28         0.72 o                         
   2 -12   1          0.01          0.79         0.75 o                         
   3 -12   1         45.30         52.96         2.24 o                         
   4 -12   1          0.19          0.40         0.64 o                         
   5 -12   1         72.85         81.74         2.43 o                         
   6 -12   1        362.61        364.89         6.71 o                         
   7 -12   1          3.75          1.49         0.74 o                         
   8 -12   1          9.15         14.04         1.72 o                         
   9 -12   1          1.58          1.15         0.78 o                         
  10 -12   1          9.82         14.23         2.81 o                         
  -4 -11   1         31.38         36.18         2.17 o                         
  -3 -11   1         49.28         48.27         2.34 o                         
  -2 -11   1         24.75         25.08         1.74 o                         
  -1 -11   1          9.99          6.38         1.44 o                         
   0 -11   1         61.00         68.98         2.53 o                         
   1 -11   1        138.60        138.28         5.66 o                         
   2 -11   1         23.41         21.95         1.47 o                         
   3 -11   1        102.74         97.44         2.49 o                         
   4 -11   1        121.93        106.52         2.77 o                         
   5 -11   1         44.45         50.05         1.87 o                         
   6 -11   1        219.79        226.66         6.61 o                         
   7 -11   1         14.32         19.29         1.29 o                         
   8 -11   1          0.06          0.33         0.60 o                         
   9 -11   1         23.41         18.25         1.76 o                         
  10 -11   1         20.27         19.25         2.56 o                         
  11 -11   1          0.80          0.02         1.05 o                         
  -5 -10   1          1.78         -0.54         0.97 o                         
  -4 -10   1         22.82         19.20         1.73 o                         
  -3 -10   1         11.69          6.93         1.09 o                         
  -2 -10   1         55.17         64.80         2.39 o                         
  -1 -10   1        210.73        195.81         5.91 o                         
   0 -10   1          4.48          5.46         0.86 o                         
   1 -10   1         10.41         11.71         1.15 o                         
   2 -10   1         20.04         21.14         1.31 o                         
   3 -10   1         26.97         35.47         1.46 o                         
   4 -10   1         45.42         50.92         1.76 o                         
   5 -10   1        248.28        244.48         6.02 o                         
   6 -10   1          6.82          6.15         0.88 o                         
   7 -10   1          4.40          3.31         0.67 o                         
   8 -10   1         93.50         86.73         2.33 o                         
   9 -10   1          9.60         14.25         1.57 o                         
  10 -10   1          8.99          8.72         1.30 o                         
  11 -10   1          0.24          0.72         0.94 o                         
  12 -10   1         41.83         43.05         3.44 o                         
  -7  -9   1          0.12          0.24         0.78 o                         
  -6  -9   1         39.59         42.27         2.73 o                         
  -5  -9   1         93.83        102.34         3.12 o                         
  -4  -9   1          2.44          0.75         0.65 o                         
  -3  -9   1        174.77        156.32         3.62 o                         
  -2  -9   1         68.36         58.50         1.76 o                         
  -1  -9   1         94.42         91.39         2.57 o                         
   0  -9   1         13.73         12.31         1.24 o                         
   1  -9   1        100.85         91.19         3.55 o                         
   2  -9   1         76.92         77.46         1.93 o                         
   3  -9   1          1.86          1.65         0.54 o                         
   4  -9   1         10.75         11.47         0.98 o                         
   5  -9   1         64.97         73.50         2.03 o                         
   6  -9   1         52.59         48.81         2.71 o                         
   7  -9   1         21.88         23.29         1.77 o                         
   8  -9   1        390.08        392.44         5.91 o                         
   9  -9   1         15.81         15.35         1.08 o                         
  10  -9   1          6.04          6.64         1.10 o                         
  11  -9   1         18.57         21.96         1.82 o                         
  12  -9   1          5.99          4.69         1.62 o                         
  -8  -8   1          2.07          2.43         1.40 o                         
  -7  -8   1         14.02         13.37         1.43 o                         
  -6  -8   1         52.14         55.04         2.35 o                         
  -5  -8   1          0.37          0.96         0.93 o                         
  -4  -8   1         17.61         17.43         1.37 o                         
  -3  -8   1         77.74         71.15         2.23 o                         
  -2  -8   1         83.98         77.39         3.08 o                         
  -1  -8   1          2.28          0.24         0.51 o                         
   0  -8   1        382.05        371.86         5.52 o                         
   1  -8   1         27.31         22.13         1.09 o                         
   2  -8   1          5.04          7.07         0.81 o                         
   3  -8   1        200.93        183.48         3.03 o                         
   4  -8   1         98.54         91.98         2.08 o                         
   5  -8   1         12.89         11.43         1.12 o                         
   6  -8   1        419.55        431.31         5.49 o                         
   7  -8   1        173.39        163.98         3.01 o                         
   8  -8   1          6.44          6.84         0.74 o                         
   9  -8   1         22.92         23.53         1.96 o                         
  10  -8   1        120.16        120.40         3.47 o                         
  11  -8   1         36.12         33.07         1.99 o                         
  12  -8   1          0.21          0.32         1.06 o                         
  13  -8   1          4.94          5.49         1.67 o                         
  -8  -7   1         44.23         48.30         2.30 o                         
  -7  -7   1         15.89         20.26         3.01 o                         
  -6  -7   1         83.24         92.03         2.78 o                         
  -5  -7   1         57.10         58.96         1.76 o                         
  -4  -7   1         92.58         91.79         2.06 o                         
  -3  -7   1         28.28         30.96         1.12 o                         
  -2  -7   1          2.65          0.01         0.48 o                         
  -1  -7   1        164.89        160.25         3.23 o                         
   0  -7   1         32.34         22.82         0.94 o                         
   1  -7   1         91.60         94.36         2.09 o                         
   2  -7   1         10.24         15.62         0.82 o                         
   3  -7   1        106.65        123.27         2.25 o                         
   4  -7   1          0.07          1.66         0.41 o                         
   5  -7   1         73.86         76.57         1.78 o                         
   6  -7   1        680.97        691.48         7.55 o                         
   7  -7   1        230.05        230.70         3.54 o                         
   8  -7   1         24.96         23.08         1.45 o                         
   9  -7   1         16.66         17.24         1.33 o                         
  10  -7   1          3.69          3.07         0.63 o                         
  11  -7   1         23.80         14.40         1.70 o                         
  12  -7   1        135.59        139.33         5.57 o                         
  13  -7   1         11.42          8.31         2.01 o                         
  -9  -6   1         11.14         11.53         1.42 o                         
  -8  -6   1        193.36        200.69         4.42 o                         
  -7  -6   1         53.30         53.03         1.88 o                         
  -6  -6   1         23.34         21.61         1.73 o                         
  -5  -6   1          7.98          6.18         0.80 o                         
  -4  -6   1          5.02          1.76         0.50 o                         
  -3  -6   1         90.28        106.35         2.01 o                         
  -2  -6   1        105.73        101.56         1.85 o                         
  -1  -6   1          3.21          9.31         0.61 o                         
   0  -6   1          1.96         -0.07         0.33 o                         
   1  -6   1        173.57        194.10         2.83 o                         
   2  -6   1         30.33         41.62         1.28 o                         
   3  -6   1         10.61         11.47         0.67 o                         
   4  -6   1         80.51         86.48         2.80 o                         
   5  -6   1         61.98         51.75         1.36 o                         
   6  -6   1         47.29         41.77         1.27 o                         
   7  -6   1         18.92         16.62         1.04 o                         
   8  -6   1        137.99        125.25         2.42 o                         
   9  -6   1         65.93         59.53         1.73 o                         
  10  -6   1         76.71         70.80         1.88 o                         
  11  -6   1          0.62          0.85         0.44 o                         
  13  -6   1          0.70         -1.66         1.91 o                         
 -10  -5   1         69.21         66.45         4.14 o                         
  -9  -5   1         57.37         49.31         1.97 o                         
  -8  -5   1         84.29         90.63         3.45 o                         
  -7  -5   1         92.23         89.08         2.35 o                         
  -6  -5   1         38.94         42.56         2.63 o                         
  -5  -5   1         74.09         68.24         1.74 o                         
  -4  -5   1         10.32         15.86         0.85 o                         
  -3  -5   1         32.87         28.45         0.98 o                         
  -2  -5   1         70.78         81.71         1.55 o                         
  -1  -5   1        333.42        339.07         9.19 o                         
   0  -5   1         23.05         25.85         1.11 o                         
   1  -5   1        141.64        181.12         2.48 o                         
   2  -5   1          2.68          2.58         0.36 o                         
   3  -5   1        322.55        326.29         3.82 o                         
   4  -5   1        507.44        530.54         7.15 o                         
   5  -5   1        264.55        264.98         3.61 o                         
   6  -5   1        466.90        492.62         5.53 o                         
   7  -5   1        307.09        315.08         4.10 o                         
   8  -5   1         74.73         70.47         1.86 o                         
   9  -5   1          0.44          0.19         0.45 o                         
  10  -5   1         79.03         74.91         2.56 o                         
  11  -5   1         70.65         55.31         4.10 o                         
  12  -5   1         33.80         34.61         4.83 o                         
  13  -5   1         49.30         44.93         3.84 o                         
 -11  -4   1         12.19         11.81         1.54 o                         
 -10  -4   1          8.94         10.18         1.21 o                         
  -9  -4   1         15.54         14.16         1.23 o                         
  -8  -4   1         79.06         77.89         2.21 o                         
  -7  -4   1        200.53        195.82         3.42 o                         
  -6  -4   1         15.13         10.76         0.86 o                         
  -5  -4   1        261.56        279.95         3.83 o                         
  -4  -4   1        107.45        126.04         2.64 o                         
  -3  -4   1        135.16        147.89         2.25 o                         
  -2  -4   1         15.29         17.33         0.96 o                         
  -1  -4   1       1176.23       1310.57        14.99 o                         
   0  -4   1         22.49         33.10         2.01 o                         
   1  -4   1        604.16        598.92         5.80 o                         
   2  -4   1        136.84        174.77         2.28 o                         
   3  -4   1        187.19        223.58         2.74 o                         
   4  -4   1        384.31        379.19         4.17 o                         
   5  -4   1         26.06         36.53         1.03 o                         
   6  -4   1        261.13        255.23         3.34 o                         
   7  -4   1        284.02        290.90         3.80 o                         
   8  -4   1         47.55         44.07         1.30 o                         
   9  -4   1        260.38        249.78         4.21 o                         
  10  -4   1        420.99        405.22         5.40 o                         
  11  -4   1         27.39         23.32         1.77 o                         
  12  -4   1         27.08         27.36         3.51 o                         
  13  -4   1        117.00        109.03         5.04 o                         
 -11  -3   1          1.69          2.21         1.46 o                         
 -10  -3   1         21.66         22.14         1.43 o                         
  -9  -3   1         24.04         21.84         1.32 o                         
  -8  -3   1          3.20          3.39         0.68 o                         
  -7  -3   1          5.05          4.77         0.66 o                         
  -6  -3   1        589.77        584.28         6.56 o                         
  -5  -3   1        565.31        573.22         6.21 o                         
  -4  -3   1         21.49         27.04         1.24 o                         
  -3  -3   1        948.97       1079.95         9.84 o                         
  -2  -3   1       1784.62       1798.79        17.75 o                         
  -1  -3   1        997.54       1032.58         9.29 o                         
   0  -3   1        153.43        131.19         1.72 o                         
   1  -3   1          1.46          2.66         0.40 o                         
   2  -3   1        304.01        287.61         3.07 o                         
   3  -3   1        356.13        361.16         3.77 o                         
   4  -3   1       1186.31       1223.92        10.91 o                         
   5  -3   1       1517.06       1562.12        12.29 o                         
   6  -3   1        106.43         94.01         1.73 o                         
   7  -3   1         87.42        109.34         2.01 o                         
   8  -3   1        468.77        468.63         5.54 o                         
   9  -3   1         85.68         88.10         2.33 o                         
  10  -3   1        199.35        192.57         3.29 o                         
  11  -3   1        131.71        135.13         3.54 o                         
  12  -3   1         65.68         58.34         4.51 o                         
  13  -3   1          4.41          4.53         1.74 o                         
 -12  -2   1          1.89          1.78         0.94 o                         
 -11  -2   1          1.91          3.20         1.06 o                         
 -10  -2   1         85.84         84.63         2.40 o                         
  -9  -2   1         42.21         46.30         1.80 o                         
  -8  -2   1         11.87         13.73         1.10 o                         
  -7  -2   1        235.97        245.89         3.70 o                         
  -6  -2   1        233.29        246.14         3.48 o                         
  -5  -2   1          2.77          5.44         0.56 o                         
  -4  -2   1       1753.80       1841.97        16.03 o                         
  -3  -2   1       3879.04       4263.85        70.63 o                         
  -2  -2   1          0.73          0.47         0.23 o                         
   0  -2   1          1.06          0.67         0.17 o                         
   1  -2   1        352.31        400.75         2.84 o                         
   2  -2   1       1724.54       1712.18        16.63 o                         
   3  -2   1        227.40        210.65         2.08 o                         
   4  -2   1         41.74         55.08         1.14 o                         
   5  -2   1        360.58        382.54         4.16 o                         
   6  -2   1         11.76         10.58         0.60 o                         
   7  -2   1         16.52         19.40         0.84 o                         
   8  -2   1        961.09        953.73         9.65 o                         
   9  -2   1        220.03        202.25         5.91 o                         
  10  -2   1        104.38        100.31         2.29 o                         
  11  -2   1        178.79        184.57         6.81 o                         
  12  -2   1          0.58         -0.20         1.01 o                         
  13  -2   1         35.97         36.66         3.23 o                         
 -12  -1   1          1.58          1.86         0.98 o                         
 -11  -1   1          4.47          3.68         0.78 o                         
 -10  -1   1          0.34          0.75         0.53 o                         
  -9  -1   1          8.20          7.87         1.68 o                         
  -8  -1   1        667.12        647.94         7.37 o                         
  -7  -1   1       1149.40       1095.53        10.79 o                         
  -6  -1   1        271.35        288.50         3.74 o                         
  -5  -1   1        227.74        279.93         3.47 o                         
  -4  -1   1         63.41         69.64         1.91 o                         
  -3  -1   1        864.00        955.02         8.53 o                         
   0  -1   1        142.59        116.87         2.10 o                         
   1  -1   1         31.10         31.57         0.50 o                         
   2  -1   1       1059.17        975.87         7.39 o                         
   3  -1   1         13.62          7.45         0.31 o                         
   4  -1   1          6.49         14.86         0.46 o                         
   5  -1   1        232.96        271.68         3.24 o                         
   6  -1   1        229.18        227.61         3.05 o                         
   7  -1   1        749.77        792.17         8.21 o                         
   8  -1   1         53.80         51.17         1.50 o                         
   9  -1   1         62.08         60.51         1.74 o                         
  10  -1   1          5.31          6.20         0.90 o                         
  11  -1   1         22.86         20.40         2.39 o                         
  12  -1   1        142.84        154.17         8.58 o                         
 -12   0   1         46.35         42.45         2.36 o                         
 -11   0   1         19.21         19.13         1.26 o                         
 -10   0   1         24.04         26.77         1.32 o                         
  -9   0   1        134.33        134.14         3.25 o                         
  -8   0   1         41.25         44.08         1.45 o                         
  -7   0   1         60.81         66.52         1.63 o                         
  -6   0   1        198.01        183.65         2.78 o                         
  -5   0   1        276.50        262.11         3.21 o                         
  -4   0   1        255.02        282.11         3.18 o                         
  -3   0   1       1556.76       1678.53        16.52 o                         
  -2   0   1          0.39          1.91         0.21 o                         
  -1   0   1        124.73        122.12         2.39 o                         
   2   0   1          3.05          7.29         0.32 o                         
   3   0   1        119.12        115.13         1.35 o                         
   4   0   1        504.90        553.77        10.08 o                         
   5   0   1         31.41         32.54         0.95 o                         
   6   0   1         22.97         26.54         0.96 o                         
   7   0   1        308.24        298.05         3.97 o                         
   8   0   1        402.28        398.09         5.10 o                         
   9   0   1        278.95        281.01         4.22 o                         
  10   0   1        133.01        137.61         2.97 o                         
  11   0   1          3.20          3.60         1.24 o                         
  12   0   1         15.81         17.18         2.21 o                         
 -13   1   1         17.96         20.04         5.06 o                         
 -12   1   1          0.17          0.26         0.69 o                         
 -11   1   1         44.33         48.63         1.76 o                         
 -10   1   1        282.33        267.62         4.20 o                         
  -9   1   1        505.46        502.65         6.24 o                         
  -8   1   1         47.54         42.02         1.40 o                         
  -7   1   1        438.25        468.76         5.37 o                         
  -6   1   1        522.77        530.08         5.66 o                         
  -5   1   1        631.39        647.54         6.35 o                         
  -4   1   1        206.74        266.14         5.45 o                         
  -3   1   1        432.81        355.45         3.06 o                         
  -2   1   1        397.24        406.08         9.12 o                         
   1   1   1       1643.05       1680.94        30.25 o                         
   2   1   1        164.54        138.04         1.52 o                         
   3   1   1        397.60        409.05         4.14 o                         
   4   1   1         49.93         71.37         1.37 o                         
   5   1   1        260.52        256.96         3.30 o                         
   6   1   1        120.49        128.33         2.27 o                         
   7   1   1        624.47        608.82         6.89 o                         
   8   1   1        103.22         96.24         2.22 o                         
   9   1   1         42.50         41.74         3.31 o                         
  10   1   1        106.86        118.15         3.84 o                         
  11   1   1         38.72         41.06         2.17 o                         
  12   1   1          0.72          1.83         0.94 o                         
 -13   2   1          9.94          8.35         1.82 o                         
 -12   2   1          6.32          8.05         1.08 o                         
 -11   2   1          8.43          9.06         1.43 o                         
 -10   2   1          4.61          4.25         0.73 o                         
  -9   2   1         46.32         51.04         1.54 o                         
  -8   2   1          0.03          0.01         0.34 o                         
  -7   2   1         45.38         50.48         1.31 o                         
  -6   2   1        106.66        130.42         2.07 o                         
  -5   2   1        287.59        264.09         5.29 o                         
  -4   2   1       1068.17       1079.99         8.46 o                         
  -3   2   1       1627.71       1600.01        16.91 o                         
  -1   2   1         19.38         23.00         0.45 o                         
   1   2   1        807.58        862.81         7.75 o                         
   2   2   1        623.14        685.86         6.01 o                         
   3   2   1        113.82         98.22         1.59 o                         
   4   2   1         97.16         77.00         1.51 o                         
   5   2   1          4.68          3.83         0.48 o                         
   6   2   1        423.31        406.69         4.97 o                         
   7   2   1         11.86         10.16         0.97 o                         
   8   2   1          1.86          2.07         0.62 o                         
   9   2   1          6.94          7.84         0.88 o                         
  10   2   1          2.18          0.96         0.60 o                         
  11   2   1          6.62          4.22         1.36 o                         
 -13   3   1         22.63         28.18         2.73 o                         
 -12   3   1         34.00         37.79         2.09 o                         
 -11   3   1          7.71          6.16         0.74 o                         
 -10   3   1         24.60         18.69         1.04 o                         
  -9   3   1         18.77         14.26         0.88 o                         
  -8   3   1        174.44        164.80         3.04 o                         
  -7   3   1        185.79        198.53         3.40 o                         
  -6   3   1        399.74        452.05         4.94 o                         
  -5   3   1        616.36        718.17         9.56 o                         
  -4   3   1        123.32        155.87         1.73 o                         
  -3   3   1        369.72        429.88         3.74 o                         
  -2   3   1       1080.39       1087.87         9.46 o                         
  -1   3   1          5.31         11.57         0.50 o                         
   1   3   1          0.66          5.83         0.62 o                         
   2   3   1        181.19        191.77         2.30 o                         
   3   3   1        219.59        238.55         2.98 o                         
   4   3   1         86.38        103.39         1.88 o                         
   5   3   1        770.95        721.80         7.52 o                         
   6   3   1        447.69        416.31         5.21 o                         
   7   3   1         72.17         68.94         1.90 o                         
   8   3   1         17.27         15.73         1.60 o                         
   9   3   1         73.54         76.62         2.30 o                         
  10   3   1         15.79         16.52         1.31 o                         
  11   3   1          5.51          3.19         1.29 o                         
 -13   4   1         29.98         31.09         7.75 o                         
 -12   4   1         30.89         31.17         2.07 o                         
 -11   4   1         44.71         45.70         2.36 o                         
 -10   4   1          0.29          0.92         0.41 o                         
  -9   4   1         52.05         52.57         6.51 o                         
  -8   4   1          5.77          4.75         0.59 o                         
  -7   4   1        118.45         96.09         1.98 o                         
  -6   4   1        231.37        229.90         3.04 o                         
  -5   4   1        288.45        303.38         4.48 o                         
  -4   4   1        909.88        921.61         8.63 o                         
  -3   4   1       1696.29       1806.91        15.51 o                         
  -2   4   1         49.55         51.31         1.05 o                         
  -1   4   1       1098.42       1110.60         8.70 o                         
   0   4   1        118.93        127.89         2.41 o                         
   1   4   1         39.25         22.84         1.10 o                         
   2   4   1        262.46        250.26         2.97 o                         
   3   4   1         20.65         26.49         1.03 o                         
   4   4   1         22.89         26.76         1.01 o                         
   5   4   1          0.39          0.73         0.41 o                         
   6   4   1         22.27         21.21         1.31 o                         
   7   4   1          1.67          2.39         0.64 o                         
   8   4   1         12.68         13.64         1.15 o                         
   9   4   1         16.29         16.77         1.38 o                         
  10   4   1         40.92         39.85         2.25 o                         
 -13   5   1         42.94         42.23         3.34 o                         
 -12   5   1         12.77         12.75         2.02 o                         
 -11   5   1         33.30         31.78         2.46 o                         
 -10   5   1         11.53          7.90         1.86 o                         
  -9   5   1        399.71        380.22         5.47 o                         
  -8   5   1         38.56         37.20         1.05 o                         
  -7   5   1          0.33          1.20         0.34 o                         
  -6   5   1         90.08         83.36         1.79 o                         
  -5   5   1        241.46        261.42         3.34 o                         
  -4   5   1        104.45        105.85         2.06 o                         
  -3   5   1          2.73          1.63         0.42 o                         
  -2   5   1         55.79         48.24         1.12 o                         
  -1   5   1         81.65         87.38         1.44 o                         
   0   5   1         36.19         27.95         1.03 o                         
   1   5   1         54.60         74.45         2.05 o                         
   2   5   1        188.00        207.19         3.41 o                         
   3   5   1         16.80         13.79         0.97 o                         
   4   5   1         27.10         23.86         1.01 o                         
   5   5   1         37.09         38.78         1.36 o                         
   6   5   1         19.34         21.44         1.31 o                         
   7   5   1         47.18         47.93         1.74 o                         
   8   5   1        184.29        179.02         4.18 o                         
   9   5   1         70.59         68.81         2.59 o                         
  10   5   1          2.03          1.25         1.00 o                         
 -13   6   1         23.78         22.62         2.74 o                         
 -12   6   1          0.18         -0.26         0.94 o                         
 -11   6   1         35.51         38.53         2.06 o                         
 -10   6   1         15.89         15.88         2.11 o                         
  -9   6   1         14.34         15.15         0.82 o                         
  -8   6   1          2.41          1.67         0.38 o                         
  -7   6   1        144.20        136.72         2.33 o                         
  -6   6   1        286.08        258.89         3.48 o                         
  -5   6   1        539.20        553.81         6.65 o                         
  -4   6   1         29.01         33.56         1.03 o                         
  -3   6   1        285.38        310.19         3.81 o                         
  -2   6   1        661.79        723.77         8.47 o                         
  -1   6   1        424.83        461.20         4.72 o                         
   0   6   1        819.56        845.42        11.46 o                         
   1   6   1        705.78        737.95         9.34 o                         
   2   6   1         12.64         12.05         0.93 o                         
   3   6   1         86.67         90.50         2.33 o                         
   4   6   1         55.21         51.99         1.49 o                         
   5   6   1          2.64          2.65         0.58 o                         
   6   6   1         37.50         40.83         1.57 o                         
   7   6   1        154.04        170.42         3.95 o                         
   8   6   1          1.16         -0.09         1.22 o                         
   9   6   1         63.19         67.21         3.45 o                         
 -13   7   1          1.84          2.03         1.25 o                         
 -12   7   1          0.29          1.90         1.14 o                         
 -11   7   1         50.68         45.05         2.31 o                         
 -10   7   1          1.22          1.52         0.73 o                         
  -9   7   1         30.85         25.93         1.04 o                         
  -8   7   1         27.85         21.11         1.35 o                         
  -7   7   1         26.00         20.03         0.95 o                         
  -6   7   1        169.54        170.78         2.79 o                         
  -5   7   1        594.16        559.17         6.26 o                         
  -4   7   1        217.24        190.09         2.93 o                         
  -3   7   1         27.10         23.65         1.77 o                         
  -2   7   1         34.84         40.73         1.23 o                         
  -1   7   1         71.79         80.69         2.04 o                         
   0   7   1         13.20         13.68         0.99 o                         
   1   7   1        373.99        350.65         5.28 o                         
   2   7   1        109.39        117.38         2.78 o                         
   3   7   1          4.42          6.29         0.86 o                         
   4   7   1        204.19        204.20         5.06 o                         
   5   7   1          0.01          1.07         0.66 o                         
   6   7   1        111.85        111.26         3.20 o                         
   7   7   1          4.33          4.28         0.95 o                         
   8   7   1          1.43          1.62         0.88 o                         
 -13   8   1         30.14         23.20         3.22 o                         
 -12   8   1          1.73          1.47         0.89 o                         
 -11   8   1          8.93         12.10         2.43 o                         
 -10   8   1         11.56         14.36         1.53 o                         
  -9   8   1          1.70          0.86         0.41 o                         
  -8   8   1         20.97         27.60         1.12 o                         
  -7   8   1        233.81        234.42         3.61 o                         
  -6   8   1        173.38        152.37         2.75 o                         
  -5   8   1         32.88         23.85         1.45 o                         
  -4   8   1        129.47        133.30         2.75 o                         
  -3   8   1          8.84         14.12         0.91 o                         
  -2   8   1        289.70        284.55         4.55 o                         
  -1   8   1        265.06        266.26         4.44 o                         
   0   8   1         50.39         46.77         1.75 o                         
   1   8   1          1.36          1.60         1.07 o                         
   2   8   1         50.64         49.38         1.97 o                         
   3   8   1          6.42          9.49         1.08 o                         
   4   8   1        108.79        101.75         2.96 o                         
   5   8   1         94.76        102.74         3.09 o                         
   6   8   1         29.74         29.84         1.86 o                         
   7   8   1          1.55          0.43         0.87 o                         
 -12   9   1          4.03          3.46         1.14 o                         
 -11   9   1         11.55         12.83         2.09 o                         
 -10   9   1         42.24         40.08         2.24 o                         
  -9   9   1         34.12         32.28         1.96 o                         
  -8   9   1         71.59         62.92         1.97 o                         
  -7   9   1         60.40         58.85         2.39 o                         
  -6   9   1          2.87          1.97         0.59 o                         
  -5   9   1        124.33        128.48         2.78 o                         
  -4   9   1        600.25        574.61         6.84 o                         
  -3   9   1        184.95        173.31         3.07 o                         
  -2   9   1         32.30         38.90         2.45 o                         
  -1   9   1          0.01         -0.02         0.82 o                         
   0   9   1         14.77         13.02         1.19 o                         
   1   9   1          3.60          4.68         1.87 o                         
   2   9   1         46.31         40.16         2.10 o                         
   3   9   1         94.15         96.75         2.97 o                         
   4   9   1          8.52          9.95         1.19 o                         
   5   9   1          9.60         11.50         3.26 o                         
   6   9   1         16.60         22.04         1.80 o                         
 -12  10   1         11.05         12.10         1.59 o                         
 -11  10   1         14.26         14.02         1.77 o                         
 -10  10   1          0.20          0.22         0.87 o                         
  -9  10   1          0.57          2.17         1.18 o                         
  -8  10   1          3.79          2.70         0.57 o                         
  -7  10   1         72.78         76.04         2.11 o                         
  -6  10   1         18.55         23.16         1.50 o                         
  -5  10   1        126.73        121.67         4.26 o                         
  -4  10   1         29.52         30.77         2.80 o                         
  -3  10   1         77.55         73.49         1.99 o                         
  -2  10   1         81.91         69.77         3.14 o                         
  -1  10   1        282.35        267.80         5.62 o                         
   0  10   1         99.15        102.82         2.93 o                         
   1  10   1          0.15          0.60         0.62 o                         
   2  10   1          9.82         13.91         1.16 o                         
   3  10   1          9.95          7.08         1.09 o                         
   4  10   1         21.99         21.86         2.36 o                         
   5  10   1         13.84         13.17         1.53 o                         
 -11  11   1         29.94         33.54         2.49 o                         
 -10  11   1         24.10         20.11         1.97 o                         
  -9  11   1          7.36          5.84         1.53 o                         
  -8  11   1         89.85         93.07         3.36 o                         
  -7  11   1          0.65         -0.14         0.52 o                         
  -6  11   1         32.51         29.84         1.85 o                         
  -5  11   1        127.50        129.13         2.95 o                         
  -4  11   1         50.11         54.87         2.81 o                         
  -3  11   1        118.72        123.88         3.28 o                         
  -2  11   1        104.76        112.97         3.17 o                         
  -1  11   1         49.32         38.54         1.97 o                         
   0  11   1          0.74          0.79         0.73 o                         
   1  11   1          0.90          0.88         0.72 o                         
   2  11   1         32.01         33.02         2.24 o                         
   3  11   1          1.69          2.44         1.61 o                         
   4  11   1          5.93          8.15         1.69 o                         
 -10  12   1          5.07          2.45         1.64 o                         
  -9  12   1         14.56         12.92         1.68 o                         
  -8  12   1          0.02          1.26         0.66 o                         
  -7  12   1         15.90         13.68         1.20 o                         
  -6  12   1        183.41        188.25         6.87 o                         
  -5  12   1          2.89          1.30         0.72 o                         
  -4  12   1         20.08         16.71         1.50 o                         
  -3  12   1         59.56         56.39         3.74 o                         
  -2  12   1        124.59        129.19         4.71 o                         
  -1  12   1          0.52         -0.27         0.84 o                         
   0  12   1         55.63         55.17         3.12 o                         
   1  12   1         17.15         22.22         1.77 o                         
   2  12   1         10.17          9.35         1.41 o                         
  -8  13   1         34.42         36.68         3.91 o                         
  -7  13   1          2.76          3.60         1.23 o                         
  -6  13   1          5.23          9.88         2.22 o                         
  -5  13   1          3.97          2.14         0.88 o                         
  -4  13   1         33.02         42.59         2.16 o                         
  -3  13   1          4.13          0.02         1.00 o                         
  -2  13   1          3.47          2.47         1.49 o                         
  -1  13   1         25.89         30.52         2.06 o                         
   0  13   1         13.18         13.49         1.67 o                         
  -5  14   1          0.22         -1.20         1.20 o                         
   2 -14   2          3.07          3.42         1.05 o                         
   3 -14   2         27.38         24.73         1.86 o                         
   4 -14   2          0.28         -0.64         0.95 o                         
   5 -14   2          0.12         -0.76         0.76 o                         
   6 -14   2         20.06         18.71         1.71 o                         
   7 -14   2         25.08         30.57         1.93 o                         
  -1 -13   2         89.10         83.33         5.35 o                         
   0 -13   2          5.25          4.02         0.97 o                         
   1 -13   2          8.34          4.17         1.07 o                         
   2 -13   2         14.03         23.56         1.74 o                         
   3 -13   2         61.11         74.12         5.02 o                         
   4 -13   2         37.79         44.99         2.16 o                         
   5 -13   2          1.00          1.26         0.77 o                         
   6 -13   2          2.00          1.70         1.22 o                         
   7 -13   2         49.61         48.21         2.05 o                         
   8 -13   2          1.33          2.32         1.39 o                         
   9 -13   2         37.78         46.04         3.16 o                         
  -3 -12   2          3.91          0.97         0.83 o                         
  -2 -12   2        155.43        174.02         4.29 o                         
  -1 -12   2          7.63         10.30         1.35 o                         
   0 -12   2          1.41          2.38         0.81 o                         
   1 -12   2         51.95         49.68         2.17 o                         
   2 -12   2         11.13          9.99         1.21 o                         
   3 -12   2         52.83         45.59         2.06 o                         
   4 -12   2         44.21         52.92         1.96 o                         
   5 -12   2          2.99          5.53         0.92 o                         
   6 -12   2         64.72         55.78         2.07 o                         
   7 -12   2         17.13         15.83         1.31 o                         
   8 -12   2          3.44          4.07         0.84 o                         
   9 -12   2          2.44          1.72         1.40 o                         
  10 -12   2         12.28         12.21         1.70 o                         
  -4 -11   2         12.46         17.39         2.27 o                         
  -3 -11   2        100.38        111.38         3.39 o                         
  -2 -11   2         61.82         67.39         2.50 o                         
  -1 -11   2         40.62         37.56         2.10 o                         
   0 -11   2          9.39         13.16         1.27 o                         
   1 -11   2          3.38          2.44         1.04 o                         
   2 -11   2          7.62          4.80         0.72 o                         
   3 -11   2          8.03          9.39         0.98 o                         
   4 -11   2          1.25          3.48         0.70 o                         
   5 -11   2        762.91        734.68        11.32 o                         
   6 -11   2        112.63        108.88         2.97 o                         
   7 -11   2        156.10        167.70         3.50 o                         
   8 -11   2         45.20         41.54         1.76 o                         
   9 -11   2          0.72          0.10         0.58 o                         
  10 -11   2         24.67         27.13         2.27 o                         
  11 -11   2         59.52         44.31         7.56 o                         
  -6 -10   2          1.21          0.80         0.95 o                         
  -5 -10   2          4.54          4.22         0.95 o                         
  -4 -10   2          0.92          3.74         1.00 o                         
  -3 -10   2         12.81          8.72         1.09 o                         
  -2 -10   2          7.99          6.55         0.96 o                         
  -1 -10   2         80.18         92.07         2.68 o                         
   0 -10   2          3.04          2.54         0.68 o                         
   1 -10   2         49.70         46.46         1.51 o                         
   2 -10   2         70.29         65.98         2.34 o                         
   3 -10   2          3.17          3.21         0.68 o                         
   4 -10   2        101.00         92.41         3.34 o                         
   5 -10   2         42.53         49.71         2.45 o                         
   6 -10   2         99.21        103.12         2.52 o                         
   7 -10   2         24.83         21.10         1.55 o                         
   8 -10   2         12.78         10.25         1.23 o                         
   9 -10   2         27.01         27.31         1.56 o                         
  10 -10   2         12.34         10.95         1.48 o                         
  11 -10   2         89.79         86.52         9.60 o                         
  12 -10   2          9.39          5.76         1.76 o                         
  -7  -9   2          0.23          0.96         0.82 o                         
  -6  -9   2         20.00         25.69         1.81 o                         
  -5  -9   2          0.14         -0.34         0.58 o                         
  -4  -9   2         41.74         46.03         2.03 o                         
  -3  -9   2         15.92         24.01         1.46 o                         
  -2  -9   2         42.77         43.93         1.81 o                         
  -1  -9   2        204.80        181.26         3.30 o                         
   0  -9   2        229.86        219.56         4.12 o                         
   1  -9   2          6.79          6.97         0.71 o                         
   2  -9   2         84.00         84.24         2.06 o                         
   3  -9   2        549.86        559.87         6.68 o                         
   4  -9   2        317.20        306.77         4.46 o                         
   5  -9   2         19.17         17.71         1.32 o                         
   6  -9   2         20.73         20.28         1.15 o                         
   7  -9   2         21.61         22.49         1.21 o                         
   8  -9   2         57.51         61.29         1.91 o                         
   9  -9   2         51.98         49.31         1.76 o                         
  10  -9   2          3.04          2.30         0.62 o                         
  12  -9   2         13.01          9.73         1.95 o                         
  -8  -8   2         18.24         21.00         1.74 o                         
  -7  -8   2          1.14          1.87         0.84 o                         
  -6  -8   2         38.26         40.11         1.94 o                         
  -5  -8   2         17.54         21.66         1.45 o                         
  -4  -8   2          2.43          3.63         0.60 o                         
  -3  -8   2         26.58         18.25         0.97 o                         
  -2  -8   2         25.39         25.71         1.04 o                         
  -1  -8   2         44.27         35.03         2.01 o                         
   0  -8   2        151.90        149.11         3.17 o                         
   1  -8   2         72.35         60.94         1.62 o                         
   2  -8   2         32.63         29.44         1.16 o                         
   3  -8   2         24.33         24.71         1.10 o                         
   4  -8   2         56.00         50.06         1.52 o                         
   5  -8   2        638.91        621.95         7.12 o                         
   6  -8   2          0.09          0.55         0.42 o                         
   7  -8   2         16.13         15.63         1.03 o                         
   8  -8   2         15.51         17.98         1.09 o                         
   9  -8   2         53.52         58.12         2.91 o                         
  10  -8   2          0.02          0.18         0.47 o                         
  11  -8   2          8.94          9.52         1.88 o                         
  12  -8   2         18.30         15.88         2.28 o                         
  13  -8   2          5.49          5.22         1.65 o                         
  -9  -7   2          9.58          8.42         1.23 o                         
  -8  -7   2          1.70          3.37         1.03 o                         
  -7  -7   2         55.76         52.64         2.19 o                         
  -6  -7   2         11.04         10.65         1.12 o                         
  -5  -7   2         27.49         30.16         1.53 o                         
  -4  -7   2          7.96          6.68         0.71 o                         
  -3  -7   2        137.73        109.06         2.15 o                         
  -2  -7   2        166.55        147.11         2.45 o                         
  -1  -7   2          7.27          6.44         0.58 o                         
   0  -7   2          6.40          6.40         0.63 o                         
   1  -7   2         56.73         54.26         1.42 o                         
   2  -7   2         30.27         32.08         1.10 o                         
   3  -7   2         46.75         47.21         1.35 o                         
   4  -7   2         74.46         70.02         1.79 o                         
   5  -7   2         23.91         23.65         1.85 o                         
   6  -7   2          0.05          1.63         0.92 o                         
   7  -7   2        175.87        157.56         2.84 o                         
   8  -7   2         43.42         37.87         1.38 o                         
   9  -7   2          5.85          6.97         0.74 o                         
  10  -7   2          6.33          6.98         0.90 o                         
  12  -7   2         10.36         13.11         2.11 o                         
  13  -7   2         13.75         14.04         2.86 o                         
  -9  -6   2         37.34         40.61         2.81 o                         
  -8  -6   2         38.33         34.16         1.80 o                         
  -7  -6   2          0.05         -0.48         0.48 o                         
  -6  -6   2         25.81         25.61         1.25 o                         
  -5  -6   2          1.38          1.87         0.53 o                         
  -4  -6   2         61.35         50.67         2.10 o                         
  -3  -6   2        296.38        256.91         4.27 o                         
  -2  -6   2         16.71         17.37         0.80 o                         
  -1  -6   2         36.00         32.65         1.01 o                         
   0  -6   2         96.41         94.50         1.76 o                         
   1  -6   2          2.10          0.65         0.35 o                         
   2  -6   2        136.81        140.40         2.27 o                         
   3  -6   2        491.54        489.04         5.45 o                         
   4  -6   2          3.15          4.96         0.51 o                         
   5  -6   2         10.35         17.62         0.84 o                         
   6  -6   2       1239.16       1213.95        12.65 o                         
   7  -6   2        275.95        266.97         3.92 o                         
   8  -6   2         64.99         59.63         1.64 o                         
   9  -6   2         31.42         25.46         1.38 o                         
  10  -6   2          4.90          5.48         0.95 o                         
  11  -6   2         11.74         12.92         1.29 o                         
  12  -6   2         30.44         28.08         4.59 o                         
  13  -6   2          0.71          2.44         1.78 o                         
 -10  -5   2          5.61          2.87         1.29 o                         
  -9  -5   2        151.29        146.42         3.30 o                         
  -8  -5   2        262.16        278.50         4.56 o                         
  -7  -5   2        243.85        226.47         3.86 o                         
  -6  -5   2         23.31         26.72         1.22 o                         
  -5  -5   2         67.39         60.68         1.71 o                         
  -4  -5   2        156.76        152.60         2.56 o                         
  -3  -5   2          2.13          3.20         0.44 o                         
  -2  -5   2          9.68         10.71         0.63 o                         
  -1  -5   2          8.89         11.08         1.21 o                         
   0  -5   2        605.72        617.87         6.20 o                         
   1  -5   2        233.24        212.19         2.77 o                         
   2  -5   2        188.59        175.95         2.47 o                         
   3  -5   2         88.49        106.45         1.83 o                         
   4  -5   2        248.97        302.33         3.73 o                         
   5  -5   2          0.00          0.57         0.27 o                         
   6  -5   2        174.65        169.39         2.64 o                         
   7  -5   2        850.74        787.30         8.19 o                         
   8  -5   2        764.63        709.90         7.70 o                         
   9  -5   2          0.39          2.07         0.60 o                         
  10  -5   2          0.40          1.32         0.44 o                         
  11  -5   2          3.48          2.00         0.82 o                         
  12  -5   2        197.62        197.06        10.12 o                         
  13  -5   2         79.44         92.39         4.67 o                         
 -11  -4   2          0.10          1.65         0.95 o                         
 -10  -4   2          6.62          6.95         1.10 o                         
  -9  -4   2          0.37          1.34         0.65 o                         
  -8  -4   2        223.11        233.14         4.37 o                         
  -7  -4   2        122.09        129.84         2.70 o                         
  -6  -4   2          0.67          2.01         0.47 o                         
  -5  -4   2        395.31        394.30         5.47 o                         
  -4  -4   2        155.23        167.86         2.59 o                         
  -3  -4   2        106.54        110.81         1.89 o                         
  -2  -4   2       1478.24       1499.29        17.31 o                         
  -1  -4   2          0.39          0.96         0.37 o                         
   0  -4   2         92.97         71.79         1.28 o                         
   1  -4   2        211.85        214.61         2.63 o                         
   2  -4   2        197.86        182.63         2.38 o                         
   3  -4   2         83.79         95.73         1.60 o                         
   4  -4   2        522.06        525.33         5.46 o                         
   5  -4   2        759.98        761.84         7.67 o                         
   6  -4   2         90.81         84.68         2.74 o                         
   7  -4   2        183.72        174.65         2.69 o                         
   8  -4   2        129.11        128.21         2.31 o                         
   9  -4   2         58.28         50.87         1.85 o                         
  10  -4   2        384.18        348.57        14.10 o                         
  11  -4   2          4.88          4.86         0.96 o                         
  12  -4   2         18.61         12.60         2.86 o                         
  13  -4   2          0.01         -1.02         1.02 o                         
 -11  -3   2         15.32         13.77         1.51 o                         
 -10  -3   2        292.62        312.87         5.95 o                         
  -9  -3   2         30.87         35.55         1.59 o                         
  -8  -3   2          5.48          6.49         0.81 o                         
  -7  -3   2        102.38         97.12         2.21 o                         
  -6  -3   2        489.08        505.54         5.91 o                         
  -5  -3   2        529.93        566.45         7.79 o                         
  -4  -3   2          3.67          2.75         0.87 o                         
  -3  -3   2        244.72        275.21         3.64 o                         
  -2  -3   2        544.38        561.19         5.46 o                         
  -1  -3   2        493.39        505.71        10.60 o                         
   0  -3   2       1347.47       1377.90        10.53 o                         
   1  -3   2        522.60        507.00         4.28 o                         
   2  -3   2       2414.79       2507.37        44.14 o                         
   3  -3   2        421.70        456.55         4.89 o                         
   4  -3   2          0.73          0.28         0.29 o                         
   5  -3   2          2.79          6.35         0.47 o                         
   6  -3   2        952.02        951.25        10.00 o                         
   7  -3   2        314.74        331.70         4.68 o                         
   8  -3   2        237.14        233.90         3.32 o                         
   9  -3   2       1049.93       1015.94        19.10 o                         
  10  -3   2          1.60          1.89         0.68 o                         
  11  -3   2        128.05        132.69         4.68 o                         
  12  -3   2         52.87         44.18         3.06 o                         
  13  -3   2          8.39          7.11         2.62 o                         
 -12  -2   2          7.82          6.98         1.20 o                         
 -11  -2   2          0.09          1.20         0.90 o                         
 -10  -2   2         12.64         14.39         1.22 o                         
  -9  -2   2        146.68        148.10         4.11 o                         
  -8  -2   2        235.55        251.14         3.94 o                         
  -7  -2   2          7.65         10.52         1.31 o                         
  -6  -2   2        307.54        332.15         4.25 o                         
  -5  -2   2          1.38          1.59         0.35 o                         
  -4  -2   2       2690.60       2865.50        28.82 o                         
  -3  -2   2         13.14         15.26         0.60 o                         
  -2  -2   2        279.12        343.47         4.26 o                         
  -1  -2   2       1231.88       1263.63         9.58 o                         
   0  -2   2         22.43         27.53         0.43 o                         
   1  -2   2       2058.81       2294.40        40.23 o                         
   2  -2   2          7.01         16.16         0.55 o                         
   3  -2   2        180.13        173.84         1.87 o                         
   4  -2   2         92.85         63.45         1.53 o                         
   5  -2   2        625.00        697.39         5.94 o                         
   6  -2   2        142.99        149.21         2.46 o                         
   7  -2   2        133.74        135.01         2.25 o                         
   8  -2   2          1.67          2.17         0.52 o                         
   9  -2   2         59.60         62.42         2.69 o                         
  10  -2   2         49.42         49.19         2.82 o                         
  11  -2   2        179.91        173.70         5.80 o                         
  12  -2   2          9.40          9.38         2.19 o                         
  13  -2   2         39.67         37.18         2.25 o                         
 -12  -1   2         66.22         69.04         2.65 o                         
 -11  -1   2         41.64         42.64         1.80 o                         
 -10  -1   2         16.31         16.37         1.21 o                         
  -9  -1   2          2.09          3.27         0.67 o                         
  -8  -1   2         71.84         69.75         1.86 o                         
  -7  -1   2         37.65         45.75         2.23 o                         
  -6  -1   2        335.20        331.89         4.78 o                         
  -5  -1   2        681.43        708.37         7.07 o                         
  -4  -1   2        645.83        712.25         6.85 o                         
  -3  -1   2         15.53         19.48         0.79 o                         
  -1  -1   2        146.58        166.07         1.96 o                         
   0  -1   2       1120.42       1177.82        10.74 o                         
   2  -1   2        957.32        983.00        10.64 o                         
   3  -1   2       1935.23       2029.52        36.07 o                         
   4  -1   2         19.79         26.94         0.55 o                         
   5  -1   2        531.72        560.29         4.95 o                         
   6  -1   2         53.52         63.83         1.59 o                         
   7  -1   2        500.47        507.14         7.21 o                         
   8  -1   2        711.67        702.40         8.63 o                         
   9  -1   2          0.13          0.56         0.43 o                         
  10  -1   2          9.43         10.05         0.94 o                         
  11  -1   2          0.06         -0.64         0.64 o                         
  12  -1   2         21.06         22.54         1.86 o                         
 -12   0   2          4.53          3.49         0.89 o                         
 -11   0   2          8.85         10.30         1.04 o                         
 -10   0   2         27.20         26.34         1.95 o                         
  -9   0   2         76.05         72.07         2.11 o                         
  -8   0   2        362.42        365.10         4.80 o                         
  -7   0   2       1259.42       1284.11        12.20 o                         
  -6   0   2          3.82          7.59         0.64 o                         
  -5   0   2        154.56        157.88         4.64 o                         
  -4   0   2        661.55        727.06         6.85 o                         
  -3   0   2       1369.15       1336.95        12.28 o                         
  -1   0   2         55.81         63.22         0.61 o                         
   0   0   2       1304.50       1292.72        15.91 o                         
   1   0   2         25.00         22.77         0.48 o                         
   2   0   2          5.84          5.62         0.26 o                         
   3   0   2          0.51          0.90         0.16 o                         
   4   0   2         11.42          6.19         0.46 o                         
   5   0   2        129.62        108.31         1.81 o                         
   6   0   2         16.36         19.18         0.82 o                         
   7   0   2         28.07         26.73         1.57 o                         
   8   0   2          0.18          0.09         0.52 o                         
   9   0   2         47.34         46.76         1.54 o                         
  10   0   2         12.97         14.33         1.32 o                         
  11   0   2         31.68         36.37         2.13 o                         
  12   0   2         80.91         91.76         3.64 o                         
 -13   1   2         39.09         38.40         3.19 o                         
 -12   1   2          9.45          6.05         2.32 o                         
 -11   1   2         22.87         22.17         1.26 o                         
 -10   1   2        384.19        397.44         5.42 o                         
  -9   1   2        605.28        610.84         9.94 o                         
  -8   1   2         72.11         65.25         1.65 o                         
  -7   1   2        281.38        294.39         7.02 o                         
  -6   1   2        964.80       1044.19         9.88 o                         
  -5   1   2        225.46        208.21         2.71 o                         
  -4   1   2        149.36        159.01         1.70 o                         
  -3   1   2       2669.58       2946.86        34.27 o                         
   0   1   2        613.37        558.32         4.11 o                         
   1   1   2        424.84        385.04         3.49 o                         
   2   1   2          0.03          0.31         0.18 o                         
   3   1   2         62.97         62.69         1.18 o                         
   4   1   2         17.07         23.10         0.79 o                         
   5   1   2        117.10        123.19         2.08 o                         
   6   1   2         22.79         18.37         0.86 o                         
   7   1   2        263.39        251.33         3.67 o                         
   8   1   2          1.08          0.96         0.78 o                         
   9   1   2         41.91         38.89         2.01 o                         
  10   1   2         14.00         14.75         1.51 o                         
  11   1   2         32.21         32.20         2.45 o                         
  12   1   2          8.97          8.94         1.59 o                         
 -13   2   2         16.53         18.72         2.36 o                         
 -12   2   2          5.69          5.54         1.13 o                         
 -11   2   2         56.96         57.87         1.80 o                         
 -10   2   2        108.27        106.08         3.79 o                         
  -9   2   2        112.14        113.34         2.45 o                         
  -8   2   2         38.36         42.96         1.29 o                         
  -7   2   2        200.84        223.47         4.46 o                         
  -6   2   2        228.97        239.28         3.09 o                         
  -5   2   2        375.93        413.06         3.73 o                         
  -4   2   2       2088.54       2209.69        21.92 o                         
  -3   2   2         64.95         97.44         2.37 o                         
  -1   2   2       1193.72       1218.99         8.41 o                         
   0   2   2         40.83         56.24         2.46 o                         
   1   2   2        172.69        185.13         1.88 o                         
   3   2   2        695.98        723.16         6.94 o                         
   4   2   2         97.38         63.55         1.62 o                         
   5   2   2         67.28         63.72         1.52 o                         
   6   2   2        333.65        305.52         4.12 o                         
   7   2   2         94.09         95.23         2.17 o                         
   8   2   2          0.19         -0.18         0.61 o                         
   9   2   2         57.84         63.78         2.42 o                         
  10   2   2        226.22        225.72         5.05 o                         
  11   2   2         36.21         34.96         2.92 o                         
 -13   3   2          0.44          0.17         1.13 o                         
 -12   3   2        273.02        264.07         6.63 o                         
 -11   3   2        524.66        536.83         8.55 o                         
 -10   3   2         89.96         87.94         2.02 o                         
  -9   3   2         11.90         11.14         0.78 o                         
  -8   3   2         22.79         23.45         1.85 o                         
  -7   3   2         17.33          8.93         0.93 o                         
  -6   3   2          1.48          0.89         0.36 o                         
  -5   3   2       2331.53       2623.99        26.20 o                         
  -4   3   2          5.61          6.68         0.89 o                         
  -3   3   2        270.90        336.67         9.37 o                         
  -2   3   2        356.35        459.74         4.07 o                         
  -1   3   2        506.37        490.26         5.14 o                         
   0   3   2        126.89        175.87         2.51 o                         
   1   3   2         43.40         41.87         1.50 o                         
   2   3   2          0.20          2.95         0.30 o                         
   3   3   2        152.39        148.59         2.58 o                         
   4   3   2         19.50         22.36         1.14 o                         
   5   3   2       1939.71       1830.16        21.87 o                         
   6   3   2        108.10         96.23         2.19 o                         
   7   3   2        227.97        222.18         3.69 o                         
   8   3   2          8.32          6.01         0.93 o                         
   9   3   2          5.42          6.66         1.05 o                         
  10   3   2          3.53          2.82         0.95 o                         
  11   3   2         72.31         79.67         3.21 o                         
 -13   4   2         24.98         23.54         2.78 o                         
 -12   4   2          2.22          3.16         0.99 o                         
 -11   4   2         20.33         22.35         1.69 o                         
 -10   4   2         17.82         17.12         2.74 o                         
  -9   4   2         28.67         24.59         1.57 o                         
  -8   4   2         77.35         76.37         2.63 o                         
  -7   4   2         16.17         19.03         0.76 o                         
  -6   4   2          3.73          3.05         0.23 o                         
  -5   4   2         41.24         65.15         1.16 o                         
  -4   4   2       1737.15       1831.34        16.48 o                         
  -3   4   2        878.21        992.45         9.03 o                         
  -2   4   2        828.80        843.02         9.29 o                         
  -1   4   2       1507.60       1686.34        12.80 o                         
   0   4   2        197.32        186.95         2.83 o                         
   1   4   2        317.72        311.98         7.82 o                         
   2   4   2          4.69         12.47         0.48 o                         
   3   4   2        521.14        467.17         5.21 o                         
   4   4   2        885.55        816.81         8.27 o                         
   5   4   2         53.17         46.23         1.46 o                         
   6   4   2        109.45        113.40         2.76 o                         
   7   4   2         55.61         62.35         1.93 o                         
   8   4   2         39.91         37.92         1.82 o                         
   9   4   2         24.31         25.48         1.51 o                         
  10   4   2          9.86          9.10         1.76 o                         
 -13   5   2        101.33        107.39         4.97 o                         
 -12   5   2         71.29         71.59         2.95 o                         
 -11   5   2         15.88         15.11         1.68 o                         
 -10   5   2         49.73         51.61         2.28 o                         
  -9   5   2          2.44          2.16         0.72 o                         
  -8   5   2         26.92         19.95         1.32 o                         
  -7   5   2        110.53        107.74         2.93 o                         
  -6   5   2        217.76        235.29         2.44 o                         
  -5   5   2        216.69        214.53         3.30 o                         
  -3   5   2          0.46          0.83         0.44 o                         
  -2   5   2         70.63         72.94         1.39 o                         
  -1   5   2        383.45        388.73         3.97 o                         
   0   5   2          3.68          2.92         0.47 o                         
   1   5   2          0.01          1.61         0.72 o                         
   2   5   2         33.82         34.41         1.97 o                         
   3   5   2       1967.24       1777.74        18.30 o                         
   4   5   2        202.82        187.21         2.97 o                         
   5   5   2         43.48         37.63         1.74 o                         
   6   5   2        141.60        137.48         2.84 o                         
   7   5   2         25.66         25.76         1.39 o                         
   8   5   2          4.11          4.11         0.84 o                         
   9   5   2        132.18        141.83         4.54 o                         
  10   5   2         29.58         31.36         2.90 o                         
 -13   6   2          2.78          1.79         2.12 o                         
 -12   6   2         24.93         25.25         2.75 o                         
 -11   6   2          0.37          1.01         0.70 o                         
 -10   6   2         10.41         10.62         1.33 o                         
  -9   6   2        145.80        149.15         3.71 o                         
  -8   6   2          7.22          8.42         1.05 o                         
  -7   6   2         16.48         13.36         1.19 o                         
  -6   6   2         25.60         14.64         1.28 o                         
  -5   6   2        243.42        257.15         4.20 o                         
  -4   6   2        208.89        193.94         2.78 o                         
  -3   6   2         77.18         65.85         1.45 o                         
  -2   6   2         29.48         32.25         1.01 o                         
  -1   6   2         48.45         45.60         2.36 o                         
   0   6   2         47.67         51.92         1.58 o                         
   1   6   2        534.65        548.38         7.06 o                         
   2   6   2        203.97        185.16         3.56 o                         
   3   6   2          1.05          0.91         0.52 o                         
   4   6   2         52.31         49.02         1.84 o                         
   5   6   2          1.29         -0.34         0.61 o                         
   6   6   2         13.15         13.73         1.28 o                         
   7   6   2         30.38         31.78         1.81 o                         
   8   6   2        171.53        172.75         7.45 o                         
   9   6   2          0.79         -0.56         0.75 o                         
 -13   7   2         38.52         41.28         3.47 o                         
 -12   7   2         11.39         12.59         1.59 o                         
 -11   7   2         97.57         96.67         3.32 o                         
 -10   7   2          3.93          4.39         0.97 o                         
  -9   7   2         25.37         24.74         1.66 o                         
  -8   7   2        150.08        143.91         3.62 o                         
  -7   7   2        608.43        585.09         9.88 o                         
  -6   7   2          0.82          2.22         0.43 o                         
  -5   7   2         65.30         51.87         1.40 o                         
  -4   7   2         13.50         14.27         0.82 o                         
  -3   7   2        366.49        367.35         4.52 o                         
  -2   7   2         54.30         48.03         1.55 o                         
  -1   7   2         24.03         18.85         1.10 o                         
   0   7   2         42.51         48.32         1.68 o                         
   1   7   2        307.99        308.50         5.68 o                         
   2   7   2        109.06        100.53         2.62 o                         
   3   7   2          7.57          9.12         1.11 o                         
   4   7   2        126.16        120.42         4.03 o                         
   5   7   2        155.53        156.02         3.74 o                         
   6   7   2        124.71        127.69         3.47 o                         
   7   7   2          5.94          4.16         1.23 o                         
   8   7   2          5.12          4.04         1.38 o                         
 -12   8   2          4.65          3.69         1.04 o                         
 -11   8   2         80.04         82.89         3.19 o                         
 -10   8   2         49.83         60.32         2.64 o                         
  -9   8   2         41.55         44.37         4.66 o                         
  -8   8   2        102.59         89.86         1.89 o                         
  -7   8   2         24.86         22.95         1.64 o                         
  -6   8   2        231.66        203.48         3.26 o                         
  -5   8   2        217.17        197.35         3.24 o                         
  -4   8   2          8.77         13.99         0.91 o                         
  -3   8   2         14.40         13.86         1.10 o                         
  -2   8   2        176.85        187.71         3.58 o                         
  -1   8   2          5.45          5.45         0.78 o                         
   0   8   2         10.29          9.85         0.98 o                         
   1   8   2         45.70         43.13         1.80 o                         
   2   8   2         79.12         78.13         2.82 o                         
   3   8   2         10.13         12.22         1.24 o                         
   4   8   2        104.63        120.01         3.30 o                         
   5   8   2          0.30          1.72         0.82 o                         
   6   8   2         50.16         53.33         2.74 o                         
   7   8   2         23.57         22.49         1.88 o                         
 -12   9   2         26.42         28.63         3.23 o                         
 -11   9   2         14.39         19.32         2.20 o                         
 -10   9   2          0.51          1.46         0.95 o                         
  -9   9   2        164.58        166.78         4.38 o                         
  -8   9   2        169.28        166.53         4.80 o                         
  -7   9   2         18.35         15.64         0.98 o                         
  -6   9   2        100.17         97.11         5.26 o                         
  -5   9   2          0.30          1.09         0.50 o                         
  -4   9   2         66.15         57.39         1.73 o                         
  -3   9   2        140.70        119.06         2.49 o                         
  -2   9   2         98.16        100.54         3.04 o                         
  -1   9   2          8.58          9.21         1.01 o                         
   0   9   2          4.11          2.89         1.27 o                         
   1   9   2         47.04         43.04         1.93 o                         
   2   9   2          0.16          0.24         0.59 o                         
   3   9   2         45.67         43.16         2.10 o                         
   4   9   2        179.92        199.91         4.58 o                         
   5   9   2          6.96          4.73         1.06 o                         
   6   9   2         17.79         14.96         1.68 o                         
 -12  10   2          6.73          5.34         1.39 o                         
 -11  10   2         48.64         46.64         2.90 o                         
 -10  10   2        184.27        181.39         5.93 o                         
  -9  10   2         37.77         51.90         2.56 o                         
  -8  10   2          0.18          1.20         0.47 o                         
  -7  10   2          2.23          1.77         0.99 o                         
  -6  10   2          0.77          2.00         0.82 o                         
  -5  10   2        109.57        103.07         2.78 o                         
  -4  10   2        373.59        359.44         5.08 o                         
  -3  10   2          1.80          0.27         0.68 o                         
  -2  10   2          1.65          2.74         0.79 o                         
  -1  10   2         17.28         17.12         1.87 o                         
   0  10   2         27.27         25.50         2.72 o                         
   1  10   2          0.33         -0.48         0.57 o                         
   2  10   2         35.00         39.85         2.06 o                         
   3  10   2          0.05          1.53         0.92 o                         
   4  10   2          5.62          5.65         1.44 o                         
   5  10   2          9.30         10.55         1.45 o                         
 -11  11   2         33.86         26.85         2.97 o                         
 -10  11   2         41.88         36.64         2.45 o                         
  -9  11   2          0.64          2.85         1.21 o                         
  -8  11   2        121.33        112.93         5.94 o                         
  -7  11   2         91.59         84.55         6.61 o                         
  -6  11   2          7.22          7.51         1.54 o                         
  -5  11   2          3.47          2.70         0.96 o                         
  -4  11   2         52.26         48.93         2.17 o                         
  -3  11   2          3.67          2.93         0.89 o                         
  -2  11   2         58.53         58.38         2.34 o                         
  -1  11   2          6.34          7.00         1.10 o                         
   0  11   2          3.55          4.14         0.93 o                         
   1  11   2          1.12          2.09         0.88 o                         
   2  11   2         60.20         59.26         3.08 o                         
   3  11   2          2.26          4.42         1.10 o                         
 -10  12   2          0.25          0.14         0.96 o                         
  -9  12   2         81.71         81.61         3.47 o                         
  -8  12   2         13.84         21.98         2.10 o                         
  -7  12   2          3.44          6.98         1.34 o                         
  -6  12   2         57.83         59.90         3.69 o                         
  -5  12   2         18.40         21.97         1.85 o                         
  -4  12   2          2.00          4.09         0.97 o                         
  -3  12   2        151.93        160.75         4.05 o                         
  -2  12   2          0.15          0.37         0.85 o                         
  -1  12   2         31.69         27.83         2.00 o                         
   0  12   2          0.72          0.24         0.92 o                         
   1  12   2          3.06          3.98         1.16 o                         
   2  12   2          1.19          3.21         1.32 o                         
  -8  13   2          5.68          4.63         1.87 o                         
  -7  13   2        108.83        117.35         4.66 o                         
  -6  13   2         24.80         33.26         1.94 o                         
  -5  13   2         10.61          9.63         1.31 o                         
  -4  13   2         29.58         36.02         2.88 o                         
  -3  13   2         27.39         28.88         2.55 o                         
  -2  13   2          0.12         -0.54         1.12 o                         
  -1  13   2          2.17          2.65         1.50 o                         
   2 -14   3         31.38         39.26         2.13 o                         
   3 -14   3          3.00          3.13         0.96 o                         
   4 -14   3          0.57          1.38         0.81 o                         
   5 -14   3          6.53          5.87         1.17 o                         
   6 -14   3         23.13         24.95         1.95 o                         
   7 -14   3          0.01          0.34         1.03 o                         
  -1 -13   3         22.05         21.34         2.60 o                         
   0 -13   3          5.08          5.22         0.96 o                         
   1 -13   3          3.98          3.17         0.85 o                         
   2 -13   3         27.31         20.49         1.57 o                         
   3 -13   3          7.03         10.37         1.27 o                         
   4 -13   3         10.14         12.25         1.57 o                         
   5 -13   3          0.86         -0.34         0.64 o                         
   6 -13   3         26.25         29.50         1.66 o                         
   7 -13   3         74.16         80.48         2.56 o                         
   8 -13   3         20.88         22.06         1.66 o                         
   9 -13   3          0.16          0.74         0.74 o                         
  -3 -12   3          7.95          6.12         1.82 o                         
  -2 -12   3        168.63        187.48         6.26 o                         
  -1 -12   3         17.52         11.59         1.82 o                         
   0 -12   3          2.46          5.31         1.01 o                         
   1 -12   3         19.33         21.47         1.55 o                         
   2 -12   3          0.16          0.31         0.70 o                         
   3 -12   3         33.87         33.92         1.60 o                         
   4 -12   3        293.92        285.22         6.82 o                         
   5 -12   3          0.40          2.56         0.75 o                         
   6 -12   3         78.87         81.54         2.53 o                         
   7 -12   3         35.78         35.12         1.69 o                         
   8 -12   3         19.73         20.70         1.42 o                         
   9 -12   3          0.60          0.42         0.66 o                         
  10 -12   3         23.46         24.57         2.12 o                         
  -4 -11   3        124.07        131.90         5.23 o                         
  -3 -11   3         67.37         44.57        13.42 o                         
  -2 -11   3         11.33         20.07         1.52 o                         
  -1 -11   3         54.58         62.64         2.28 o                         
   0 -11   3         76.00         73.66         2.43 o                         
   1 -11   3         15.42         14.59         1.00 o                         
   2 -11   3         15.56         14.50         1.64 o                         
   3 -11   3          2.12          4.18         0.80 o                         
   4 -11   3        207.32        225.12         4.15 o                         
   5 -11   3          8.09         11.67         1.09 o                         
   6 -11   3          8.92          7.63         1.52 o                         
   7 -11   3          2.99          3.23         0.82 o                         
   8 -11   3          1.77          1.90         0.80 o                         
   9 -11   3         22.68         25.26         1.57 o                         
  10 -11   3         45.98         47.68         2.91 o                         
  11 -11   3          0.08         -0.19         1.12 o                         
  -6 -10   3         41.02         46.47         5.90 o                         
  -5 -10   3         15.39         15.80         2.54 o                         
  -4 -10   3        311.67        329.65         9.34 o                         
  -3 -10   3         60.65         54.28         2.15 o                         
  -2 -10   3         48.56         46.95         1.90 o                         
  -1 -10   3          0.16          0.48         0.52 o                         
   0 -10   3          1.56          1.33         0.47 o                         
   1 -10   3          4.26          3.88         0.64 o                         
   2 -10   3        530.11        530.12         7.84 o                         
   3 -10   3          2.74          3.85         0.75 o                         
   4 -10   3        302.08        322.28         4.82 o                         
   5 -10   3          1.40          0.92         0.55 o                         
   6 -10   3         30.96         35.46         2.16 o                         
   7 -10   3          0.02         -0.52         0.52 o                         
   8 -10   3          0.02         -0.05         0.49 o                         
   9 -10   3         23.58         24.06         1.83 o                         
  10 -10   3          1.16         -0.59         0.81 o                         
  11 -10   3         32.12         42.24         4.06 o                         
  12 -10   3          6.29          7.08         1.77 o                         
  -7  -9   3         12.20          9.13         1.78 o                         
  -6  -9   3         10.77         12.83         2.88 o                         
  -5  -9   3        100.89         94.08         2.92 o                         
  -4  -9   3          8.04          6.32         1.64 o                         
  -3  -9   3         50.32         51.75         1.95 o                         
  -2  -9   3         44.19         43.71         1.39 o                         
  -1  -9   3         31.51         24.23         1.08 o                         
   0  -9   3         20.85         25.43         1.89 o                         
   1  -9   3         96.96         91.48         2.12 o                         
   2  -9   3         52.42         53.34         1.64 o                         
   3  -9   3          2.27          1.47         0.49 o                         
   4  -9   3          0.30          0.78         0.47 o                         
   5  -9   3         47.38         43.45         1.54 o                         
   6  -9   3         21.68         23.31         1.22 o                         
   7  -9   3         30.90         28.22         1.40 o                         
   8  -9   3          7.96          7.30         1.18 o                         
   9  -9   3          2.17          2.18         0.60 o                         
  10  -9   3          5.88          4.92         1.38 o                         
  11  -9   3        244.78        238.01         8.76 o                         
  12  -9   3         98.68        104.36         7.10 o                         
  -8  -8   3          9.85          9.49         1.21 o                         
  -7  -8   3          0.39          0.30         0.86 o                         
  -6  -8   3         31.79         35.26         2.62 o                         
  -5  -8   3         33.04         30.51         1.91 o                         
  -4  -8   3         23.43         23.17         1.39 o                         
  -3  -8   3          2.20          4.48         0.60 o                         
  -2  -8   3         54.30         43.47         1.35 o                         
  -1  -8   3         86.97         66.41         1.73 o                         
   0  -8   3          1.74          1.63         0.55 o                         
   1  -8   3         46.29         41.65         1.34 o                         
   2  -8   3         10.60         12.22         0.82 o                         
   3  -8   3          0.01          0.53         0.40 o                         
   4  -8   3          5.43          6.20         0.71 o                         
   5  -8   3        150.78        151.07         2.80 o                         
   6  -8   3        197.31        198.25         3.35 o                         
   7  -8   3         74.64         77.77         2.02 o                         
   8  -8   3        134.27        128.76         2.95 o                         
   9  -8   3         40.13         37.04         1.50 o                         
  10  -8   3         62.98         56.86         5.77 o                         
  11  -8   3        129.85        125.10         5.09 o                         
  12  -8   3         16.44         18.08         4.27 o                         
  -9  -7   3          0.05         -0.48         0.75 o                         
  -8  -7   3         27.46         24.14         1.72 o                         
  -7  -7   3         23.58         24.23         2.24 o                         
  -6  -7   3        113.83        108.47         2.54 o                         
  -5  -7   3        153.03        138.54         2.74 o                         
  -4  -7   3          5.18          5.79         1.61 o                         
  -3  -7   3        144.58        119.56         2.28 o                         
  -2  -7   3         82.94         87.76         1.84 o                         
  -1  -7   3         99.49        108.47         2.03 o                         
   0  -7   3        330.43        327.80         4.17 o                         
   1  -7   3        139.00        143.14         2.44 o                         
   2  -7   3          3.68          6.54         0.59 o                         
   3  -7   3         13.31          8.35         0.76 o                         
   4  -7   3       1104.54       1060.70        10.58 o                         
   5  -7   3        204.63        214.38         3.59 o                         
   6  -7   3        103.86        103.87         2.69 o                         
   7  -7   3          0.08          0.02         0.45 o                         
   8  -7   3         30.96         29.52         1.51 o                         
   9  -7   3        127.86        128.32         3.44 o                         
  10  -7   3         92.34         91.62         2.85 o                         
  11  -7   3          1.43          2.08         0.80 o                         
  12  -7   3          8.31          3.23         1.76 o                         
  13  -7   3         16.77         13.57         2.28 o                         
  -9  -6   3         10.28          7.48         0.99 o                         
  -8  -6   3         12.62         14.27         1.35 o                         
  -7  -6   3          4.18          7.10         1.15 o                         
  -6  -6   3         35.82         40.75         1.51 o                         
  -5  -6   3          4.74          1.94         0.48 o                         
  -4  -6   3        127.42        101.37         2.15 o                         
  -2  -6   3          7.52          2.83         0.53 o                         
  -1  -6   3         18.99         14.42         0.72 o                         
   0  -6   3        729.95        710.00         7.22 o                         
   1  -6   3          6.56          6.78         0.56 o                         
   2  -6   3         19.22         18.05         0.92 o                         
   3  -6   3        528.22        538.09         5.94 o                         
   4  -6   3        508.55        535.69         7.27 o                         
   5  -6   3        973.02        925.43        10.92 o                         
   6  -6   3       1134.93       1052.08        10.47 o                         
   7  -6   3        428.71        409.21         5.12 o                         
   8  -6   3         87.83         85.28         1.97 o                         
   9  -6   3         20.50         17.93         1.32 o                         
  10  -6   3          0.33          0.37         0.57 o                         
  11  -6   3          0.45          0.75         0.74 o                         
  12  -6   3         21.72         23.75         3.26 o                         
  13  -6   3         78.74         73.14         4.34 o                         
 -10  -5   3         66.57         71.87         2.44 o                         
  -9  -5   3         69.14         64.18         2.20 o                         
  -8  -5   3         74.32         72.94         2.21 o                         
  -7  -5   3         25.76         20.95         1.24 o                         
  -6  -5   3         39.71         38.11         1.40 o                         
  -5  -5   3        174.55        154.43         2.72 o                         
  -4  -5   3         43.63         51.15         1.40 o                         
  -3  -5   3        300.86        312.84         3.89 o                         
  -2  -5   3        172.67        162.65         2.73 o                         
  -1  -5   3        727.65        726.62        16.96 o                         
   0  -5   3         99.92        123.41         2.39 o                         
   1  -5   3        176.70        206.64         3.20 o                         
   2  -5   3        176.83        199.90         2.71 o                         
   3  -5   3         34.89         32.55         0.97 o                         
   4  -5   3         11.63         22.47         0.85 o                         
   5  -5   3        832.19        787.62         8.00 o                         
   6  -5   3         86.07         96.35         1.97 o                         
   7  -5   3        251.55        229.37         4.20 o                         
   8  -5   3        512.77        487.43         5.79 o                         
   9  -5   3         55.66         50.37         1.43 o                         
  10  -5   3         20.47         18.83         1.47 o                         
  11  -5   3         93.51         88.55         4.00 o                         
  12  -5   3         99.21         87.27         3.54 o                         
  13  -5   3          2.22          3.02         1.32 o                         
 -11  -4   3         38.83         38.11         2.22 o                         
 -10  -4   3          0.63          0.75         0.94 o                         
  -9  -4   3          4.29          3.27         0.75 o                         
  -8  -4   3        123.02        124.28         2.88 o                         
  -7  -4   3        376.60        382.51         5.19 o                         
  -6  -4   3         64.28         55.87         1.60 o                         
  -5  -4   3          0.31          1.30         0.43 o                         
  -4  -4   3          1.71          5.84         0.56 o                         
  -3  -4   3         62.82         68.18         1.42 o                         
  -2  -4   3        237.68        234.08         2.92 o                         
  -1  -4   3       1145.86       1203.48        12.40 o                         
   0  -4   3        304.67        308.71         2.95 o                         
   1  -4   3        999.90        993.43         9.16 o                         
   2  -4   3        172.43        177.12         2.37 o                         
   3  -4   3         27.10         37.76         1.30 o                         
   4  -4   3         39.21         38.23         1.62 o                         
   5  -4   3        148.59        159.65         2.59 o                         
   6  -4   3        583.37        575.94         6.14 o                         
   7  -4   3        719.41        689.60         7.22 o                         
   8  -4   3         33.85         30.86         2.64 o                         
   9  -4   3          3.11          3.93         0.51 o                         
  10  -4   3          9.98         11.11         1.22 o                         
  11  -4   3         96.15         89.94         4.00 o                         
  12  -4   3          3.60          4.02         1.17 o                         
  13  -4   3         16.96         17.56         1.75 o                         
 -11  -3   3          2.77          0.40         0.76 o                         
 -10  -3   3          2.04          2.22         0.70 o                         
  -9  -3   3        240.33        244.90         5.10 o                         
  -8  -3   3        230.24        237.91         3.93 o                         
  -7  -3   3          1.19          2.83         0.54 o                         
  -6  -3   3          4.65          9.81         0.78 o                         
  -5  -3   3         13.23         18.55         1.31 o                         
  -4  -3   3          1.87          1.04         0.44 o                         
  -3  -3   3        339.93        356.95         3.99 o                         
  -2  -3   3       1725.16       1863.38        24.89 o                         
  -1  -3   3        303.11        322.49         3.34 o                         
   0  -3   3        105.36        128.55         2.24 o                         
   1  -3   3       2203.60       2416.68        43.15 o                         
   3  -3   3       2022.68       1999.82        23.77 o                         
   4  -3   3        597.94        582.16         5.06 o                         
   5  -3   3         35.90         33.71         0.98 o                         
   6  -3   3          3.88          2.26         0.25 o                         
   7  -3   3         24.04         22.43         0.76 o                         
   8  -3   3        103.96        101.68         2.70 o                         
   9  -3   3        711.57        709.11         9.73 o                         
  10  -3   3        226.80        223.18         4.73 o                         
  11  -3   3         17.20         15.82         1.54 o                         
  12  -3   3          3.61          3.28         0.96 o                         
  13  -3   3          6.32          6.15         1.21 o                         
 -12  -2   3         14.82         13.84         1.31 o                         
 -11  -2   3         35.83         39.03         2.97 o                         
 -10  -2   3         14.27         15.20         1.27 o                         
  -9  -2   3         80.60         82.19         2.24 o                         
  -8  -2   3        119.25        118.09         2.52 o                         
  -7  -2   3        122.91        125.38         2.45 o                         
  -6  -2   3        655.95        658.83         7.05 o                         
  -5  -2   3        935.41        928.42         9.01 o                         
  -4  -2   3          1.00          0.70         0.66 o                         
  -3  -2   3       1520.71       1566.21        13.64 o                         
  -2  -2   3        474.71        517.26         4.38 o                         
  -1  -2   3          8.65         11.20         0.40 o                         
   0  -2   3       1478.44       1439.78        18.59 o                         
   2  -2   3        493.80        539.00         5.17 o                         
   3  -2   3        293.09        318.79         5.73 o                         
   4  -2   3        100.57        118.44         2.52 o                         
   5  -2   3         17.45         12.09         1.10 o                         
   6  -2   3        103.61        104.95         3.14 o                         
   7  -2   3        164.58        167.50         3.38 o                         
   8  -2   3        122.16        123.16         4.51 o                         
   9  -2   3         51.53         45.20         2.15 o                         
  10  -2   3         84.24         81.31         2.80 o                         
  11  -2   3          1.17         -0.09         1.23 o                         
  12  -2   3          9.57          7.97         1.37 o                         
 -12  -1   3         71.88         70.57         2.98 o                         
 -11  -1   3          8.43         10.20         1.03 o                         
 -10  -1   3        187.75        190.26         3.58 o                         
  -9  -1   3         83.17         90.28         2.33 o                         
  -8  -1   3         35.07         39.82         1.41 o                         
  -7  -1   3        248.74        240.45         7.81 o                         
  -6  -1   3         40.10         54.39         1.43 o                         
  -5  -1   3        450.28        486.62         5.36 o                         
  -4  -1   3        515.37        597.89         5.95 o                         
  -3  -1   3          0.52          4.55         0.37 o                         
  -2  -1   3        182.34        167.68         1.71 o                         
  -1  -1   3       1761.19       1840.51        29.63 o                         
   0  -1   3        246.89        304.33         3.90 o                         
   1  -1   3        356.24        320.56         2.67 o                         
   2  -1   3        163.49        140.10         1.53 o                         
   3  -1   3        568.49        667.97         7.53 o                         
   4  -1   3        594.47        657.27         7.67 o                         
   5  -1   3       1743.21       1839.94        19.09 o                         
   6  -1   3        127.63        141.80         2.90 o                         
   7  -1   3        199.86        178.46         3.21 o                         
   8  -1   3        160.38        155.66         5.38 o                         
   9  -1   3        197.49        202.08         4.81 o                         
  10  -1   3         62.29         66.68         4.01 o                         
  11  -1   3         23.99         21.68         1.86 o                         
  12  -1   3         35.67         41.07         2.56 o                         
 -12   0   3          3.41          3.09         1.15 o                         
 -11   0   3         50.49         46.65         1.75 o                         
 -10   0   3         22.36         24.25         1.55 o                         
  -9   0   3         94.70         92.26         2.18 o                         
  -8   0   3        342.39        343.03         4.57 o                         
  -7   0   3        771.51        794.44         8.21 o                         
  -6   0   3        471.39        508.45         5.59 o                         
  -5   0   3        201.82        224.44         3.16 o                         
  -4   0   3         11.01         17.21         0.87 o                         
  -3   0   3       1783.55       1827.09        13.77 o                         
  -2   0   3        107.13        100.54         1.33 o                         
  -1   0   3       2067.21       2014.90        16.63 o                         
   0   0   3        372.36        331.87         3.67 o                         
   1   0   3        214.20        222.43         2.15 o                         
   2   0   3        141.45        141.53         2.29 o                         
   3   0   3       1742.01       1937.32        23.27 o                         
   4   0   3        244.91        254.06         3.64 o                         
   5   0   3         13.65         17.66         0.55 o                         
   6   0   3          0.87          0.45         0.40 o                         
   7   0   3        117.26        117.30         2.16 o                         
   8   0   3         29.33         31.07         1.20 o                         
   9   0   3         93.92         88.02         2.82 o                         
  10   0   3         49.19         49.43         2.29 o                         
  11   0   3         82.20         97.73         3.35 o                         
  12   0   3          8.16          9.54         2.16 o                         
 -13   1   3          0.29         -0.76         1.06 o                         
 -12   1   3          3.47          5.08         1.24 o                         
 -11   1   3          3.68          2.88         0.65 o                         
 -10   1   3         61.04         60.55         1.94 o                         
  -9   1   3         26.87         26.30         1.60 o                         
  -8   1   3        320.63        318.63         5.56 o                         
  -7   1   3          0.00          1.14         1.02 o                         
  -6   1   3        262.40        286.05         3.59 o                         
  -5   1   3          0.42          0.82         0.19 o                         
  -4   1   3         65.13         82.10         1.03 o                         
  -3   1   3         94.94        102.50         1.90 o                         
  -2   1   3        543.22        595.44         5.47 o                         
  -1   1   3       1955.60       2059.89        24.19 o                         
   0   1   3         38.53         34.26         1.42 o                         
   1   1   3        779.08        804.53        13.82 o                         
   2   1   3        480.31        468.45         4.70 o                         
   3   1   3       2295.61       2297.04        31.71 o                         
   4   1   3         47.05         55.67         1.46 o                         
   5   1   3         68.67         62.03         1.42 o                         
   6   1   3        274.89        264.27         3.65 o                         
   7   1   3        180.75        173.85         2.91 o                         
   8   1   3        415.75        403.06         5.27 o                         
   9   1   3         46.91         50.51         2.39 o                         
  10   1   3          1.81          4.31         1.00 o                         
  11   1   3         21.09         23.27         2.23 o                         
 -13   2   3         59.52         63.79         3.88 o                         
 -12   2   3          3.69          2.02         1.08 o                         
 -11   2   3         18.78         17.39         1.68 o                         
 -10   2   3         17.49         17.64         1.28 o                         
  -9   2   3          0.12          0.35         0.35 o                         
  -8   2   3         41.58         41.38         1.33 o                         
  -7   2   3        263.26        266.50         4.53 o                         
  -6   2   3         24.66         20.63         0.60 o                         
  -5   2   3        207.55        221.78         5.17 o                         
  -4   2   3        887.17       1057.89        11.43 o                         
  -3   2   3        363.69        402.11         5.50 o                         
  -2   2   3        622.04        620.78         5.56 o                         
  -1   2   3         66.81         95.71         2.43 o                         
   0   2   3        320.23        284.62         2.73 o                         
   1   2   3         92.16         77.83         1.17 o                         
   2   2   3          0.03          1.32         0.32 o                         
   3   2   3        206.57        255.32         3.18 o                         
   4   2   3         76.03         67.04         1.49 o                         
   5   2   3         13.23         17.15         0.87 o                         
   6   2   3        130.05        120.58         2.35 o                         
   7   2   3         94.86         86.67         2.09 o                         
   8   2   3         14.16         15.81         1.06 o                         
   9   2   3         28.69         34.04         2.01 o                         
  10   2   3         18.49         16.26         1.63 o                         
  11   2   3         41.79         42.75         4.59 o                         
 -13   3   3          6.70          5.58         1.63 o                         
 -12   3   3        111.48        111.67         3.82 o                         
 -11   3   3         14.84         13.04         2.08 o                         
 -10   3   3         80.06         86.07         3.19 o                         
  -9   3   3          2.80          2.58         0.71 o                         
  -8   3   3         11.47         17.83         2.01 o                         
  -7   3   3         59.82         56.36         1.91 o                         
  -6   3   3         10.87          8.60         0.83 o                         
  -5   3   3         63.21         69.17         3.35 o                         
  -4   3   3       2805.26       2950.59        35.90 o                         
  -3   3   3        356.12        406.06         3.58 o                         
  -2   3   3        135.62        159.35         2.54 o                         
  -1   3   3        427.95        510.64         6.41 o                         
   0   3   3        401.05        446.46         3.91 o                         
   1   3   3        290.35        256.62         2.54 o                         
   2   3   3       1183.54       1162.26         9.36 o                         
   3   3   3         34.28         34.33         1.06 o                         
   4   3   3          0.09          1.76         0.50 o                         
   5   3   3         35.13         27.10         1.27 o                         
   6   3   3        118.21        108.35         2.41 o                         
   7   3   3         20.72         20.20         1.15 o                         
   8   3   3         12.95         14.35         1.10 o                         
   9   3   3         76.56         67.66         2.19 o                         
  10   3   3         21.88         18.39         2.36 o                         
  11   3   3         19.62         20.37         1.95 o                         
 -13   4   3         27.68         24.97         2.15 o                         
 -12   4   3        156.44        161.21         4.68 o                         
 -11   4   3          0.01          0.22         0.70 o                         
 -10   4   3          6.74          6.94         1.62 o                         
  -9   4   3          9.94          8.88         1.13 o                         
  -8   4   3         80.99         88.78         2.64 o                         
  -7   4   3          9.20          6.94         0.85 o                         
  -6   4   3        316.34        364.74         5.48 o                         
  -5   4   3         39.60         37.64         1.67 o                         
  -4   4   3       3221.50       3521.73        47.80 o                         
  -3   4   3          0.41          0.24         0.19 o                         
  -2   4   3         24.83         31.47         0.95 o                         
  -1   4   3          0.61          0.96         0.26 o                         
   0   4   3        170.58        198.65         4.98 o                         
   1   4   3          3.94          3.84         0.51 o                         
   2   4   3        186.93        170.84         2.97 o                         
   3   4   3        182.48        183.10         3.22 o                         
   4   4   3          1.47          7.14         0.70 o                         
   5   4   3         79.57         85.05         2.30 o                         
   6   4   3          0.36          0.91         0.54 o                         
   7   4   3          2.98          2.86         0.65 o                         
   8   4   3          0.47          1.35         0.54 o                         
   9   4   3         33.62         32.94         1.77 o                         
  10   4   3         94.23        102.11         4.00 o                         
 -13   5   3         29.27         27.58         2.95 o                         
 -12   5   3         94.59         89.24         6.27 o                         
 -11   5   3        155.64        153.95         4.51 o                         
 -10   5   3         32.92         37.65         2.00 o                         
  -9   5   3         47.01         39.75         2.48 o                         
  -8   5   3        151.31        142.72         3.46 o                         
  -7   5   3          4.98          5.39         0.80 o                         
  -6   5   3        330.09        344.97         5.43 o                         
  -5   5   3        615.97        595.41         5.65 o                         
  -4   5   3         66.99         65.51         1.91 o                         
  -3   5   3          2.44          1.08         0.82 o                         
  -2   5   3         30.11         44.64         1.21 o                         
  -1   5   3          2.21          1.85         0.32 o                         
   0   5   3        230.22        189.77         3.41 o                         
   1   5   3        304.24        307.98         4.50 o                         
   2   5   3        137.34        109.20         2.44 o                         
   3   5   3       1121.61       1060.44        10.39 o                         
   4   5   3        101.14        102.42         2.78 o                         
   5   5   3        414.89        395.51         6.60 o                         
   6   5   3         52.83         55.25         1.80 o                         
   7   5   3         42.94         33.99         1.87 o                         
   8   5   3         23.80         27.28         1.80 o                         
   9   5   3          0.16          1.16         1.98 o                         
 -13   6   3         46.42         46.89         4.79 o                         
 -12   6   3         39.79         34.78         2.31 o                         
 -11   6   3          8.14          8.86         1.29 o                         
 -10   6   3         91.78         83.54         2.96 o                         
  -9   6   3         39.75         37.68         1.68 o                         
  -8   6   3          2.23          1.51         0.78 o                         
  -7   6   3         19.82         17.12         1.32 o                         
  -6   6   3        204.51        210.11         3.47 o                         
  -5   6   3        217.80        219.80         3.02 o                         
  -4   6   3          9.35          6.77         0.97 o                         
  -3   6   3         92.64         92.20         2.33 o                         
  -2   6   3        235.12        238.99         3.22 o                         
  -1   6   3         87.19         94.56         2.18 o                         
   0   6   3        106.35         95.32         2.24 o                         
   1   6   3         30.49         33.59         1.42 o                         
   2   6   3        120.79        125.46         2.84 o                         
   3   6   3        131.14        126.28         2.53 o                         
   4   6   3        187.12        179.39         3.71 o                         
   5   6   3        286.34        298.18         5.24 o                         
   6   6   3         21.18         21.16         2.46 o                         
   7   6   3         40.11         40.79         2.03 o                         
   8   6   3         38.88         36.44         2.47 o                         
   9   6   3         47.86         52.96         2.96 o                         
 -13   7   3        125.67        125.73        13.88 o                         
 -12   7   3         83.58         89.97         3.40 o                         
 -11   7   3          2.09          1.60         1.50 o                         
 -10   7   3         71.38         67.15         2.71 o                         
  -9   7   3         34.37         36.97         2.01 o                         
  -8   7   3          3.34          6.33         1.28 o                         
  -7   7   3        179.03        152.47         3.36 o                         
  -6   7   3        619.04        592.92         6.78 o                         
  -5   7   3          3.03          3.32         0.51 o                         
  -4   7   3         39.20         41.75         1.25 o                         
  -3   7   3        355.96        344.27         7.14 o                         
  -2   7   3          0.41          0.98         0.39 o                         
  -1   7   3        117.50        105.21         2.49 o                         
   0   7   3        253.15        250.59         4.30 o                         
   1   7   3        632.88        613.27         8.11 o                         
   2   7   3        235.12        240.92         4.54 o                         
   3   7   3         34.36         34.80         1.68 o                         
   4   7   3          3.51          4.70         0.90 o                         
   5   7   3          1.43          0.35         0.66 o                         
   6   7   3         47.60         44.08         2.14 o                         
   7   7   3         77.06         74.39         4.30 o                         
   8   7   3          3.09          0.19         0.87 o                         
 -12   8   3          0.14          0.93         1.01 o                         
 -11   8   3          5.83          3.40         1.40 o                         
 -10   8   3         14.70         19.64         1.81 o                         
  -9   8   3         39.03         36.01         2.09 o                         
  -8   8   3        149.86        138.23         3.76 o                         
  -7   8   3         26.91         24.77         1.36 o                         
  -6   8   3        114.40         93.57         2.04 o                         
  -5   8   3          0.51         -0.28         0.40 o                         
  -4   8   3        379.02        390.54         4.98 o                         
  -3   8   3        423.65        415.37         5.52 o                         
  -2   8   3        101.31         94.66         2.46 o                         
  -1   8   3          1.06          1.03         0.60 o                         
   0   8   3         28.34         30.61         1.50 o                         
   1   8   3         50.57         51.29         2.00 o                         
   2   8   3          1.48          2.06         0.72 o                         
   3   8   3        266.56        281.84         5.27 o                         
   4   8   3         96.89         97.42         3.01 o                         
   5   8   3          4.78          3.81         1.00 o                         
   6   8   3         19.39         18.25         1.69 o                         
   7   8   3          9.04         12.28         1.48 o                         
 -12   9   3         61.06         65.66         3.13 o                         
 -11   9   3        264.02        290.83         6.47 o                         
 -10   9   3         72.27         81.12         3.21 o                         
  -9   9   3          1.98          0.27         0.80 o                         
  -8   9   3         48.76         47.92         2.70 o                         
  -7   9   3         12.37          9.51         0.90 o                         
  -6   9   3         46.62         40.97         1.56 o                         
  -5   9   3        166.39        172.99         3.09 o                         
  -4   9   3         27.13         27.58         1.43 o                         
  -3   9   3         38.88         37.20         1.64 o                         
  -2   9   3        111.99         95.91         2.72 o                         
  -1   9   3         37.00         35.06         2.12 o                         
   0   9   3         74.54         70.69         2.43 o                         
   1   9   3          1.62          1.06         0.73 o                         
   2   9   3          0.08          0.80         0.75 o                         
   3   9   3        167.03        183.22         5.48 o                         
   4   9   3          3.45          3.60         1.02 o                         
   5   9   3         85.02         81.09         3.07 o                         
   6   9   3         32.42         33.47         2.64 o                         
 -11  10   3          6.63          4.82         1.32 o                         
 -10  10   3         80.80         85.07         4.62 o                         
  -9  10   3         13.15         25.82         2.29 o                         
  -8  10   3         10.52         12.70         1.53 o                         
  -7  10   3         24.46         22.36         1.78 o                         
  -6  10   3         52.06         47.32         2.43 o                         
  -5  10   3         66.64         58.46         2.07 o                         
  -4  10   3         35.04         31.53         1.58 o                         
  -3  10   3         14.91         15.63         1.29 o                         
  -2  10   3          1.73          4.15         2.00 o                         
  -1  10   3         62.54         64.20         3.17 o                         
   0  10   3          1.40          1.53         1.23 o                         
   1  10   3         28.87         28.24         1.80 o                         
   2  10   3         14.52         14.51         1.46 o                         
   3  10   3          7.58          6.34         1.39 o                         
   4  10   3         40.85         45.13         4.21 o                         
 -10  11   3        113.89        128.31         5.30 o                         
  -9  11   3          8.36         12.90         2.24 o                         
  -8  11   3         53.23         51.50         2.67 o                         
  -7  11   3          9.48         11.63         1.50 o                         
  -6  11   3          2.39          2.17         0.65 o                         
  -5  11   3         32.73         31.14         1.73 o                         
  -4  11   3          8.35          6.45         1.34 o                         
  -3  11   3         26.00         21.42         2.03 o                         
  -2  11   3         46.89         45.62         2.13 o                         
  -1  11   3         53.80         55.17         2.44 o                         
   0  11   3          0.80          0.58         0.74 o                         
   1  11   3         40.43         45.46         3.22 o                         
   2  11   3         18.61         22.96         1.64 o                         
   3  11   3         55.30         56.76         2.67 o                         
  -9  12   3         48.23         53.53         2.94 o                         
  -8  12   3         24.54         34.01         4.07 o                         
  -7  12   3          0.33          1.00         1.17 o                         
  -6  12   3          1.42          0.64         0.99 o                         
  -5  12   3         23.17         25.09         1.71 o                         
  -4  12   3         11.88         16.85         1.53 o                         
  -3  12   3          6.89          5.92         1.34 o                         
  -2  12   3          1.07         -0.19         0.74 o                         
  -1  12   3          0.03          0.25         0.68 o                         
   0  12   3          0.00         -0.59         0.91 o                         
   1  12   3          0.50          0.30         0.86 o                         
  -7  13   3         36.63         40.93         4.17 o                         
  -6  13   3         28.99         38.56         4.83 o                         
  -5  13   3         28.78         23.63         3.21 o                         
  -4  13   3         47.00         46.38         2.34 o                         
  -3  13   3          0.04         -0.69         0.69 o                         
  -2  13   3         18.28         17.95         1.73 o                         
  -1  13   3         27.08         30.06         2.16 o                         
   2 -14   4          3.57          1.70         2.38 o                         
   3 -14   4         23.58         31.50         1.90 o                         
   4 -14   4         12.81         16.93         1.52 o                         
   5 -14   4          2.89          3.29         1.55 o                         
   6 -14   4         43.27         51.07         2.40 o                         
   7 -14   4         43.02         43.27         2.25 o                         
  -1 -13   4          7.41          8.38         1.83 o                         
   0 -13   4          2.65          6.88         1.65 o                         
   1 -13   4        138.91        150.88         3.88 o                         
   2 -13   4         11.46         12.05         1.43 o                         
   3 -13   4         21.24         24.47         1.67 o                         
   4 -13   4         33.65         32.66         2.06 o                         
   5 -13   4         12.01         12.91         2.21 o                         
   6 -13   4          2.82          1.29         0.77 o                         
   7 -13   4          4.11         11.23         1.36 o                         
   8 -13   4          9.52         11.74         1.51 o                         
   9 -13   4         27.76         26.30         1.70 o                         
  -3 -12   4         21.80         28.26         2.96 o                         
  -2 -12   4          5.75          6.41         1.74 o                         
  -1 -12   4         33.96         41.25         3.11 o                         
   0 -12   4         16.81         14.32         1.30 o                         
   1 -12   4         10.33         13.84         1.25 o                         
   2 -12   4          9.38         11.68         1.08 o                         
   3 -12   4         12.30         13.83         1.19 o                         
   4 -12   4          4.11          2.06         0.89 o                         
   5 -12   4         17.60         19.37         1.36 o                         
   6 -12   4        240.04        234.12         4.34 o                         
   7 -12   4         17.71         19.93         1.41 o                         
   8 -12   4          7.09          7.11         1.00 o                         
   9 -12   4         16.73         14.06         1.29 o                         
  10 -12   4         51.12         48.73         8.07 o                         
  -4 -11   4         21.71         21.80         2.59 o                         
  -3 -11   4          5.43          8.99         1.81 o                         
  -2 -11   4         44.34         39.15         2.86 o                         
  -1 -11   4        102.79        106.95         3.55 o                         
   0 -11   4         39.35         33.47         2.09 o                         
   1 -11   4         63.69         62.56         3.02 o                         
   2 -11   4          0.18          0.27         0.44 o                         
   3 -11   4         71.51         64.65         2.03 o                         
   4 -11   4         23.12         19.36         1.29 o                         
   5 -11   4         19.31         22.17         1.34 o                         
   6 -11   4          1.05          1.90         0.88 o                         
   7 -11   4          9.26          6.27         1.00 o                         
   8 -11   4         18.46         20.92         1.38 o                         
   9 -11   4         68.63         66.80         2.25 o                         
  10 -11   4          0.77          0.04         1.16 o                         
  11 -11   4         63.00         69.57         8.39 o                         
  -6 -10   4          2.22          5.12         2.62 o                         
  -5 -10   4         12.50         15.55         2.47 o                         
  -4 -10   4         74.91         74.48         3.86 o                         
  -3 -10   4         36.69         43.51         1.82 o                         
  -2 -10   4        111.88        111.64         3.65 o                         
  -1 -10   4         70.59         66.69         1.76 o                         
   0 -10   4          0.91          0.71         0.46 o                         
   1 -10   4         62.57         59.49         1.79 o                         
   2 -10   4        205.28        190.48         3.40 o                         
   3 -10   4         49.39         50.13         2.52 o                         
   4 -10   4        834.29        805.55         9.17 o                         
   5 -10   4         27.61         27.33         1.54 o                         
   6 -10   4          6.48          7.40         0.86 o                         
   7 -10   4          5.84          4.90         1.13 o                         
   8 -10   4          1.07          0.42         0.62 o                         
   9 -10   4          9.09          9.01         1.20 o                         
  10 -10   4         67.45         64.39         2.56 o                         
  11 -10   4          3.14          1.49         1.05 o                         
  12 -10   4          0.30         -1.18         1.18 o                         
  -7  -9   4          2.06          3.90         1.04 o                         
  -5  -9   4          6.16          6.81         1.54 o                         
  -4  -9   4         69.51         64.99         2.19 o                         
  -3  -9   4          0.97          0.56         0.47 o                         
  -2  -9   4          1.34          0.60         0.50 o                         
  -1  -9   4          4.06          4.33         0.61 o                         
   0  -9   4         82.29         82.91         2.23 o                         
   1  -9   4        371.79        353.03         5.33 o                         
   2  -9   4         77.74         77.74         2.27 o                         
   3  -9   4       1020.83        988.04        10.42 o                         
   4  -9   4         51.70         55.39         1.72 o                         
   5  -9   4         25.04         25.59         1.26 o                         
   6  -9   4        212.63        213.40         7.13 o                         
   7  -9   4         13.87         12.59         1.24 o                         
   8  -9   4         68.09         66.96         2.84 o                         
   9  -9   4         30.84         30.16         1.44 o                         
  10  -9   4         76.07         76.12         2.83 o                         
  11  -9   4        136.03        119.47         9.64 o                         
  12  -9   4         23.17         20.93         2.77 o                         
  -8  -8   4          2.27          1.58         1.09 o                         
  -7  -8   4         41.18         40.12         8.48 o                         
  -6  -8   4        167.45        173.90         3.88 o                         
  -5  -8   4          7.18          6.22         0.78 o                         
  -4  -8   4         42.34         50.06         2.25 o                         
  -3  -8   4         23.76         21.37         1.52 o                         
  -2  -8   4        155.00        135.34         2.49 o                         
  -1  -8   4          2.60          3.07         0.52 o                         
   0  -8   4        323.81        318.96         4.28 o                         
   1  -8   4          5.34          6.03         0.64 o                         
   2  -8   4       2844.80       2674.24        35.02 o                         
   3  -8   4        117.90        116.97         3.07 o                         
   4  -8   4        125.22        109.33         2.31 o                         
   5  -8   4         10.92          5.73         0.69 o                         
   6  -8   4          4.06          3.05         0.57 o                         
   7  -8   4         35.61         36.23         1.41 o                         
   8  -8   4         66.45         61.44         2.20 o                         
   9  -8   4          1.55          3.28         0.61 o                         
  10  -8   4         16.84         16.12         2.06 o                         
  11  -8   4        102.75        106.36         4.70 o                         
  12  -8   4         29.19         27.06         2.94 o                         
  -9  -7   4          5.95          1.67         0.78 o                         
  -8  -7   4          0.28          0.31         0.94 o                         
  -7  -7   4          8.86          9.20         1.04 o                         
  -6  -7   4          5.89          5.19         0.76 o                         
  -5  -7   4         54.36         46.11         1.55 o                         
  -4  -7   4          0.06          0.77         0.42 o                         
  -3  -7   4         74.50         61.51         1.75 o                         
  -2  -7   4        186.18        170.17         2.72 o                         
  -1  -7   4        134.98        119.81         2.17 o                         
   0  -7   4        116.35         99.13         1.92 o                         
   1  -7   4          5.97          5.28         0.58 o                         
   2  -7   4         10.24          8.40         0.70 o                         
   3  -7   4          0.43          0.85         0.39 o                         
   4  -7   4       1447.34       1350.36        13.03 o                         
   5  -7   4        141.39        128.10         2.85 o                         
   6  -7   4          0.12          0.76         0.39 o                         
   7  -7   4         68.32         68.25         1.81 o                         
   8  -7   4         41.83         40.60         1.78 o                         
   9  -7   4        361.19        356.52         6.17 o                         
  10  -7   4         12.06         11.18         2.37 o                         
  11  -7   4         86.11         81.96         3.10 o                         
  12  -7   4         15.24         18.23         2.45 o                         
  -9  -6   4          3.50          4.67         1.20 o                         
  -8  -6   4         31.45         33.85         1.67 o                         
  -7  -6   4         98.78         97.47         2.45 o                         
  -6  -6   4          0.98          1.16         0.50 o                         
  -5  -6   4         18.50         16.47         0.94 o                         
  -4  -6   4         23.39         29.46         1.31 o                         
  -3  -6   4         33.44         46.88         1.33 o                         
  -2  -6   4         22.18         21.06         0.84 o                         
  -1  -6   4        437.72        428.25         7.17 o                         
   0  -6   4         42.09         47.21         1.30 o                         
   1  -6   4        864.45        878.89         8.92 o                         
   2  -6   4          1.89          2.80         0.39 o                         
   3  -6   4        137.24        126.45         2.24 o                         
   4  -6   4        947.49        962.06         9.61 o                         
   5  -6   4          6.50         19.17         2.25 o                         
   6  -6   4        229.76        194.02         3.06 o                         
   7  -6   4         40.13         38.83         1.30 o                         
   8  -6   4        274.14        282.94         4.08 o                         
   9  -6   4        183.81        173.31         2.92 o                         
  10  -6   4          5.90          3.06         0.89 o                         
  11  -6   4         54.21         56.08         3.40 o                         
  12  -6   4          0.07          1.74         0.82 o                         
  13  -6   4         39.52         35.40         3.22 o                         
 -10  -5   4         37.01         39.32         1.90 o                         
  -9  -5   4         37.85         34.96         3.15 o                         
  -8  -5   4         16.35         19.28         1.25 o                         
  -7  -5   4        108.41        109.31         2.52 o                         
  -6  -5   4         60.87         61.44         1.98 o                         
  -5  -5   4         97.32         80.21         1.88 o                         
  -4  -5   4          5.21          4.47         1.17 o                         
  -3  -5   4          2.66          5.50         0.62 o                         
  -2  -5   4         18.12         13.55         0.76 o                         
  -1  -5   4        358.19        388.38         5.56 o                         
   0  -5   4       1564.14       1569.21        14.09 o                         
   1  -5   4        331.72        336.11         3.94 o                         
   2  -5   4          8.70          5.92         0.56 o                         
   3  -5   4        102.25        119.25         2.01 o                         
   4  -5   4        179.22        183.58         2.70 o                         
   5  -5   4       1471.83       1403.31        13.12 o                         
   6  -5   4        714.88        707.72         7.48 o                         
   7  -5   4         17.13         24.62         0.96 o                         
   8  -5   4          2.57          3.25         0.44 o                         
   9  -5   4         81.05         84.40         2.72 o                         
  10  -5   4          0.99          0.82         0.69 o                         
  11  -5   4         14.27         16.12         1.67 o                         
  12  -5   4          0.06         -0.97         1.47 o                         
  13  -5   4         11.13         12.10         2.36 o                         
 -11  -4   4          5.80          3.36         0.99 o                         
 -10  -4   4        120.76        121.77         3.03 o                         
  -9  -4   4        143.60        157.95         3.34 o                         
  -8  -4   4         21.86         24.69         1.84 o                         
  -7  -4   4          0.19          1.61         0.68 o                         
  -6  -4   4         31.06         20.28         1.02 o                         
  -5  -4   4         11.42          5.22         0.68 o                         
  -4  -4   4         76.49         65.83         1.49 o                         
  -3  -4   4        462.30        430.69         4.80 o                         
  -2  -4   4        494.84        504.27         7.81 o                         
  -1  -4   4        110.29         96.15         1.20 o                         
   0  -4   4        261.69        220.74         2.40 o                         
   1  -4   4        342.85        421.64         4.59 o                         
   2  -4   4       3486.99       3664.83        65.22 o                         
   3  -4   4       2792.85       2975.07        29.64 o                         
   4  -4   4          0.02          0.68         0.25 o                         
   5  -4   4          1.45          2.60         0.58 o                         
   6  -4   4        685.48        620.02         8.12 o                         
   7  -4   4        630.04        589.47         7.99 o                         
   8  -4   4         20.90         18.00         1.44 o                         
   9  -4   4        132.00        134.02         3.42 o                         
  10  -4   4         61.50         67.38         2.54 o                         
  11  -4   4          4.42          2.63         0.87 o                         
  12  -4   4          0.04          0.27         0.99 o                         
  13  -4   4          5.13          4.44         1.64 o                         
 -11  -3   4          0.42          1.38         1.08 o                         
 -10  -3   4         10.72         12.80         1.74 o                         
  -9  -3   4         10.80         12.58         1.11 o                         
  -8  -3   4        388.56        393.07         6.48 o                         
  -7  -3   4         20.59         21.74         1.09 o                         
  -6  -3   4          2.26          0.93         0.38 o                         
  -5  -3   4        660.43        649.00         6.89 o                         
  -4  -3   4          0.31          1.71         0.35 o                         
  -3  -3   4         64.95         81.40         1.60 o                         
  -2  -3   4        106.37         89.30         1.17 o                         
  -1  -3   4        591.41        566.27         8.44 o                         
   0  -3   4          0.05          1.14         0.37 o                         
   1  -3   4       2480.09       2638.36        47.66 o                         
   2  -3   4       1272.39       1403.53        13.89 o                         
   3  -3   4        334.42        345.76         3.61 o                         
   4  -3   4        694.26        719.07         6.46 o                         
   5  -3   4          0.71          0.35         0.48 o                         
   6  -3   4         85.67         84.63         2.20 o                         
   7  -3   4        402.03        400.17         6.06 o                         
   8  -3   4         32.09         26.43         1.47 o                         
   9  -3   4         10.18         10.86         1.46 o                         
  10  -3   4         60.97         57.25         2.90 o                         
  11  -3   4          1.32          0.88         0.83 o                         
  12  -3   4          5.55          5.82         1.17 o                         
 -12  -2   4         52.53         51.51         3.28 o                         
 -11  -2   4        139.25        149.55         3.34 o                         
 -10  -2   4         27.71         27.08         1.42 o                         
  -9  -2   4        134.88        136.33         4.65 o                         
  -8  -2   4         15.34         16.45         1.04 o                         
  -7  -2   4         36.74         30.55         1.20 o                         
  -6  -2   4          3.93          3.73         0.64 o                         
  -5  -2   4         90.37         78.03         1.61 o                         
  -4  -2   4        246.31        230.79         3.29 o                         
  -3  -2   4        482.27        528.47         6.01 o                         
  -2  -2   4        201.70        226.04         2.78 o                         
  -1  -2   4         65.39         77.83         1.72 o                         
   0  -2   4         39.81         52.06         0.78 o                         
   2  -2   4        387.29        391.02         4.05 o                         
   3  -2   4       1098.38       1214.19        12.94 o                         
   4  -2   4        103.54        133.25         7.36 o                         
   5  -2   4        227.30        212.81         5.13 o                         
   6  -2   4        150.08        174.84         3.37 o                         
   7  -2   4        179.82        200.54         3.91 o                         
   8  -2   4        244.13        251.44         4.76 o                         
   9  -2   4        211.45        203.57         4.40 o                         
  10  -2   4          0.09         -0.15         0.67 o                         
  11  -2   4          0.66          2.61         0.90 o                         
  12  -2   4          5.37          6.57         1.31 o                         
 -12  -1   4          0.75          1.72         1.18 o                         
 -11  -1   4         33.74         36.23         1.61 o                         
 -10  -1   4         45.75         44.91         1.83 o                         
  -9  -1   4        195.53        190.89         4.29 o                         
  -8  -1   4          8.08          7.97         0.79 o                         
  -7  -1   4        365.49        354.72         4.57 o                         
  -6  -1   4        334.28        336.05         4.18 o                         
  -5  -1   4        345.12        364.64         4.24 o                         
  -4  -1   4        753.10        737.31         8.47 o                         
  -3  -1   4          0.63          0.38         0.21 o                         
  -2  -1   4          2.45          7.79         0.51 o                         
  -1  -1   4         57.31         74.45         1.13 o                         
   0  -1   4        473.43        515.57         3.95 o                         
   1  -1   4        836.95        845.55        10.79 o                         
   2  -1   4          4.28          4.85         0.29 o                         
   3  -1   4          1.82          2.64         0.40 o                         
   4  -1   4        214.45        259.04         8.40 o                         
   5  -1   4        752.98        749.55        10.41 o                         
   6  -1   4         21.99         31.85         2.61 o                         
   7  -1   4        154.23        174.15         3.65 o                         
   8  -1   4         29.65         20.50         1.59 o                         
   9  -1   4        132.89        135.33         3.61 o                         
  10  -1   4         42.60         39.42         2.10 o                         
  11  -1   4          9.63          9.95         1.98 o                         
  12  -1   4         21.24         22.36         2.05 o                         
 -12   0   4          3.45          4.80         1.07 o                         
 -11   0   4         23.53         21.94         1.31 o                         
 -10   0   4         55.71         53.34         2.81 o                         
  -9   0   4        134.75        136.41         3.51 o                         
  -8   0   4         25.26         22.60         1.04 o                         
  -7   0   4          3.82          7.37         0.76 o                         
  -6   0   4         33.32         23.28         0.87 o                         
  -5   0   4       1520.90       1608.22        18.08 o                         
  -4   0   4          0.22          0.69         0.30 o                         
  -3   0   4         74.53         84.31         1.33 o                         
  -2   0   4       1384.90       1394.49        12.06 o                         
  -1   0   4       1895.32       2038.85        20.11 o                         
   0   0   4        581.60        574.64         8.51 o                         
   1   0   4        642.09        667.77         6.27 o                         
   2   0   4        239.59        218.21         2.24 o                         
   3   0   4        267.28        322.72         3.05 o                         
   4   0   4        335.44        376.95         3.91 o                         
   5   0   4          0.83          1.04         0.19 o                         
   6   0   4        371.20        348.15         4.15 o                         
   7   0   4        399.81        371.22         7.88 o                         
   8   0   4         46.97         45.27         2.69 o                         
   9   0   4         44.93         43.51         2.16 o                         
  10   0   4         21.21         17.95         1.64 o                         
  11   0   4          5.26          5.86         1.18 o                         
  12   0   4         11.83         10.01         1.52 o                         
 -12   1   4         16.60         17.71         1.78 o                         
 -11   1   4         35.90         30.36         2.01 o                         
 -10   1   4          5.93          7.84         0.78 o                         
  -9   1   4        184.12        190.62         3.13 o                         
  -8   1   4        142.75        136.23         2.40 o                         
  -7   1   4        146.80        147.06         2.37 o                         
  -6   1   4        188.91        178.20         3.38 o                         
  -5   1   4         16.60         16.11         0.80 o                         
  -4   1   4        532.90        656.85         6.10 o                         
  -3   1   4         25.58         38.86         0.64 o                         
  -2   1   4         11.32         13.60         0.40 o                         
   0   1   4         54.41         83.30         1.35 o                         
   1   1   4       3779.08       4293.73        72.13 o                         
   2   1   4        290.90        336.60         3.30 o                         
   3   1   4        294.87        365.84         6.36 o                         
   4   1   4        784.01        824.57         8.09 o                         
   5   1   4          5.87          7.92         0.63 o                         
   6   1   4         22.05         18.52         0.87 o                         
   7   1   4          0.79          0.63         0.56 o                         
   8   1   4        277.38        265.46         4.03 o                         
   9   1   4         34.02         31.03         2.90 o                         
  10   1   4        122.46        137.48         3.96 o                         
  11   1   4         65.15         76.24         3.16 o                         
 -13   2   4          0.09         -0.04         0.96 o                         
 -12   2   4          0.03          1.19         0.82 o                         
 -11   2   4        290.58        285.39         5.89 o                         
 -10   2   4         56.29         59.75         2.48 o                         
  -9   2   4          0.88          1.24         0.68 o                         
  -8   2   4          0.00          0.16         0.38 o                         
  -7   2   4        844.46        839.87        10.43 o                         
  -6   2   4        296.68        300.29         4.75 o                         
  -5   2   4         36.76         40.54         1.68 o                         
  -4   2   4        519.15        557.11         6.84 o                         
  -3   2   4         36.93         30.16         0.64 o                         
  -2   2   4         12.31         23.69         0.66 o                         
  -1   2   4         55.56         69.94         1.22 o                         
   0   2   4       1626.34       1725.84        13.35 o                         
   1   2   4          0.04          0.62         0.26 o                         
   2   2   4         26.68         37.92         1.03 o                         
   3   2   4          2.31          2.67         0.38 o                         
   4   2   4         12.39         13.80         0.74 o                         
   5   2   4        109.95         88.88         1.91 o                         
   6   2   4        183.47        165.98         2.87 o                         
   7   2   4         87.16         79.32         2.81 o                         
   8   2   4         75.52         73.34         2.01 o                         
   9   2   4          0.06          0.75         0.79 o                         
  10   2   4        106.64        112.60         3.87 o                         
  11   2   4         18.92         19.03         1.95 o                         
 -13   3   4         22.43         28.16         2.67 o                         
 -12   3   4         37.18         37.00         2.59 o                         
 -11   3   4         55.84         55.85         2.55 o                         
 -10   3   4          9.36          8.48         1.20 o                         
  -9   3   4          2.86          1.81         0.82 o                         
  -8   3   4         35.41         33.60         1.67 o                         
  -7   3   4         31.18         37.99         1.64 o                         
  -6   3   4         44.68         49.98         1.73 o                         
  -5   3   4        116.68        115.68         2.53 o                         
  -4   3   4        653.89        745.47         8.74 o                         
  -3   3   4         74.47        108.24         1.33 o                         
  -2   3   4        305.60        292.87         3.44 o                         
  -1   3   4        192.62        206.56         2.55 o                         
   0   3   4         38.26         33.11         1.02 o                         
   1   3   4          1.39          5.81         0.42 o                         
   2   3   4       1432.24       1576.75        16.18 o                         
   3   3   4        923.52        967.72         9.35 o                         
   4   3   4         52.34         35.64         1.21 o                         
   5   3   4          5.66          4.07         0.63 o                         
   6   3   4          5.49          5.50         0.70 o                         
   7   3   4         22.52         19.72         1.20 o                         
   8   3   4        109.43        113.05         2.66 o                         
   9   3   4        184.18        182.73         8.23 o                         
  10   3   4         87.14         90.70         3.40 o                         
 -13   4   4        201.45        203.97         5.33 o                         
 -12   4   4         17.95         19.18         1.90 o                         
 -11   4   4          0.78          1.82         0.83 o                         
 -10   4   4          8.89          8.52         1.22 o                         
  -9   4   4         29.76         24.10         1.57 o                         
  -8   4   4        108.64         92.85         2.75 o                         
  -7   4   4        124.85        123.12         3.02 o                         
  -6   4   4         22.68         20.17         1.17 o                         
  -5   4   4        697.87        741.49         9.09 o                         
  -4   4   4       2207.18       2249.74        17.13 o                         
  -3   4   4         55.61         81.42         1.73 o                         
  -2   4   4        159.42        198.99         2.59 o                         
  -1   4   4        180.35        146.59         3.24 o                         
   0   4   4          2.08          1.07         0.33 o                         
   1   4   4        126.78        108.88         2.82 o                         
   2   4   4       1229.95       1160.08        19.37 o                         
   3   4   4        564.25        560.05         6.09 o                         
   4   4   4       1700.42       1575.35        14.63 o                         
   5   4   4         42.65         40.94         1.45 o                         
   6   4   4         42.29         38.13         1.48 o                         
   7   4   4          0.28          0.32         0.49 o                         
   8   4   4          0.63          0.87         0.66 o                         
   9   4   4          0.00          0.61         1.36 o                         
  10   4   4         22.94         30.07         5.09 o                         
 -13   5   4          7.98          5.21         1.60 o                         
 -12   5   4         35.16         36.35         9.73 o                         
 -11   5   4         73.48         76.78         3.01 o                         
 -10   5   4         18.48         15.28         1.75 o                         
  -9   5   4         32.46         33.44         1.87 o                         
  -8   5   4          5.19          7.30         1.03 o                         
  -7   5   4        182.14        191.87         4.02 o                         
  -6   5   4        505.91        579.89         7.92 o                         
  -5   5   4         27.08         28.27         1.35 o                         
  -4   5   4       1292.86       1383.04        12.60 o                         
  -3   5   4         41.84         41.83         1.10 o                         
  -2   5   4        538.26        517.30         5.42 o                         
  -1   5   4        135.19        116.38         2.48 o                         
   0   5   4          0.01          0.31         0.32 o                         
   1   5   4        381.56        396.87         5.52 o                         
   2   5   4        957.51        920.16        10.70 o                         
   3   5   4          0.10          0.73         0.43 o                         
   4   5   4        131.10        130.87         2.99 o                         
   5   5   4         65.54         56.68         2.09 o                         
   6   5   4         55.16         51.62         1.82 o                         
   7   5   4          0.41         -0.28         0.55 o                         
   8   5   4         48.04         55.35         2.29 o                         
   9   5   4          6.55          8.15         1.50 o                         
 -13   6   4         44.48         42.62         2.64 o                         
 -12   6   4        152.69        147.25         4.40 o                         
 -11   6   4         13.24         16.14         1.43 o                         
 -10   6   4          5.62          7.19         1.56 o                         
  -9   6   4         45.33         40.91         2.09 o                         
  -8   6   4          1.93          2.31         0.86 o                         
  -7   6   4        286.16        296.11         4.64 o                         
  -6   6   4       2206.42       2223.80        23.59 o                         
  -5   6   4         44.65         47.21         1.19 o                         
  -4   6   4        189.09        204.48         2.94 o                         
  -3   6   4        113.70        127.73         2.18 o                         
  -2   6   4          5.66          2.56         0.42 o                         
  -1   6   4         13.81         12.30         0.92 o                         
   0   6   4       1550.13       1502.61        16.17 o                         
   1   6   4          0.70          1.09         0.50 o                         
   2   6   4       1015.26        999.18        11.78 o                         
   3   6   4         39.62         40.52         1.46 o                         
   4   6   4          4.82          4.33         0.89 o                         
   5   6   4        138.66        123.54         3.20 o                         
   6   6   4         63.88         61.33         2.34 o                         
   7   6   4          7.16          7.30         2.16 o                         
   8   6   4          3.17          5.15         1.29 o                         
 -12   7   4         75.50         82.95         4.42 o                         
 -11   7   4         49.36         45.81         2.44 o                         
 -10   7   4        145.27        139.89         4.84 o                         
  -9   7   4         12.62         17.02         1.95 o                         
  -8   7   4         51.17         59.55         2.53 o                         
  -7   7   4          7.15          8.57         1.09 o                         
  -6   7   4        324.26        335.90         4.27 o                         
  -5   7   4        152.91        146.90         2.50 o                         
  -4   7   4         89.02         90.49         3.31 o                         
  -3   7   4         46.46         41.86         2.13 o                         
  -2   7   4        140.73        123.06         2.17 o                         
  -1   7   4        255.35        263.83         4.43 o                         
   0   7   4         21.35         22.02         1.68 o                         
   1   7   4        129.45        115.14         2.88 o                         
   2   7   4        171.03        169.29         4.88 o                         
   3   7   4        355.46        340.83         4.92 o                         
   4   7   4         13.02         17.56         2.02 o                         
   5   7   4         28.14         32.28         1.91 o                         
   6   7   4         23.61         23.38         1.73 o                         
   7   7   4          1.20         -0.15         1.16 o                         
 -12   8   4         22.53         26.07         2.60 o                         
 -11   8   4          2.33          0.07         1.04 o                         
 -10   8   4          0.67         -0.47         0.76 o                         
  -9   8   4         77.97         73.28         2.91 o                         
  -8   8   4        336.67        315.31         8.34 o                         
  -7   8   4         29.56         27.38         1.74 o                         
  -6   8   4          6.17          4.74         0.59 o                         
  -5   8   4         14.17         15.14         0.93 o                         
  -4   8   4         59.07         54.81         2.18 o                         
  -3   8   4          0.33          0.07         0.38 o                         
  -2   8   4        135.21        124.32         2.93 o                         
  -1   8   4          4.36          4.94         1.40 o                         
   0   8   4          7.96          4.85         0.84 o                         
   1   8   4        314.68        317.42         6.89 o                         
   2   8   4         36.46         41.46         1.92 o                         
   3   8   4         32.73         32.40         2.38 o                         
   4   8   4        206.90        202.24         4.58 o                         
   5   8   4         57.05         57.32         2.46 o                         
   6   8   4          0.06         -0.66         0.66 o                         
 -12   9   4         14.12         13.14         3.25 o                         
 -11   9   4         49.06         60.91         5.29 o                         
 -10   9   4         55.21         55.82         2.79 o                         
  -9   9   4         24.44         21.79         1.92 o                         
  -8   9   4         36.30         38.18         2.21 o                         
  -7   9   4         16.63         15.46         1.51 o                         
  -6   9   4         25.42         23.95         1.32 o                         
  -5   9   4         24.81         22.09         1.67 o                         
  -4   9   4        132.53        129.29         3.33 o                         
  -3   9   4        224.97        224.83         5.77 o                         
  -2   9   4         65.87         63.88         2.24 o                         
  -1   9   4        160.74        174.76         3.89 o                         
   0   9   4          4.31          5.17         0.92 o                         
   1   9   4          0.33         -0.20         0.58 o                         
   2   9   4          7.51         10.88         2.34 o                         
   3   9   4        152.18        156.81         4.09 o                         
   4   9   4          0.27          0.59         1.10 o                         
   5   9   4         15.33         11.59         1.45 o                         
 -11  10   4          5.07          8.96         1.74 o                         
 -10  10   4         91.31         90.80         3.66 o                         
  -9  10   4         34.83         37.07         2.29 o                         
  -8  10   4         15.14         15.88         1.67 o                         
  -7  10   4         10.75          9.42         1.30 o                         
  -6  10   4         49.87         47.50         1.63 o                         
  -5  10   4         24.79         26.22         1.40 o                         
  -4  10   4         57.78         58.41         2.15 o                         
  -3  10   4         27.19         25.49         1.83 o                         
  -2  10   4         22.51         24.11         1.60 o                         
  -1  10   4         13.57         13.27         1.37 o                         
   0  10   4          0.88         -0.60         0.60 o                         
   1  10   4          7.18          7.28         1.09 o                         
   2  10   4          0.13         -0.43         0.72 o                         
   3  10   4          3.01          0.99         0.89 o                         
   4  10   4         15.93         14.32         1.65 o                         
 -10  11   4         43.47         53.52         2.98 o                         
  -9  11   4         11.37         17.58         2.33 o                         
  -8  11   4          3.53          4.65         1.35 o                         
  -7  11   4          4.23          6.84         1.75 o                         
  -6  11   4          8.95          5.81         1.08 o                         
  -5  11   4         50.95         53.44         2.14 o                         
  -4  11   4         27.51         28.89         2.38 o                         
  -3  11   4         13.22         15.19         1.44 o                         
  -2  11   4          0.54          0.81         0.75 o                         
  -1  11   4         10.56         10.43         1.30 o                         
   0  11   4          2.06          1.59         0.98 o                         
   1  11   4          0.05         -1.42         1.42 o                         
   2  11   4         11.65         13.28         1.31 o                         
   3  11   4          5.95         10.06         1.68 o                         
  -9  12   4         34.37         37.16         3.73 o                         
  -8  12   4         61.99         70.53         3.77 o                         
  -7  12   4          5.22          1.48         1.12 o                         
  -6  12   4          8.11          7.75         1.52 o                         
  -5  12   4          0.22          0.06         0.80 o                         
  -4  12   4         46.68         49.72         2.68 o                         
  -3  12   4         17.03         19.00         1.74 o                         
  -2  12   4          0.01          0.10         0.95 o                         
  -1  12   4         13.91         16.32         1.64 o                         
   0  12   4          0.79          0.07         0.80 o                         
   1  12   4          1.29          1.68         1.14 o                         
  -6  13   4         18.11         21.30         2.55 o                         
  -5  13   4         54.83         57.34         5.28 o                         
  -4  13   4          0.26         -0.28         0.79 o                         
  -3  13   4          0.21          0.52         1.29 o                         
   2 -14   5          0.10          1.83         1.87 o                         
   3 -14   5         54.79         49.92         3.24 o                         
   4 -14   5          1.10          0.72         1.01 o                         
   5 -14   5          2.76          2.62         0.93 o                         
   6 -14   5          0.63         -0.67         0.67 o                         
  -1 -13   5         37.05         40.25         3.08 o                         
   0 -13   5         65.09         60.74         4.89 o                         
   1 -13   5          0.03          1.22         1.10 o                         
   2 -13   5         18.68         23.31         4.72 o                         
   3 -13   5          0.50          0.95         0.82 o                         
   4 -13   5          0.48          0.90         0.70 o                         
   5 -13   5         30.10         34.47         1.72 o                         
   6 -13   5         28.28         26.56         1.58 o                         
   7 -13   5          1.77          2.44         0.94 o                         
   8 -13   5         69.48         64.95         2.36 o                         
   9 -13   5         25.20         22.44         1.62 o                         
  -3 -12   5          0.04          3.46         1.67 o                         
  -2 -12   5          0.80          3.80         1.33 o                         
  -1 -12   5         50.16         43.58         3.07 o                         
   0 -12   5          0.42          0.80         0.65 o                         
   1 -12   5         66.84         68.40         2.05 o                         
   2 -12   5          2.44          3.65         0.73 o                         
   3 -12   5          0.15          0.78         0.53 o                         
   4 -12   5          8.85          6.62         0.90 o                         
   5 -12   5          0.07         -0.55         0.55 o                         
   6 -12   5         37.79         42.63         1.85 o                         
   7 -12   5         27.75         29.68         1.63 o                         
   8 -12   5         13.51         13.50         1.24 o                         
   9 -12   5          3.16          1.65         1.39 o                         
  10 -12   5          5.82          6.56         1.15 o                         
  -4 -11   5        116.11        145.63        16.51 o                         
  -3 -11   5        231.04        231.81         6.88 o                         
  -2 -11   5         74.47         80.61         3.88 o                         
  -1 -11   5          2.02          1.17         0.76 o                         
   0 -11   5         65.76         69.45         2.30 o                         
   1 -11   5         42.60         40.27         1.51 o                         
   2 -11   5          6.51          7.37         0.81 o                         
   3 -11   5         87.80         88.86         2.34 o                         
   4 -11   5         12.06         10.44         1.03 o                         
   5 -11   5          3.50          4.86         0.78 o                         
   6 -11   5         22.72         21.94         1.38 o                         
   7 -11   5         23.90         26.29         1.50 o                         
   8 -11   5          1.57          0.06         1.11 o                         
   9 -11   5          0.01         -0.19         0.57 o                         
  10 -11   5         44.56         40.92         2.21 o                         
  11 -11   5          0.00         -0.25         0.84 o                         
  -6 -10   5         22.91         30.59         2.89 o                         
  -5 -10   5         30.70         31.56         2.82 o                         
  -4 -10   5          1.39          1.68         0.76 o                         
  -3 -10   5         15.64         13.06         1.89 o                         
  -2 -10   5         62.31         47.49         3.18 o                         
  -1 -10   5        188.88        191.06         8.66 o                         
   0 -10   5          3.69          3.60         0.92 o                         
   1 -10   5         73.73         70.11         2.65 o                         
   2 -10   5         67.12         69.17         1.94 o                         
   3 -10   5         68.06         70.66         2.80 o                         
   4 -10   5         11.22         11.48         1.05 o                         
   5 -10   5         10.99         14.57         1.76 o                         
   6 -10   5          8.79          9.56         1.21 o                         
   7 -10   5         27.16         28.81         1.53 o                         
   8 -10   5         29.06         29.85         1.58 o                         
   9 -10   5          4.81          4.24         0.77 o                         
  10 -10   5         49.01         53.49         2.46 o                         
  11 -10   5         36.34         33.79         2.35 o                         
  -7  -9   5         90.06         96.39         4.41 o                         
  -6  -9   5        106.67        138.55         5.19 o                         
  -5  -9   5        145.26        156.12         5.23 o                         
  -4  -9   5         37.72         30.03         2.09 o                         
  -3  -9   5         25.97         21.75         1.10 o                         
  -2  -9   5         14.52         10.16         0.77 o                         
  -1  -9   5         58.77         51.38         1.84 o                         
   0  -9   5        242.71        228.98         4.04 o                         
   1  -9   5         62.84         70.40         1.80 o                         
   2  -9   5        137.54        136.44         2.64 o                         
   3  -9   5          0.81         -0.02         0.58 o                         
   4  -9   5          0.68         -0.29         0.76 o                         
   5  -9   5         10.26         11.42         0.96 o                         
   6  -9   5         11.35         12.80         1.41 o                         
   7  -9   5         13.60         15.35         1.16 o                         
   8  -9   5          5.36          5.90         0.94 o                         
   9  -9   5        313.14        277.86        14.18 o                         
  10  -9   5         22.06         17.40         1.58 o                         
  11  -9   5         66.78         66.89         3.13 o                         
  12  -9   5         48.29         47.22         3.48 o                         
  -8  -8   5         14.22         19.57         2.27 o                         
  -7  -8   5          0.39         -0.40         0.95 o                         
  -6  -8   5          9.70         14.00         1.55 o                         
  -5  -8   5         54.19         48.58         1.63 o                         
  -4  -8   5         20.87         20.89         1.09 o                         
  -3  -8   5         21.07         25.61         1.49 o                         
  -2  -8   5         97.97        105.50         2.66 o                         
  -1  -8   5        196.70        181.11         2.88 o                         
   0  -8   5         43.30         42.69         1.30 o                         
   1  -8   5        420.68        425.46         5.44 o                         
   2  -8   5         98.33        105.36         3.92 o                         
   3  -8   5        166.53        166.10         2.89 o                         
   4  -8   5          0.07         -0.08         0.42 o                         
   5  -8   5        130.69        123.55         2.54 o                         
   6  -8   5         67.84         63.13         1.81 o                         
   7  -8   5        150.29        147.09         3.04 o                         
   8  -8   5        127.58        119.20         5.39 o                         
   9  -8   5        183.98        170.81         4.13 o                         
  10  -8   5         63.16         61.00         2.53 o                         
  11  -8   5         56.51         60.52         2.79 o                         
  12  -8   5         73.23         60.72         7.08 o                         
  -8  -7   5         10.42         13.09         1.59 o                         
  -7  -7   5         17.30         17.59         1.20 o                         
  -6  -7   5          0.82          0.40         0.81 o                         
  -5  -7   5          9.97         11.90         0.92 o                         
  -4  -7   5         40.26         40.64         1.44 o                         
  -3  -7   5        420.82        373.74         4.75 o                         
  -2  -7   5          0.05          1.88         0.37 o                         
  -1  -7   5          3.86          7.30         0.85 o                         
   0  -7   5         42.46         40.41         2.69 o                         
   1  -7   5       1449.63       1360.13        16.21 o                         
   2  -7   5        540.91        537.14         6.14 o                         
   3  -7   5         39.29         29.20         1.10 o                         
   4  -7   5         85.17         82.69         1.88 o                         
   5  -7   5         47.52         54.19         1.56 o                         
   6  -7   5         22.79         24.03         1.11 o                         
   7  -7   5        569.18        556.06         6.68 o                         
   8  -7   5        558.82        527.43         6.47 o                         
   9  -7   5        149.79        148.43         3.79 o                         
  10  -7   5          7.77          7.56         1.57 o                         
  11  -7   5         18.17         19.16         1.76 o                         
  12  -7   5         10.94         14.65         1.61 o                         
  -9  -6   5          4.93          5.70         1.34 o                         
  -8  -6   5          0.11          0.53         0.58 o                         
  -7  -6   5         66.35         70.19         4.59 o                         
  -6  -6   5         16.38         19.08         1.21 o                         
  -5  -6   5         23.68         20.60         1.27 o                         
  -4  -6   5          1.05          0.99         0.46 o                         
  -3  -6   5        225.46        209.62         3.06 o                         
  -2  -6   5        221.18        209.28         3.01 o                         
  -1  -6   5        962.38        953.25        14.46 o                         
   0  -6   5       1747.01       1720.46        20.98 o                         
   1  -6   5         92.58        103.19         1.83 o                         
   2  -6   5        216.56        198.61         3.09 o                         
   3  -6   5        369.02        331.72         4.19 o                         
   4  -6   5          2.94          1.87         0.38 o                         
   5  -6   5         12.15         15.80         0.84 o                         
   6  -6   5        137.08        143.24         2.55 o                         
   7  -6   5          0.31          0.88         0.42 o                         
   8  -6   5          5.69          7.71         1.02 o                         
   9  -6   5         24.48         23.21         1.69 o                         
  10  -6   5         33.05         29.82         2.51 o                         
  11  -6   5         39.54         38.66         2.17 o                         
  12  -6   5         47.64         49.78         2.60 o                         
 -10  -5   5         21.52         24.50         3.29 o                         
  -9  -5   5          0.14          1.17         0.68 o                         
  -8  -5   5          0.44          0.50         0.53 o                         
  -7  -5   5         32.96         26.69         1.34 o                         
  -6  -5   5         96.95        105.38         2.76 o                         
  -5  -5   5        370.88        321.12         4.32 o                         
  -4  -5   5         57.93         44.32         1.35 o                         
  -3  -5   5        149.98        138.73         2.24 o                         
  -2  -5   5         14.94         15.20         0.76 o                         
  -1  -5   5        539.26        459.21         4.20 o                         
   0  -5   5       1554.46       1573.03        13.69 o                         
   1  -5   5        651.24        704.00         6.49 o                         
   2  -5   5          1.20          4.97         0.46 o                         
   3  -5   5        214.94        190.05         3.27 o                         
   4  -5   5         77.45         98.64         1.87 o                         
   5  -5   5        336.86        314.14         4.02 o                         
   6  -5   5        171.86        164.04         2.60 o                         
   7  -5   5          8.14         11.84         1.11 o                         
   8  -5   5          1.42          1.31         0.67 o                         
   9  -5   5        254.00        255.50         4.29 o                         
  10  -5   5        230.87        218.14         5.51 o                         
  11  -5   5         15.44         15.52         1.60 o                         
  12  -5   5         51.66         48.33         2.57 o                         
 -10  -4   5          5.82          4.34         0.87 o                         
  -9  -4   5         15.51         12.91         1.13 o                         
  -8  -4   5         69.67         71.99         2.10 o                         
  -7  -4   5        283.86        269.93         7.47 o                         
  -6  -4   5          1.43          0.86         0.41 o                         
  -5  -4   5          5.02          6.33         0.63 o                         
  -4  -4   5          2.66          2.53         0.42 o                         
  -3  -4   5         74.20         68.89         1.40 o                         
  -2  -4   5        299.47        314.83         3.06 o                         
  -1  -4   5       3591.26       3737.68        50.60 o                         
   0  -4   5        146.80        171.37         3.22 o                         
   1  -4   5        435.62        476.15         4.30 o                         
   2  -4   5       1689.50       1882.16        16.65 o                         
   3  -4   5         26.97         45.33         1.12 o                         
   4  -4   5        246.93        253.99         5.70 o                         
   5  -4   5        130.78        130.05         1.62 o                         
   6  -4   5        138.65        144.94         3.35 o                         
   7  -4   5          1.14          0.65         0.50 o                         
   8  -4   5          2.63          2.04         0.69 o                         
   9  -4   5         12.07          8.01         1.12 o                         
  10  -4   5        143.09        142.37         3.86 o                         
  11  -4   5         44.92         47.48         2.38 o                         
  12  -4   5          8.76          8.74         2.79 o                         
 -11  -3   5         30.47         30.53         2.46 o                         
 -10  -3   5          1.23          0.79         0.63 o                         
  -9  -3   5         68.04         62.10         2.44 o                         
  -8  -3   5          2.93          3.71         0.74 o                         
  -7  -3   5        372.66        341.89         5.80 o                         
  -6  -3   5          6.41          6.73         0.66 o                         
  -5  -3   5        127.18        130.84         2.27 o                         
  -4  -3   5        118.52        103.06         1.84 o                         
  -3  -3   5          8.38          6.14         0.44 o                         
  -2  -3   5         20.64         21.65         0.86 o                         
  -1  -3   5        488.89        514.36        11.36 o                         
   0  -3   5          4.87          0.88         0.42 o                         
   1  -3   5       2021.53       2057.69        15.72 o                         
   2  -3   5       3336.27       3590.54        64.36 o                         
   3  -3   5          1.77          0.51         0.24 o                         
   4  -3   5          3.00          0.93         0.23 o                         
   5  -3   5         30.87         34.30         1.34 o                         
   6  -3   5         21.14         28.23         1.33 o                         
   7  -3   5          8.35         10.62         1.05 o                         
   8  -3   5        431.80        416.49         6.69 o                         
   9  -3   5          0.78         -0.27         0.55 o                         
  10  -3   5         90.74         81.22         2.96 o                         
  11  -3   5          3.47          3.33         1.49 o                         
  12  -3   5          0.93          1.53         1.03 o                         
 -11  -2   5          0.22          0.37         0.63 o                         
 -10  -2   5          3.15          2.89         0.74 o                         
  -9  -2   5         37.70         41.55         1.58 o                         
  -8  -2   5          7.73         11.58         1.83 o                         
  -7  -2   5        118.74        124.30         2.42 o                         
  -6  -2   5        612.80        604.24         6.75 o                         
  -5  -2   5          0.07          0.43         0.28 o                         
  -4  -2   5         46.12         67.70         1.40 o                         
  -3  -2   5        149.50        147.26         2.08 o                         
  -2  -2   5         69.57         51.66         1.04 o                         
  -1  -2   5        237.44        271.97         2.58 o                         
   0  -2   5       3900.96       4284.37        73.98 o                         
   1  -2   5       1603.44       1885.91        19.03 o                         
   2  -2   5        839.20        811.03        11.91 o                         
   3  -2   5       1477.24       1507.60        11.78 o                         
   4  -2   5         24.61         15.21         1.06 o                         
   5  -2   5         94.10         99.10         3.04 o                         
   6  -2   5         17.49         17.76         1.18 o                         
   7  -2   5         18.12         15.37         1.28 o                         
   8  -2   5         62.14         58.80         2.33 o                         
   9  -2   5         62.01         71.28         5.90 o                         
  10  -2   5        109.36        113.77         3.53 o                         
  11  -2   5          0.19          1.35         0.86 o                         
  12  -2   5          1.79         -0.40         1.07 o                         
 -12  -1   5        115.15        118.65         5.35 o                         
 -11  -1   5          0.17         -0.16         0.75 o                         
 -10  -1   5          3.79          3.59         0.67 o                         
  -9  -1   5          0.43         -0.14         0.52 o                         
  -8  -1   5          0.03          1.95         0.53 o                         
  -7  -1   5          7.44          8.48         0.73 o                         
  -6  -1   5        558.78        549.48         6.09 o                         
  -5  -1   5        389.18        373.98         4.36 o                         
  -4  -1   5         25.33         35.99         0.95 o                         
  -3  -1   5        133.86        146.10         2.04 o                         
  -2  -1   5         25.09         20.76         0.85 o                         
  -1  -1   5        411.25        415.77         3.71 o                         
   0  -1   5        638.48        667.91         6.42 o                         
   1  -1   5         21.67         21.04         1.53 o                         
   2  -1   5       1317.62       1395.29        12.27 o                         
   3  -1   5          3.64          5.28         0.49 o                         
   4  -1   5          3.43          4.20         0.56 o                         
   5  -1   5          7.90          7.17         1.03 o                         
   6  -1   5        154.45        151.56         3.28 o                         
   7  -1   5         40.28         37.59         2.12 o                         
   8  -1   5         80.17         64.47         2.39 o                         
   9  -1   5          0.22          0.67         1.17 o                         
  10  -1   5          0.62          0.81         0.80 o                         
  11  -1   5          0.06         -1.01         1.70 o                         
  12  -1   5         31.23         32.00         2.48 o                         
 -12   0   5          0.01          2.13         1.00 o                         
 -11   0   5          9.19          8.75         1.26 o                         
 -10   0   5          2.29          2.89         1.62 o                         
  -9   0   5         11.11         12.55         0.88 o                         
  -8   0   5         76.22         77.83         1.82 o                         
  -7   0   5          5.02          6.76         0.60 o                         
  -6   0   5         14.71         16.89         0.76 o                         
  -5   0   5        170.72        166.86         2.69 o                         
  -4   0   5         51.18         38.93         0.98 o                         
  -3   0   5        364.92        340.56         4.24 o                         
  -2   0   5          3.14          2.01         0.39 o                         
  -1   0   5        349.61        394.93         4.68 o                         
   0   0   5        108.50        115.76         1.72 o                         
   1   0   5        249.11        220.48         2.71 o                         
   2   0   5        261.34        264.22         3.82 o                         
   3   0   5        306.17        304.29         3.28 o                         
   4   0   5        605.63        608.78         5.36 o                         
   5   0   5          7.56         11.39         1.30 o                         
   6   0   5         43.55         51.29         1.88 o                         
   7   0   5          4.01          8.20         1.00 o                         
   8   0   5        309.12        307.92         7.28 o                         
   9   0   5         76.62         72.10         2.72 o                         
  10   0   5          0.33          0.57         1.32 o                         
  11   0   5         57.12         52.83         2.70 o                         
 -12   1   5          4.43          3.63         1.06 o                         
 -11   1   5         37.10         34.78         2.51 o                         
 -10   1   5          6.71          6.46         1.10 o                         
  -9   1   5         10.33          8.47         1.22 o                         
  -8   1   5         40.78         46.81         1.32 o                         
  -7   1   5         20.83         18.91         1.57 o                         
  -6   1   5          6.71          4.81         0.38 o                         
  -5   1   5         58.49         62.73         1.18 o                         
  -4   1   5        189.49        215.78         2.21 o                         
  -3   1   5         12.48         15.29         0.69 o                         
  -2   1   5        656.91        765.77         7.25 o                         
  -1   1   5         74.52         76.70         1.36 o                         
   0   1   5        275.30        270.12         3.16 o                         
   1   1   5        150.97        133.59         2.00 o                         
   2   1   5        550.64        604.70         5.43 o                         
   3   1   5          3.30          4.50         0.47 o                         
   4   1   5         64.03         63.77         1.66 o                         
   5   1   5        163.32        191.56         3.05 o                         
   6   1   5         39.26         41.66         1.24 o                         
   7   1   5          5.07          4.63         1.01 o                         
   8   1   5         22.50         23.46         2.65 o                         
   9   1   5         62.28         68.28         2.79 o                         
  10   1   5          4.60          2.47         1.44 o                         
  11   1   5         19.71         15.17         2.63 o                         
 -13   2   5          1.57         -0.24         1.31 o                         
 -12   2   5         20.07         19.84         1.88 o                         
 -11   2   5         59.33         65.12         2.76 o                         
 -10   2   5          0.87          0.46         0.68 o                         
  -9   2   5          1.44          0.09         0.55 o                         
  -8   2   5          8.51          4.40         0.84 o                         
  -7   2   5        314.28        351.17         5.65 o                         
  -6   2   5         45.76         43.52         1.63 o                         
  -5   2   5        614.95        595.56         7.65 o                         
  -4   2   5          2.49          0.34         0.33 o                         
  -3   2   5        194.18        240.36         2.58 o                         
  -2   2   5        792.51        835.98         9.70 o                         
  -1   2   5         10.94         13.85         0.98 o                         
   0   2   5       2424.77       2746.60        33.23 o                         
   1   2   5       3200.09       3344.45        39.99 o                         
   3   2   5         49.66         44.43         1.41 o                         
   4   2   5        620.95        569.08         6.25 o                         
   5   2   5         88.47         60.86         1.60 o                         
   6   2   5         85.49         76.78         1.87 o                         
   7   2   5        189.93        181.54         3.54 o                         
   8   2   5          0.17          1.05         0.48 o                         
   9   2   5         27.30         22.52         1.92 o                         
  10   2   5        169.95        169.66         4.77 o                         
  11   2   5          3.12          1.87         1.08 o                         
 -13   3   5          0.36          1.29         0.91 o                         
 -12   3   5         56.53         57.57         2.72 o                         
 -11   3   5         57.88         64.64         2.77 o                         
 -10   3   5          0.00         -0.03         0.64 o                         
  -9   3   5          0.01          0.25         0.60 o                         
  -8   3   5          2.60          0.27         0.50 o                         
  -7   3   5         46.67         45.03         1.84 o                         
  -6   3   5        178.37        196.78         3.82 o                         
  -5   3   5        230.92        231.33         3.98 o                         
  -3   3   5        582.04        638.26         7.13 o                         
  -2   3   5        387.15        422.39         4.53 o                         
  -1   3   5        872.41        883.39         8.29 o                         
   0   3   5         19.04         35.14         0.99 o                         
   1   3   5        786.61        917.04         8.72 o                         
   2   3   5        105.89         81.12         1.69 o                         
   3   3   5         97.46        104.50         2.05 o                         
   4   3   5        624.39        590.10         6.60 o                         
   5   3   5          0.08          0.70         0.40 o                         
   6   3   5         13.95         14.74         1.03 o                         
   7   3   5          3.67          3.02         0.60 o                         
   8   3   5         18.62         22.80         1.57 o                         
   9   3   5         20.94         27.91         3.09 o                         
  10   3   5        108.30        126.36         4.59 o                         
 -13   4   5         39.87         34.85         2.42 o                         
 -12   4   5          3.53          5.97         1.34 o                         
 -11   4   5         39.36         37.93         2.25 o                         
 -10   4   5         73.50         73.80         2.81 o                         
  -9   4   5         59.95         57.57         2.37 o                         
  -8   4   5          0.10          1.28         0.64 o                         
  -7   4   5        146.14        147.75         3.44 o                         
  -6   4   5         40.89         44.46         1.74 o                         
  -5   4   5         44.42         41.29         1.61 o                         
  -4   4   5       1391.91       1396.27        12.98 o                         
  -3   4   5        823.49        779.57        10.11 o                         
  -2   4   5        103.91        138.77         2.12 o                         
  -1   4   5        236.00        272.62         3.33 o                         
   0   4   5        242.47        238.05         3.41 o                         
   1   4   5        176.31        178.78         2.39 o                         
   2   4   5        911.56        902.29         8.86 o                         
   3   4   5        547.73        451.18         4.75 o                         
   4   4   5         21.65         19.35         1.02 o                         
   5   4   5         12.37         10.79         1.13 o                         
   6   4   5         15.96         15.07         1.08 o                         
   7   4   5          9.27          8.48         0.91 o                         
   8   4   5        231.00        242.68         6.15 o                         
   9   4   5         20.41         20.69         2.14 o                         
 -13   5   5         77.86         72.52         3.32 o                         
 -12   5   5          8.40         10.63         1.89 o                         
 -11   5   5          2.05          2.47         0.94 o                         
 -10   5   5         19.55         19.86         1.76 o                         
  -9   5   5          1.94          1.38         0.83 o                         
  -8   5   5         99.03        108.21         5.15 o                         
  -7   5   5         35.64         39.85         1.85 o                         
  -6   5   5        235.85        267.01         4.79 o                         
  -5   5   5          2.43          0.77         0.52 o                         
  -4   5   5         37.63         34.70         1.05 o                         
  -3   5   5         60.51         61.29         1.40 o                         
  -2   5   5        321.57        281.11         3.52 o                         
  -1   5   5         69.45         70.14         1.89 o                         
   0   5   5         37.79         34.31         1.33 o                         
   1   5   5        280.94        277.76         6.48 o                         
   2   5   5        236.52        235.58         8.75 o                         
   3   5   5        383.31        399.36         5.11 o                         
   4   5   5         18.11         17.52         1.78 o                         
   5   5   5         99.72         91.33         3.03 o                         
   6   5   5        131.96        133.62         3.39 o                         
   7   5   5         54.96         55.49         2.23 o                         
   8   5   5          0.24          0.43         0.97 o                         
   9   5   5         31.29         31.99         2.47 o                         
 -12   6   5        144.97        151.55         3.94 o                         
 -11   6   5         77.36         78.77         3.20 o                         
 -10   6   5          1.58          0.31         1.14 o                         
  -9   6   5         48.93         54.40         2.44 o                         
  -8   6   5         22.10         21.99         1.78 o                         
  -7   6   5         94.40         99.54         2.58 o                         
  -6   6   5         15.77         18.09         1.89 o                         
  -5   6   5        584.02        594.13         7.27 o                         
  -4   6   5         30.16         27.36         0.99 o                         
  -3   6   5        501.56        487.25         5.49 o                         
  -2   6   5        546.21        492.36        11.16 o                         
  -1   6   5         30.09         36.25         2.05 o                         
   0   6   5         73.20         76.60         2.15 o                         
   1   6   5        824.38        784.21         9.72 o                         
   2   6   5        612.20        575.95         7.86 o                         
   3   6   5          3.98          4.15         0.66 o                         
   4   6   5          1.45          1.62         0.65 o                         
   5   6   5          6.44          6.17         0.98 o                         
   6   6   5         72.40         67.97         2.51 o                         
   7   6   5         10.16         10.57         1.37 o                         
   8   6   5          0.22         -0.39         0.95 o                         
 -12   7   5          3.44          4.81         1.95 o                         
 -11   7   5          3.11          2.74         1.34 o                         
 -10   7   5          3.46          3.05         0.98 o                         
  -9   7   5         40.15         48.56         2.34 o                         
  -8   7   5         38.77         38.77         2.38 o                         
  -7   7   5         21.71         21.88         1.72 o                         
  -6   7   5         93.80         99.72         3.24 o                         
  -5   7   5          9.35          8.80         0.64 o                         
  -4   7   5          2.63          2.38         0.46 o                         
  -3   7   5          0.05          1.83         0.46 o                         
  -2   7   5         69.60         70.33         1.62 o                         
  -1   7   5        902.26        876.98        10.66 o                         
   0   7   5        223.31        222.63         4.76 o                         
   1   7   5        587.57        604.67         8.38 o                         
   2   7   5         88.92         90.29         3.14 o                         
   3   7   5          2.64          2.74         0.66 o                         
   4   7   5        115.04        118.89         3.31 o                         
   5   7   5         44.53         44.78         2.15 o                         
   6   7   5          7.46          8.33         1.18 o                         
   7   7   5          5.15          6.17         1.44 o                         
 -12   8   5          2.35          1.81         1.13 o                         
 -11   8   5         45.11         42.02         2.56 o                         
 -10   8   5        128.07        136.55         4.19 o                         
  -9   8   5        165.15        159.61         4.34 o                         
  -8   8   5        106.74        106.83         3.55 o                         
  -7   8   5         57.02         52.07         2.28 o                         
  -6   8   5         60.10         63.66         2.01 o                         
  -5   8   5          8.74          9.65         0.75 o                         
  -4   8   5         92.68         84.31         1.99 o                         
  -3   8   5         27.53         21.62         2.04 o                         
  -2   8   5         45.79         54.32         3.01 o                         
  -1   8   5          0.02          0.21         0.58 o                         
   0   8   5        359.70        376.58         6.14 o                         
   1   8   5        140.99        150.97         3.64 o                         
   2   8   5          1.43          2.76         0.79 o                         
   3   8   5         13.66         15.06         1.50 o                         
   4   8   5          1.68          1.81         0.79 o                         
   5   8   5          9.62          9.75         1.29 o                         
   6   8   5          7.80          5.02         1.09 o                         
 -11   9   5          0.60         -0.06         2.16 o                         
 -10   9   5         37.66         41.62         2.52 o                         
  -9   9   5         13.07         14.25         1.63 o                         
  -8   9   5          3.71          7.07         1.22 o                         
  -7   9   5         48.20         45.30         4.14 o                         
  -6   9   5          2.78          2.44         0.53 o                         
  -5   9   5         15.58         15.73         1.00 o                         
  -4   9   5          0.18          0.01         0.50 o                         
  -3   9   5         55.55         53.83         2.12 o                         
  -2   9   5          0.06         -0.12         0.53 o                         
  -1   9   5        100.39         87.66         2.94 o                         
   0   9   5         61.55         53.49         2.44 o                         
   1   9   5        156.56        156.59         3.93 o                         
   2   9   5         51.80         52.73         2.33 o                         
   3   9   5        102.60        104.10         3.84 o                         
   4   9   5         21.52         17.29         1.78 o                         
   5   9   5          2.87          2.00         0.93 o                         
 -11  10   5        104.34        109.62         5.75 o                         
 -10  10   5          9.46          7.55         1.42 o                         
  -9  10   5          8.73          8.05         1.67 o                         
  -8  10   5          0.02         -0.04         2.25 o                         
  -7  10   5         14.72         15.15         1.60 o                         
  -6  10   5         14.51         15.09         1.52 o                         
  -5  10   5          0.29          0.14         0.49 o                         
  -4  10   5          6.11          6.49         1.14 o                         
  -3  10   5          2.41          4.49         0.87 o                         
  -2  10   5          9.21          7.50         1.06 o                         
  -1  10   5         51.41         54.69         2.32 o                         
   0  10   5          6.05          8.42         1.15 o                         
   1  10   5          3.12          4.01         1.27 o                         
   2  10   5        138.48        146.06         7.45 o                         
   3  10   5         23.88         28.37         2.45 o                         
   4  10   5        105.98        106.97         3.69 o                         
 -10  11   5          3.71          6.73         2.19 o                         
  -9  11   5         52.01         59.73         3.00 o                         
  -8  11   5          2.82          1.56         1.55 o                         
  -7  11   5         19.77         17.88         2.55 o                         
  -6  11   5          7.28          6.75         1.48 o                         
  -5  11   5          7.07          5.91         0.93 o                         
  -4  11   5          0.74          0.77         0.71 o                         
  -3  11   5          1.93          1.56         0.74 o                         
  -2  11   5          1.71          1.96         0.82 o                         
  -1  11   5         21.53         22.49         1.88 o                         
   0  11   5          0.01         -0.53         0.99 o                         
   1  11   5         10.81          9.22         1.35 o                         
   2  11   5          1.67          2.15         0.98 o                         
  -8  12   5         10.66          9.39         1.66 o                         
  -7  12   5          1.36          0.93         1.06 o                         
  -6  12   5         22.62         24.42         2.52 o                         
  -5  12   5         14.17         10.54         2.78 o                         
  -4  12   5          5.24          4.80         1.04 o                         
  -3  12   5         79.17         90.26         3.16 o                         
  -2  12   5          2.16          2.85         0.97 o                         
  -1  12   5          1.10          2.47         1.10 o                         
   0  12   5         96.38        102.15         4.39 o                         
   2 -14   6         51.20         60.40         5.35 o                         
   3 -14   6          0.94          1.35         2.71 o                         
   4 -14   6          8.52          9.95         1.81 o                         
   5 -14   6          2.38          1.47         1.00 o                         
   6 -14   6          4.80          4.22         1.40 o                         
  -1 -13   6          1.50          3.48         2.66 o                         
   0 -13   6         46.91         57.04         3.55 o                         
   1 -13   6          0.27         -0.35         1.42 o                         
   2 -13   6          7.56          8.93         2.23 o                         
   3 -13   6          7.02          0.30         1.98 o                         
   4 -13   6         17.31         21.28         1.39 o                         
   5 -13   6         51.77         62.92         2.17 o                         
   6 -13   6        108.05        102.16         4.65 o                         
   7 -13   6         22.59         22.73         1.53 o                         
   8 -13   6          0.73          1.73         0.76 o                         
  -3 -12   6         33.86         35.71         3.24 o                         
  -2 -12   6          1.79          3.96         1.35 o                         
  -1 -12   6         12.14         10.63         2.23 o                         
   0 -12   6         28.36         31.58         3.08 o                         
   1 -12   6         17.18         20.08         1.97 o                         
   2 -12   6          0.45          0.72         0.49 o                         
   3 -12   6         34.31         34.22         1.50 o                         
   4 -12   6          0.16          0.65         0.79 o                         
   5 -12   6          1.92          1.88         0.85 o                         
   6 -12   6         12.49         13.47         1.66 o                         
   7 -12   6         14.39         14.76         1.28 o                         
   8 -12   6          8.77          9.80         1.09 o                         
   9 -12   6         21.94         23.44         2.22 o                         
  10 -12   6          5.35          3.45         1.04 o                         
  -4 -11   6          1.43         -0.41         1.70 o                         
  -3 -11   6         22.34         27.32         2.59 o                         
  -2 -11   6          0.14         -0.76         0.76 o                         
  -1 -11   6         52.38         51.10         4.68 o                         
   0 -11   6          8.66          9.74         1.30 o                         
   1 -11   6         55.04         51.71         1.98 o                         
   2 -11   6          6.97          7.97         1.15 o                         
   3 -11   6          1.33          2.67         1.11 o                         
   4 -11   6        107.07        110.14         2.64 o                         
   5 -11   6        126.08        121.07         2.85 o                         
   6 -11   6         84.30         78.19         2.31 o                         
   7 -11   6        153.95        136.44         3.23 o                         
   8 -11   6         50.99         50.08         2.00 o                         
   9 -11   6         44.29         43.93         2.26 o                         
  10 -11   6          0.70          0.43         1.07 o                         
  -5 -10   6          8.90          8.72         1.83 o                         
  -4 -10   6         43.64         32.24         4.21 o                         
  -3 -10   6          5.65          3.21         0.96 o                         
  -2 -10   6        113.98        108.24         3.31 o                         
  -1 -10   6          0.23          0.29         0.37 o                         
   0 -10   6         57.11         42.79         5.12 o                         
   1 -10   6          1.12          0.97         0.78 o                         
   2 -10   6         67.60         64.85         1.79 o                         
   3 -10   6         31.47         25.50         1.35 o                         
   4 -10   6         39.53         42.02         2.19 o                         
   5 -10   6         18.67         21.58         1.22 o                         
   6 -10   6        130.25        131.69         2.94 o                         
   7 -10   6        174.01        168.02         3.43 o                         
   8 -10   6          6.25          7.02         0.91 o                         
   9 -10   6         71.73         67.04         2.66 o                         
  10 -10   6          0.26          0.84         1.40 o                         
  11 -10   6         24.78         23.95         1.94 o                         
  -7  -9   6          2.13          3.75         1.59 o                         
  -6  -9   6        198.78        232.36         6.76 o                         
  -5  -9   6         34.39         29.85         3.12 o                         
  -4  -9   6         42.79         43.98         2.29 o                         
  -3  -9   6          6.40          6.11         1.99 o                         
  -2  -9   6        203.49        210.59         4.58 o                         
  -1  -9   6         96.41         92.88         2.39 o                         
   0  -9   6         47.74         48.62         1.37 o                         
   1  -9   6         12.67         11.95         1.18 o                         
   2  -9   6          6.07          5.23         0.80 o                         
   3  -9   6        166.23        158.71         2.93 o                         
   4  -9   6        172.10        161.93         4.21 o                         
   5  -9   6        389.50        367.83         5.20 o                         
   6  -9   6          4.06          3.01         0.67 o                         
   7  -9   6         49.45         50.36         2.03 o                         
   8  -9   6         23.88         23.83         1.33 o                         
   9  -9   6         34.87         35.96         2.47 o                         
  10  -9   6        171.78        163.83         5.94 o                         
  11  -9   6         31.48         28.30         2.38 o                         
  12  -9   6          0.00          1.41         0.93 o                         
  -8  -8   6         22.05         22.97         3.00 o                         
  -7  -8   6          4.37          2.56         1.21 o                         
  -6  -8   6        108.26        117.41         3.91 o                         
  -5  -8   6         72.65         71.18         2.79 o                         
  -4  -8   6          0.09          0.13         0.74 o                         
  -3  -8   6          0.95          0.15         0.66 o                         
  -2  -8   6         25.45         23.95         1.26 o                         
  -1  -8   6        161.60        148.05         2.44 o                         
   0  -8   6       1009.69        960.21        11.79 o                         
   1  -8   6         28.46         22.74         0.93 o                         
   2  -8   6        380.43        377.09         4.89 o                         
   3  -8   6         28.70         29.59         1.40 o                         
   4  -8   6          9.42          8.56         0.79 o                         
   5  -8   6         89.63         89.14         2.80 o                         
   6  -8   6         88.73         84.81         2.13 o                         
   7  -8   6        177.35        166.48         3.83 o                         
   8  -8   6        135.49        129.70         2.92 o                         
   9  -8   6        157.49        161.65         4.09 o                         
  10  -8   6         21.55         19.59         1.74 o                         
  11  -8   6          6.46          8.27         1.23 o                         
  12  -8   6          6.33          5.93         1.24 o                         
  -8  -7   6        226.88        244.06         5.64 o                         
  -7  -7   6        205.76        214.91         5.09 o                         
  -6  -7   6          4.95          1.43         0.65 o                         
  -5  -7   6          0.04          0.86         0.39 o                         
  -4  -7   6        188.66        184.87         3.02 o                         
  -3  -7   6        177.45        186.87         2.95 o                         
  -2  -7   6         77.34         70.63         2.98 o                         
  -1  -7   6         35.14         33.21         1.61 o                         
   0  -7   6          1.75          4.02         0.57 o                         
   1  -7   6         12.10         14.05         0.82 o                         
   2  -7   6        181.67        162.99         2.66 o                         
   3  -7   6        112.76        116.11         2.22 o                         
   4  -7   6          2.34          4.31         0.57 o                         
   5  -7   6         53.54         55.07         1.82 o                         
   6  -7   6         28.55         30.38         1.85 o                         
   7  -7   6        315.75        315.88         4.71 o                         
   8  -7   6         43.66         38.52         1.33 o                         
   9  -7   6        845.50        807.26        15.23 o                         
  10  -7   6         19.90         22.49         3.42 o                         
  11  -7   6         62.53         64.73         4.01 o                         
  12  -7   6         42.04         42.63         2.42 o                         
  -9  -6   6         10.96         14.29         1.73 o                         
  -8  -6   6         34.35         43.69         2.36 o                         
  -7  -6   6          0.01          0.47         0.47 o                         
  -6  -6   6         76.39         77.26         2.01 o                         
  -5  -6   6         72.89         74.50         1.83 o                         
  -4  -6   6         48.40         53.20         1.41 o                         
  -3  -6   6         17.20         15.40         0.71 o                         
  -2  -6   6        983.04        919.06         7.83 o                         
  -1  -6   6          0.02          1.51         0.69 o                         
   0  -6   6        463.36        464.15         6.91 o                         
   1  -6   6       1223.41       1179.49         9.80 o                         
   2  -6   6        106.49        105.29         1.93 o                         
   3  -6   6          3.91          4.33         0.50 o                         
   4  -6   6         48.06         53.20         1.42 o                         
   5  -6   6         94.75         82.70         2.38 o                         
   6  -6   6         75.73         70.13         2.15 o                         
   7  -6   6        897.39        879.01         9.27 o                         
   8  -6   6        221.88        222.68         4.66 o                         
   9  -6   6          0.88         -0.61         1.83 o                         
  10  -6   6        123.09        126.37         3.75 o                         
  11  -6   6         15.04         17.07         1.75 o                         
  12  -6   6         69.82         76.29         3.23 o                         
 -10  -5   6         38.84         37.10         2.51 o                         
  -9  -5   6        214.83        219.76         4.08 o                         
  -8  -5   6         43.71         44.35         1.70 o                         
  -7  -5   6         14.45         17.15         1.14 o                         
  -6  -5   6         15.96         15.77         1.08 o                         
  -5  -5   6         48.27         33.86         1.19 o                         
  -4  -5   6         28.90         21.97         0.89 o                         
  -3  -5   6        343.08        334.61         5.42 o                         
  -2  -5   6        722.61        739.04         9.41 o                         
  -1  -5   6        543.96        540.20         7.46 o                         
   0  -5   6         39.48         39.12         2.66 o                         
   1  -5   6        171.55        159.87         1.83 o                         
   2  -5   6        201.62        203.53         2.85 o                         
   3  -5   6        200.72        197.04         2.88 o                         
   4  -5   6        175.32        192.29         3.06 o                         
   5  -5   6        428.92        438.76         5.19 o                         
   6  -5   6         27.78         28.36         0.72 o                         
   7  -5   6       1790.74       1719.87        19.60 o                         
   8  -5   6        101.00         93.30         2.39 o                         
   9  -5   6         12.08          9.87         1.41 o                         
  10  -5   6        204.14        198.76         4.00 o                         
  11  -5   6         27.72         27.09         1.68 o                         
  12  -5   6          4.16          2.35         1.06 o                         
 -10  -4   6         10.61         11.57         1.37 o                         
  -9  -4   6          1.06          0.65         0.77 o                         
  -8  -4   6         89.62         94.21         2.38 o                         
  -7  -4   6        119.54        122.47         4.09 o                         
  -6  -4   6          0.08          0.94         0.62 o                         
  -5  -4   6        129.68        118.05         2.21 o                         
  -4  -4   6        375.57        396.41         4.74 o                         
  -3  -4   6         36.16         40.26         0.99 o                         
  -2  -4   6        192.22        201.75         3.74 o                         
  -1  -4   6        711.29        700.46         9.15 o                         
   0  -4   6       1942.82       2040.92        21.45 o                         
   1  -4   6          1.55          2.85         0.22 o                         
   2  -4   6        132.51        130.18        10.16 o                         
   3  -4   6         68.07         61.92         1.36 o                         
   4  -4   6          1.82          0.55         0.33 o                         
   5  -4   6         97.69         91.15         1.99 o                         
   6  -4   6         12.90         11.92         1.09 o                         
   7  -4   6          8.07          9.68         1.07 o                         
   8  -4   6         72.48         81.31         3.15 o                         
   9  -4   6          0.00          0.51         1.55 o                         
  10  -4   6          0.36          0.08         0.73 o                         
  11  -4   6          2.29          2.76         0.94 o                         
  12  -4   6          0.07         -0.55         0.79 o                         
 -11  -3   6         22.99         24.89         1.93 o                         
 -10  -3   6        121.12        123.06         2.96 o                         
  -9  -3   6         12.39         13.57         1.10 o                         
  -8  -3   6        198.26        202.32         3.54 o                         
  -7  -3   6        105.35         91.34         2.14 o                         
  -6  -3   6         17.69         14.04         1.33 o                         
  -5  -3   6          3.97          7.01         0.62 o                         
  -4  -3   6        341.17        305.57         5.55 o                         
  -3  -3   6        208.06        207.46         2.88 o                         
  -2  -3   6          1.40          2.65         0.53 o                         
  -1  -3   6        172.92        209.34         3.65 o                         
   0  -3   6          3.20          2.50         0.53 o                         
   1  -3   6        590.29        629.06         6.37 o                         
   2  -3   6        229.65        216.85         3.22 o                         
   3  -3   6         32.57         29.69         0.91 o                         
   4  -3   6          1.57          2.79         0.24 o                         
   5  -3   6        348.57        340.84         5.26 o                         
   6  -3   6         49.54         44.57         1.72 o                         
   7  -3   6          0.02         -0.35         0.46 o                         
   8  -3   6        127.99        132.80         5.00 o                         
   9  -3   6        274.35        271.19         5.45 o                         
  10  -3   6         86.78         87.55         4.47 o                         
  11  -3   6          4.64          4.71         1.11 o                         
  12  -3   6          6.10          6.18         1.34 o                         
 -11  -2   6         10.51         10.31         1.64 o                         
 -10  -2   6          1.52          2.20         0.63 o                         
  -9  -2   6          3.23          4.57         0.69 o                         
  -8  -2   6         51.46         46.48         2.05 o                         
  -7  -2   6        214.62        213.37         3.38 o                         
  -6  -2   6        468.87        470.96         5.73 o                         
  -5  -2   6         33.14         29.97         1.01 o                         
  -4  -2   6          3.30          5.75         0.78 o                         
  -3  -2   6        442.96        481.43         5.13 o                         
  -2  -2   6          0.50          0.93         0.30 o                         
  -1  -2   6        378.16        382.31         3.93 o                         
   0  -2   6        333.32        380.26         3.54 o                         
   1  -2   6         85.40         76.64         1.26 o                         
   2  -2   6         68.28         74.85         1.41 o                         
   3  -2   6          0.35          1.03         0.43 o                         
   4  -2   6        218.55        191.29         3.44 o                         
   5  -2   6          0.26         -0.11         0.32 o                         
   6  -2   6         46.03         51.15         2.17 o                         
   7  -2   6         24.08         24.26         1.44 o                         
   8  -2   6         62.25         55.17         2.23 o                         
   9  -2   6          5.63          4.10         0.95 o                         
  10  -2   6        182.69        188.96         4.73 o                         
  11  -2   6         24.03         25.61         2.16 o                         
  12  -2   6         49.62         61.43         4.52 o                         
 -12  -1   6          4.25          3.65         2.75 o                         
 -11  -1   6          6.02          5.99         1.15 o                         
 -10  -1   6          5.68          6.65         0.96 o                         
  -9  -1   6        153.77        147.90         2.89 o                         
  -8  -1   6         27.17         27.56         1.15 o                         
  -7  -1   6          4.18          5.74         1.29 o                         
  -6  -1   6         13.05         14.21         0.80 o                         
  -5  -1   6        753.77        793.59         7.97 o                         
  -4  -1   6          8.98         10.96         0.58 o                         
  -3  -1   6        104.40        146.34         2.52 o                         
  -2  -1   6        117.47         97.55         1.60 o                         
  -1  -1   6        112.38        114.56         1.76 o                         
   0  -1   6         44.30         28.06         0.96 o                         
   1  -1   6         79.49         75.44         1.40 o                         
   2  -1   6        516.36        559.43         5.75 o                         
   3  -1   6        188.89        223.48         2.66 o                         
   4  -1   6         89.93         97.83         2.36 o                         
   5  -1   6         32.54         33.95         1.47 o                         
   6  -1   6          0.01          0.90         0.58 o                         
   7  -1   6        295.13        285.16         5.24 o                         
   8  -1   6        522.01        484.49         7.77 o                         
   9  -1   6        100.96        108.95         3.38 o                         
  10  -1   6          2.76          2.97         1.04 o                         
  11  -1   6         46.06         55.14         2.74 o                         
 -12   0   6         19.57         18.49         1.85 o                         
 -11   0   6          2.72          2.97         0.87 o                         
 -10   0   6         20.55         21.83         2.00 o                         
  -9   0   6         17.91         16.19         0.94 o                         
  -8   0   6        121.64        122.63         2.87 o                         
  -7   0   6        124.78        134.49         2.33 o                         
  -6   0   6        227.05        243.64         3.29 o                         
  -5   0   6         82.85         81.76         1.54 o                         
  -4   0   6          0.47          0.21         0.23 o                         
  -3   0   6        207.49        193.86         3.00 o                         
  -2   0   6        383.49        422.44         4.54 o                         
  -1   0   6        524.39        655.50         6.46 o                         
   0   0   6        359.43        316.60         3.66 o                         
   1   0   6         29.41         24.96         1.36 o                         
   2   0   6         30.83         35.55         1.76 o                         
   3   0   6        139.43        135.72         2.42 o                         
   4   0   6         43.01         41.42         0.89 o                         
   5   0   6          0.11          0.05         0.41 o                         
   6   0   6         75.48         62.01         3.44 o                         
   7   0   6          4.29          6.23         1.32 o                         
   8   0   6        113.61        109.10         3.29 o                         
   9   0   6        213.54        231.75         5.21 o                         
  10   0   6         89.65         92.09         3.36 o                         
  11   0   6         67.86         76.89         3.32 o                         
 -12   1   6          1.15          2.72         0.99 o                         
 -11   1   6          1.64          0.57         0.76 o                         
 -10   1   6         99.82        102.83         3.30 o                         
  -9   1   6         26.92         30.51         1.89 o                         
  -8   1   6         62.22         66.25         2.62 o                         
  -7   1   6        347.80        353.55         5.75 o                         
  -6   1   6       1001.85        956.13        13.76 o                         
  -5   1   6         75.42         69.43         1.00 o                         
  -4   1   6        513.15        516.03         4.64 o                         
  -3   1   6        476.60        455.30         6.61 o                         
  -2   1   6        385.55        407.57         4.04 o                         
  -1   1   6        436.39        463.99         4.91 o                         
   0   1   6        173.18        176.02         3.61 o                         
   1   1   6        457.12        449.65         4.93 o                         
   2   1   6        282.12        277.05         3.95 o                         
   3   1   6          7.63         15.29         0.75 o                         
   4   1   6        129.95        133.23         2.36 o                         
   5   1   6         16.66         11.40         0.97 o                         
   6   1   6        394.53        353.96         5.88 o                         
   7   1   6         70.30         72.55         2.74 o                         
   8   1   6        118.37        125.94         3.59 o                         
   9   1   6          0.69          0.06         0.67 o                         
  10   1   6          0.20          1.97         2.18 o                         
  11   1   6          4.71          5.19         1.29 o                         
 -12   2   6          3.88          8.23         1.73 o                         
 -11   2   6          1.65          1.78         1.03 o                         
 -10   2   6          0.03          0.60         1.10 o                         
  -9   2   6          7.28          6.31         1.89 o                         
  -8   2   6        167.72        166.72         5.11 o                         
  -7   2   6         55.97         49.48         1.95 o                         
  -6   2   6         90.34        101.47         2.60 o                         
  -5   2   6         63.54         59.27         1.85 o                         
  -4   2   6         83.06         67.24         0.93 o                         
  -3   2   6          1.29          4.65         0.78 o                         
  -2   2   6        714.86        696.36         6.85 o                         
  -1   2   6          2.84          0.78         0.28 o                         
   0   2   6        236.33        317.13         3.81 o                         
   1   2   6         24.22         26.82         1.11 o                         
   2   2   6        101.38        118.95         2.11 o                         
   3   2   6         22.67         23.24         0.95 o                         
   4   2   6        306.02        304.40         4.07 o                         
   5   2   6        161.58        169.88         2.95 o                         
   6   2   6         32.10         30.41         1.42 o                         
   7   2   6         20.60         19.54         1.05 o                         
   8   2   6         56.81         58.10         2.47 o                         
   9   2   6         50.51         53.08         2.59 o                         
  10   2   6        219.27        228.01         5.57 o                         
 -12   3   6         31.62         34.44         2.41 o                         
 -11   3   6          6.02          5.82         1.60 o                         
 -10   3   6         47.12         55.14         2.48 o                         
  -9   3   6          1.01          1.90         0.74 o                         
  -8   3   6         72.08         68.77         2.64 o                         
  -7   3   6         12.54          7.87         1.03 o                         
  -6   3   6        759.26        821.06        10.33 o                         
  -5   3   6        948.39        942.46        11.22 o                         
  -4   3   6        530.74        537.87         4.80 o                         
  -2   3   6          0.65          6.33         0.82 o                         
  -1   3   6         13.84         24.63         0.88 o                         
   0   3   6       1093.83       1162.37        10.79 o                         
   1   3   6        123.85        101.41         2.36 o                         
   2   3   6         11.02         14.21         0.82 o                         
   3   3   6        536.79        529.13         6.04 o                         
   4   3   6         34.03         36.28         1.32 o                         
   5   3   6         62.47         59.53         1.72 o                         
   6   3   6         35.83         35.11         1.39 o                         
   7   3   6         53.11         56.42         1.80 o                         
   8   3   6          1.10          2.83         1.00 o                         
   9   3   6         80.68         72.92         7.19 o                         
  10   3   6          0.08         -1.37         1.37 o                         
 -12   4   6          9.47         11.10         1.66 o                         
 -11   4   6         11.86         13.07         1.58 o                         
 -10   4   6         26.87         32.59         2.04 o                         
  -9   4   6         19.98         20.77         1.62 o                         
  -8   4   6         12.63         14.98         1.62 o                         
  -7   4   6        117.02        117.92         3.36 o                         
  -6   4   6         81.31         75.09         2.34 o                         
  -5   4   6        203.67        205.48         3.93 o                         
  -4   4   6        970.89        943.26         9.36 o                         
  -3   4   6        934.56        869.97        11.26 o                         
  -2   4   6         54.91         55.49         1.32 o                         
  -1   4   6        768.81        820.78         8.05 o                         
   0   4   6          9.90          6.63         0.58 o                         
   1   4   6         40.21         59.27         1.43 o                         
   2   4   6         38.36         42.07         1.31 o                         
   3   4   6        281.50        283.62         3.54 o                         
   4   4   6         74.37         72.18         1.90 o                         
   5   4   6        105.83         94.08         2.26 o                         
   6   4   6          1.92          0.97         0.55 o                         
   7   4   6          0.51          0.23         0.48 o                         
   8   4   6         27.07         27.65         2.35 o                         
   9   4   6         52.60         59.12         3.25 o                         
 -12   5   6         87.23         88.65         5.37 o                         
 -11   5   6         85.46         97.07         3.88 o                         
 -10   5   6          0.08         -0.57         0.66 o                         
  -9   5   6          0.60          0.55         0.75 o                         
  -8   5   6         10.53         13.75         2.17 o                         
  -7   5   6          2.31          1.49         0.84 o                         
  -6   5   6        601.87        626.13        10.65 o                         
  -5   5   6       1737.26       1753.22        24.67 o                         
  -4   5   6        520.18        473.12         7.43 o                         
  -3   5   6         25.88         19.03         0.86 o                         
  -2   5   6        411.13        422.78         5.43 o                         
  -1   5   6        190.81        200.38         3.20 o                         
   0   5   6         19.75         24.91         1.30 o                         
   1   5   6        208.21        211.29         3.82 o                         
   2   5   6         41.22         37.98         1.58 o                         
   3   5   6         95.53         93.45         2.18 o                         
   4   5   6         11.48         12.34         1.05 o                         
   5   5   6          0.06          0.09         0.47 o                         
   6   5   6          6.29          8.61         1.86 o                         
   7   5   6          3.31          3.40         0.85 o                         
   8   5   6         22.14         20.64         5.26 o                         
 -12   6   6          0.70          2.34         1.10 o                         
 -11   6   6          4.86          7.76         1.42 o                         
 -10   6   6          0.90          1.14         0.86 o                         
  -9   6   6         13.12         14.74         1.60 o                         
  -8   6   6        199.16        206.46         7.67 o                         
  -7   6   6         54.50         63.04         2.68 o                         
  -6   6   6         49.11         54.40         2.37 o                         
  -5   6   6          2.93          3.30         0.42 o                         
  -4   6   6         63.39         65.18         2.32 o                         
  -3   6   6        759.49        780.11         8.02 o                         
  -2   6   6        999.84        932.57        18.07 o                         
  -1   6   6         18.53         11.17         1.26 o                         
   0   6   6        122.26        129.97         2.94 o                         
   1   6   6         78.12         73.26         2.24 o                         
   2   6   6         33.28         31.40         1.66 o                         
   3   6   6         54.85         53.21         1.77 o                         
   4   6   6          6.06          5.92         0.92 o                         
   5   6   6         62.89         59.32         2.30 o                         
   6   6   6         62.97         60.98         3.12 o                         
   7   6   6          0.01         -0.24         0.67 o                         
   8   6   6         11.53          8.90         1.59 o                         
 -12   7   6         40.25         42.20         3.28 o                         
 -11   7   6          0.14         -0.28         1.21 o                         
 -10   7   6         63.31         66.17         2.89 o                         
  -9   7   6         96.77         97.59         3.33 o                         
  -8   7   6        388.84        401.16         7.09 o                         
  -7   7   6        106.12        105.16         3.16 o                         
  -6   7   6          0.02         -0.49         0.49 o                         
  -5   7   6         16.57         18.59         2.55 o                         
  -4   7   6          1.44          1.37         0.42 o                         
  -3   7   6        275.95        247.91         5.24 o                         
  -2   7   6         15.67         19.08         1.28 o                         
  -1   7   6        256.24        248.44         4.62 o                         
   0   7   6         10.16          7.86         1.23 o                         
   1   7   6         41.96         38.98         1.90 o                         
   2   7   6         28.63         30.15         1.71 o                         
   3   7   6          1.78          1.86         0.58 o                         
   4   7   6         17.22         20.51         1.64 o                         
   5   7   6         19.80         17.30         1.55 o                         
   6   7   6          2.94          1.33         0.90 o                         
   7   7   6         18.60         15.96         2.02 o                         
 -12   8   6         19.49         19.53         2.02 o                         
 -11   8   6          2.52          3.84         1.29 o                         
 -10   8   6         56.36         60.44         5.61 o                         
  -9   8   6          7.69          9.04         1.39 o                         
  -8   8   6        116.30        114.25         3.57 o                         
  -7   8   6        165.37        160.27         7.00 o                         
  -6   8   6         12.12         12.61         0.75 o                         
  -5   8   6         36.32         38.75         1.94 o                         
  -4   8   6         25.26         24.83         1.12 o                         
  -3   8   6        146.17        140.71         4.33 o                         
  -2   8   6          5.66          2.89         0.89 o                         
  -1   8   6        676.01        677.55         9.22 o                         
   0   8   6        262.76        255.84         5.10 o                         
   1   8   6        397.55        392.74         6.60 o                         
   2   8   6         21.44         20.29         1.86 o                         
   3   8   6          1.61          2.34         0.83 o                         
   4   8   6         10.62         11.50         1.37 o                         
   5   8   6          0.03          0.63         0.78 o                         
   6   8   6          1.65         -0.84         0.88 o                         
 -11   9   6         44.29         50.83         2.87 o                         
 -10   9   6         28.01         27.76         2.34 o                         
  -9   9   6         15.27         19.77         2.60 o                         
  -8   9   6         46.25         44.29         2.38 o                         
  -7   9   6          6.13          6.14         1.09 o                         
  -6   9   6          0.40         -0.35         0.35 o                         
  -5   9   6         61.84         59.48         1.75 o                         
  -4   9   6         13.46         15.88         1.28 o                         
  -3   9   6         30.52         32.03         1.66 o                         
  -2   9   6          3.01          2.91         0.81 o                         
  -1   9   6        324.73        331.46         5.93 o                         
   0   9   6         61.71         68.23         2.56 o                         
   1   9   6          6.63          7.14         1.11 o                         
   2   9   6          0.00          0.10         0.73 o                         
   3   9   6         37.98         33.36         3.91 o                         
   4   9   6          6.24          3.67         1.06 o                         
 -10  10   6          0.41         -0.78         0.92 o                         
  -9  10   6         43.25         45.67         2.60 o                         
  -8  10   6         24.25         25.43         4.36 o                         
  -7  10   6          5.17          5.10         1.13 o                         
  -6  10   6          0.00          0.20         0.49 o                         
  -5  10   6          2.04          0.81         0.59 o                         
  -4  10   6          9.43          8.82         1.36 o                         
  -3  10   6        263.67        277.28         7.08 o                         
  -2  10   6        106.53        119.37         6.26 o                         
  -1  10   6         80.77         77.24         3.40 o                         
   0  10   6          4.09          3.99         1.55 o                         
   1  10   6          6.46          5.22         1.10 o                         
   2  10   6          7.82          8.42         1.15 o                         
   3  10   6         11.10         11.79         1.54 o                         
  -9  11   6          3.23          1.38         0.99 o                         
  -8  11   6         13.30         15.71         1.81 o                         
  -7  11   6         31.99         30.06         2.56 o                         
  -6  11   6          1.30          0.81         1.61 o                         
  -5  11   6          7.57          1.99         1.65 o                         
  -4  11   6         17.39         14.60         2.76 o                         
  -3  11   6        144.23        144.79        14.28 o                         
  -2  11   6         13.75         16.23         2.13 o                         
  -1  11   6          2.15          2.06         0.93 o                         
   0  11   6         20.48         19.70         2.35 o                         
   1  11   6          0.10          1.68         0.91 o                         
  -7  12   6          7.96          8.30         1.85 o                         
  -6  12   6          0.61          0.09         1.19 o                         
  -5  12   6         36.57         37.00         2.91 o                         
  -4  12   6          7.23          7.34         1.60 o                         
  -3  12   6          3.02          3.21         1.01 o                         
  -2  12   6          7.36         10.28         1.43 o                         
  -1  12   6          0.19          0.84         1.32 o                         
   3 -14   7          2.86          2.02         1.87 o                         
   4 -14   7         12.36         14.53         4.42 o                         
   5 -14   7         17.95         24.75         2.31 o                         
  -1 -13   7          1.58         -0.94         1.16 o                         
   0 -13   7          0.29          0.62         1.21 o                         
   1 -13   7         40.61         40.07         3.01 o                         
   2 -13   7          1.79         -0.29         0.90 o                         
   3 -13   7          9.15          6.91         1.60 o                         
   4 -13   7          0.03          0.88         1.14 o                         
   5 -13   7          2.02          0.70         1.40 o                         
   6 -13   7         11.12          8.09         1.68 o                         
   7 -13   7         30.44         35.66         1.87 o                         
   8 -13   7         10.17          8.17         1.07 o                         
  -3 -12   7          1.10          0.56         1.59 o                         
  -2 -12   7          9.44          9.83         4.59 o                         
  -1 -12   7        169.99        178.66         7.26 o                         
   0 -12   7         16.85         14.84         2.73 o                         
   1 -12   7         59.48         65.56         2.94 o                         
   2 -12   7          0.10         -0.18         0.83 o                         
   3 -12   7          7.23          9.50         1.39 o                         
   4 -12   7         67.18         63.29         2.13 o                         
   5 -12   7         55.90         47.43         1.87 o                         
   6 -12   7          0.49          0.54         0.63 o                         
   7 -12   7         19.86         21.52         1.42 o                         
   8 -12   7          2.47          3.96         1.40 o                         
   9 -12   7         11.86         14.87         1.59 o                         
  -4 -11   7          0.01         -0.82         0.82 o                         
  -3 -11   7          8.34          6.15         1.40 o                         
  -2 -11   7          2.33          1.94         1.05 o                         
  -1 -11   7          7.30          9.13         2.33 o                         
   0 -11   7         13.27         18.54         1.79 o                         
   1 -11   7         15.53         15.85         1.65 o                         
   2 -11   7         66.89         59.66         1.84 o                         
   3 -11   7         20.78         19.70         1.89 o                         
   4 -11   7          2.00          3.27         1.16 o                         
   5 -11   7         58.79         64.54         2.06 o                         
   6 -11   7         31.96         37.64         1.66 o                         
   7 -11   7         17.94         20.04         1.71 o                         
   8 -11   7         13.90         11.78         1.16 o                         
   9 -11   7          2.20          0.82         0.99 o                         
  10 -11   7          4.04          3.76         1.02 o                         
  -5 -10   7          7.01          7.20         1.70 o                         
  -4 -10   7         93.64        104.08         7.04 o                         
  -3 -10   7        194.11        193.82         5.31 o                         
  -2 -10   7          0.01          0.17         0.79 o                         
  -1 -10   7         43.10         49.86         2.33 o                         
   0 -10   7         25.41         21.54         1.86 o                         
   1 -10   7          4.90          4.88         0.85 o                         
   2 -10   7         65.76         67.14         1.76 o                         
   3 -10   7        153.95        145.04         2.88 o                         
   4 -10   7         25.68         22.08         1.44 o                         
   5 -10   7          2.37          2.38         0.69 o                         
   6 -10   7         52.53         49.60         2.87 o                         
   7 -10   7         20.37         24.13         1.74 o                         
   8 -10   7         99.95         95.09         3.88 o                         
   9 -10   7          5.79          4.75         1.47 o                         
  10 -10   7          6.93          7.19         1.11 o                         
  11 -10   7          0.38         -0.43         1.72 o                         
  -6  -9   7         19.99         23.70         2.53 o                         
  -5  -9   7          2.05          3.46         1.07 o                         
  -4  -9   7          0.17          0.29         0.80 o                         
  -3  -9   7         40.97         44.22         2.20 o                         
  -2  -9   7         18.04         23.38         1.83 o                         
  -1  -9   7         78.35         87.69         5.36 o                         
   0  -9   7         27.18         25.21         1.82 o                         
   1  -9   7         18.62         19.97         0.82 o                         
   2  -9   7        167.44        167.05         2.90 o                         
   3  -9   7         35.85         37.27         1.44 o                         
   4  -9   7          1.07         -0.07         0.70 o                         
   5  -9   7         32.64         34.32         1.43 o                         
   6  -9   7        384.02        370.61         5.31 o                         
   7  -9   7        231.30        222.91         3.90 o                         
   8  -9   7         29.49         27.15         1.78 o                         
   9  -9   7         11.75         10.00         1.55 o                         
  10  -9   7         17.76         15.50         1.78 o                         
  11  -9   7         45.72         44.26         2.50 o                         
  -7  -8   7          1.68          2.17         1.55 o                         
  -6  -8   7          0.75          0.93         0.87 o                         
  -5  -8   7        146.56        145.25         8.46 o                         
  -4  -8   7         24.50         17.20         1.61 o                         
  -3  -8   7          0.53          1.41         0.79 o                         
  -2  -8   7         22.49         19.04         1.64 o                         
  -1  -8   7         13.00          9.46         1.69 o                         
   0  -8   7         91.20         83.93         3.82 o                         
   1  -8   7         61.73         54.28         0.97 o                         
   2  -8   7        304.33        283.26         3.97 o                         
   3  -8   7        156.30        151.97         2.73 o                         
   4  -8   7        123.30        122.31         2.49 o                         
   5  -8   7         17.93         18.93         1.33 o                         
   6  -8   7          9.89          7.88         0.86 o                         
   7  -8   7          4.93          3.64         0.66 o                         
   8  -8   7         94.53         95.05         3.02 o                         
   9  -8   7        288.79        292.86         5.91 o                         
  10  -8   7          0.04          0.77         0.93 o                         
  11  -8   7         69.00         68.50         5.06 o                         
  12  -8   7         19.03         17.74         1.80 o                         
  -8  -7   7        133.03        143.79         4.29 o                         
  -7  -7   7          0.34          0.48         0.93 o                         
  -6  -7   7        181.39        190.37         6.01 o                         
  -5  -7   7         33.11         33.57         1.98 o                         
  -4  -7   7          9.96          6.91         0.74 o                         
  -3  -7   7        111.74        121.53         3.33 o                         
  -2  -7   7          6.66          6.48         1.00 o                         
  -1  -7   7         95.74         83.70         2.70 o                         
   0  -7   7       1027.78       1013.26        12.82 o                         
   1  -7   7        480.75        462.60         7.27 o                         
   2  -7   7        218.07        211.31         3.14 o                         
   3  -7   7         22.60         15.11         0.97 o                         
   4  -7   7         31.17         17.86         0.91 o                         
   5  -7   7        179.55        169.11         2.96 o                         
   6  -7   7        206.75        214.91         3.48 o                         
   7  -7   7         30.09         30.25         1.22 o                         
   8  -7   7        134.82        142.86         5.77 o                         
   9  -7   7          5.39          3.45         0.95 o                         
  10  -7   7         23.75         29.94         2.31 o                         
  11  -7   7          2.26          4.10         1.16 o                         
  12  -7   7          4.20          2.48         1.09 o                         
  -9  -6   7          4.10          7.89         1.86 o                         
  -8  -6   7        118.42        124.36         4.79 o                         
  -7  -6   7         15.76         15.29         1.56 o                         
  -6  -6   7          2.84          2.19         0.50 o                         
  -5  -6   7        181.13        177.24         3.01 o                         
  -4  -6   7         46.29         42.46         1.17 o                         
  -3  -6   7         28.56         24.20         1.50 o                         
  -2  -6   7        687.38        628.62        10.22 o                         
  -1  -6   7        217.69        193.98         4.09 o                         
   0  -6   7        599.23        544.47         7.90 o                         
   1  -6   7         77.89         74.72         2.42 o                         
   2  -6   7        157.54        152.52         2.63 o                         
   3  -6   7         19.51         22.38         1.73 o                         
   4  -6   7        275.41        290.96         5.13 o                         
   5  -6   7         11.00          6.33         0.63 o                         
   6  -6   7        145.64        129.86         2.40 o                         
   7  -6   7          1.92          1.78         0.69 o                         
   8  -6   7         26.78         34.86         6.01 o                         
   9  -6   7          0.04          0.22         0.89 o                         
  10  -6   7         49.06         50.47         2.51 o                         
  11  -6   7         70.26         72.10         3.07 o                         
  12  -6   7         17.81         18.90         1.97 o                         
 -10  -5   7         64.74         76.42         3.18 o                         
  -9  -5   7          3.95          3.48         1.53 o                         
  -8  -5   7         32.17         21.30         2.19 o                         
  -7  -5   7        117.01        118.60         3.18 o                         
  -6  -5   7        181.81        181.21         4.42 o                         
  -5  -5   7          3.11          1.96         0.68 o                         
  -4  -5   7        158.39        158.82         3.33 o                         
  -3  -5   7         47.10         46.43         1.69 o                         
  -2  -5   7        895.26        878.60        11.02 o                         
  -1  -5   7          6.84          6.12         0.90 o                         
   0  -5   7        322.39        320.24         5.34 o                         
   1  -5   7         59.17         72.26         3.74 o                         
   2  -5   7        173.34        206.56         2.90 o                         
   3  -5   7        350.51        390.65         4.73 o                         
   4  -5   7        385.63        348.62         4.42 o                         
   5  -5   7         25.05         28.69         1.02 o                         
   6  -5   7          5.26          8.10         0.97 o                         
   7  -5   7        623.86        649.21        12.42 o                         
   8  -5   7          0.14          0.18         0.65 o                         
   9  -5   7          1.38          1.81         0.68 o                         
  10  -5   7          0.82         -0.01         0.61 o                         
  11  -5   7         69.86         76.42         2.87 o                         
  12  -5   7         16.77         16.82         1.90 o                         
 -10  -4   7        104.03        112.23         4.33 o                         
  -9  -4   7          7.20          5.04         0.80 o                         
  -8  -4   7          6.30          6.67         0.83 o                         
  -7  -4   7         27.09         25.81         2.44 o                         
  -6  -4   7          0.85          0.59         0.35 o                         
  -5  -4   7         44.61         44.75         1.48 o                         
  -4  -4   7        596.71        564.37         6.21 o                         
  -3  -4   7          0.83          2.61         0.76 o                         
  -2  -4   7        892.98        834.71        10.35 o                         
  -1  -4   7         17.47         31.86         1.47 o                         
   0  -4   7          0.75          1.66         1.56 o                         
   1  -4   7          1.86          4.43         0.32 o                         
   2  -4   7        403.10        408.14         4.74 o                         
   3  -4   7        376.84        373.96         6.09 o                         
   4  -4   7         12.77         12.21         0.76 o                         
   5  -4   7        114.75        116.56         2.75 o                         
   6  -4   7         95.42         80.10         2.39 o                         
   7  -4   7        203.13        181.87         5.14 o                         
   8  -4   7          3.45          5.01         1.25 o                         
   9  -4   7         71.03         78.64         2.84 o                         
  10  -4   7         10.42          9.04         1.26 o                         
  11  -4   7          4.40          5.41         1.85 o                         
  12  -4   7         24.37         20.38         2.24 o                         
 -11  -3   7         76.34         77.64         3.06 o                         
 -10  -3   7          0.26          1.39         0.71 o                         
  -9  -3   7        180.27        169.00         3.33 o                         
  -8  -3   7         52.97         53.13         1.71 o                         
  -7  -3   7         61.63         50.84         1.55 o                         
  -6  -3   7         11.56         12.20         0.79 o                         
  -5  -3   7        362.14        354.52         4.46 o                         
  -4  -3   7        171.02        167.57         2.51 o                         
  -3  -3   7          1.23          1.30         0.25 o                         
  -2  -3   7         71.16         72.01         2.07 o                         
  -1  -3   7          8.92          8.65         0.91 o                         
   0  -3   7         30.33         40.38         0.65 o                         
   1  -3   7        418.65        475.86         6.59 o                         
   2  -3   7          8.45         12.70         0.63 o                         
   3  -3   7          1.25          1.95         0.34 o                         
   4  -3   7         28.62         23.84         0.72 o                         
   5  -3   7        915.09        880.62        10.92 o                         
   6  -3   7        164.28        157.61         3.51 o                         
   7  -3   7        242.24        222.51         4.53 o                         
   8  -3   7        185.55        181.75         4.40 o                         
   9  -3   7         15.98         14.90         1.93 o                         
  10  -3   7         32.23         37.51         2.46 o                         
  11  -3   7         58.59         64.27         2.94 o                         
  12  -3   7          2.69          2.66         1.04 o                         
 -11  -2   7         65.06         68.64         3.14 o                         
 -10  -2   7         18.95         16.18         1.26 o                         
  -9  -2   7          7.83          5.01         0.78 o                         
  -8  -2   7          0.00         -0.16         0.36 o                         
  -7  -2   7         18.29         18.34         1.15 o                         
  -6  -2   7          3.77          4.25         0.61 o                         
  -5  -2   7         22.55         17.48         0.81 o                         
  -4  -2   7          2.72          3.81         0.55 o                         
  -3  -2   7        172.86        199.03         2.73 o                         
  -2  -2   7        352.18        364.08         4.16 o                         
  -1  -2   7          1.95          5.04         0.29 o                         
   0  -2   7       1969.98       2125.81        18.64 o                         
   1  -2   7        281.03        318.32         3.59 o                         
   2  -2   7        404.20        374.68         4.65 o                         
   3  -2   7        119.53        121.52         1.99 o                         
   4  -2   7        144.21        131.16         2.84 o                         
   5  -2   7          3.17          2.82         0.60 o                         
   6  -2   7         62.24         58.80         2.06 o                         
   7  -2   7        193.63        197.10         4.25 o                         
   8  -2   7         12.57         14.58         1.45 o                         
   9  -2   7          0.46          0.93         1.32 o                         
  10  -2   7         60.31         60.44         3.06 o                         
  11  -2   7         40.71         42.80         3.86 o                         
 -11  -1   7         39.37         36.56         2.49 o                         
 -10  -1   7          0.82          1.02         0.70 o                         
  -9  -1   7         52.19         50.92         2.25 o                         
  -8  -1   7        119.81        116.61         2.37 o                         
  -7  -1   7         99.55        105.25         2.13 o                         
  -6  -1   7        119.72        117.55         2.16 o                         
  -5  -1   7         20.24         21.46         0.85 o                         
  -4  -1   7         92.40         86.60         1.64 o                         
  -3  -1   7        467.20        515.86         5.51 o                         
  -2  -1   7         33.96         35.24         1.02 o                         
  -1  -1   7        143.11        171.52         2.45 o                         
   0  -1   7         43.45         49.85         1.16 o                         
   1  -1   7         59.45         66.16         1.39 o                         
   2  -1   7        492.81        463.61         5.18 o                         
   3  -1   7        434.12        377.43         4.64 o                         
   4  -1   7        920.50        916.80        11.07 o                         
   5  -1   7         31.42         38.74         1.64 o                         
   6  -1   7        168.63        147.84         3.46 o                         
   7  -1   7         30.33         22.74         3.11 o                         
   8  -1   7         18.58         24.74         2.30 o                         
   9  -1   7        407.75        421.90         7.55 o                         
  10  -1   7         61.69         64.30         2.90 o                         
  11  -1   7          2.67          3.65         1.82 o                         
 -12   0   7         39.62         34.62         2.69 o                         
 -11   0   7         26.60         29.35         3.33 o                         
 -10   0   7         91.08         92.62         3.16 o                         
  -9   0   7          0.48          0.22         0.37 o                         
  -8   0   7        132.19        134.15         3.20 o                         
  -7   0   7         38.48         38.44         1.33 o                         
  -6   0   7        361.92        329.44         4.12 o                         
  -5   0   7          0.13          1.19         0.71 o                         
  -4   0   7          3.48          4.38         0.60 o                         
  -3   0   7         71.46         68.02         1.40 o                         
  -2   0   7        994.07       1066.82        10.03 o                         
  -1   0   7        118.00        107.65         1.83 o                         
   0   0   7         62.71         66.65         1.98 o                         
   1   0   7        297.42        327.31         4.17 o                         
   2   0   7          0.25          2.69         1.22 o                         
   3   0   7        134.48        105.10         1.91 o                         
   4   0   7         10.41         11.87         0.66 o                         
   5   0   7        130.96        122.95         3.02 o                         
   6   0   7        201.85        244.67         4.76 o                         
   7   0   7         61.75         57.83         2.31 o                         
   8   0   7          8.74          6.79         1.13 o                         
   9   0   7          4.28          5.60         1.09 o                         
  10   0   7          3.88          2.24         1.65 o                         
  11   0   7          0.75          0.12         1.21 o                         
 -12   1   7          6.75          6.73         1.34 o                         
 -11   1   7         82.70         88.50         3.44 o                         
 -10   1   7         35.39         35.67         2.07 o                         
  -9   1   7        211.27        219.82         4.84 o                         
  -8   1   7         12.40         13.67         1.24 o                         
  -7   1   7         25.15         19.52         1.33 o                         
  -6   1   7          7.49          5.11         0.84 o                         
  -5   1   7         77.94         77.55         1.23 o                         
  -4   1   7        145.84        148.01         2.55 o                         
  -3   1   7         13.72         10.59         0.68 o                         
  -2   1   7          2.72          0.67         0.30 o                         
  -1   1   7         45.28         40.21         1.09 o                         
   0   1   7        200.18        201.65         2.84 o                         
   1   1   7        136.92        133.37         2.31 o                         
   2   1   7       1237.64       1277.66        10.65 o                         
   3   1   7        435.85        464.85         5.38 o                         
   4   1   7         31.12         37.98         1.21 o                         
   5   1   7       1453.77       1313.71        14.20 o                         
   6   1   7        321.22        275.54         7.78 o                         
   7   1   7        307.01        281.99         5.54 o                         
   8   1   7        331.21        325.51         6.30 o                         
   9   1   7        132.37        134.88         4.69 o                         
  10   1   7         14.83         13.60         2.48 o                         
 -12   2   7         19.77         21.48         2.39 o                         
 -11   2   7         38.75         39.04         2.27 o                         
 -10   2   7         74.88         74.14         3.81 o                         
  -9   2   7         80.77         84.85         3.43 o                         
  -8   2   7        146.07        146.31         3.78 o                         
  -7   2   7        707.26        685.82         9.35 o                         
  -6   2   7        110.36        110.89         2.83 o                         
  -5   2   7          9.19         11.62         1.05 o                         
  -4   2   7          0.82          0.46         0.24 o                         
  -3   2   7         22.95         21.29         0.86 o                         
  -2   2   7         34.92         42.56         1.12 o                         
  -1   2   7        271.32        323.38         5.45 o                         
   0   2   7         31.96         29.93         1.01 o                         
   1   2   7          7.88          4.15         0.51 o                         
   2   2   7         13.06          7.64         0.69 o                         
   3   2   7         57.09         51.65         1.46 o                         
   4   2   7         28.65         37.42         1.29 o                         
   5   2   7        135.19        123.18         2.76 o                         
   6   2   7         42.82         37.96         1.35 o                         
   7   2   7        422.09        421.95         7.20 o                         
   8   2   7         33.56         32.57         2.04 o                         
   9   2   7         42.50         39.76         4.12 o                         
  10   2   7          0.09          0.59         0.96 o                         
 -12   3   7         13.00          7.91         1.54 o                         
 -11   3   7          2.52          1.49         0.94 o                         
 -10   3   7          4.14          4.29         1.04 o                         
  -9   3   7        363.68        363.56         6.64 o                         
  -8   3   7        600.93        588.95        19.73 o                         
  -7   3   7          0.98          0.99         0.82 o                         
  -6   3   7        376.99        369.77         5.94 o                         
  -5   3   7         38.71         35.94         1.55 o                         
  -4   3   7        191.62        190.29         2.71 o                         
  -3   3   7       1121.53       1145.22        17.61 o                         
  -2   3   7         33.20         26.23         1.10 o                         
  -1   3   7         29.65         41.92         1.18 o                         
   0   3   7          0.98          1.89         0.40 o                         
   1   3   7        118.28        127.07         2.65 o                         
   2   3   7         88.47         95.47         2.75 o                         
   3   3   7        916.46        800.05         8.46 o                         
   4   3   7        629.05        567.23         6.65 o                         
   5   3   7          3.63          4.76         0.69 o                         
   6   3   7         42.66         38.74         1.48 o                         
   7   3   7         18.48         18.53         1.64 o                         
   8   3   7        102.55        110.73         4.52 o                         
   9   3   7        179.19        184.01         5.61 o                         
 -12   4   7         55.23         56.61         2.96 o                         
 -11   4   7        177.82        193.18         5.11 o                         
 -10   4   7         19.01         18.50         1.78 o                         
  -9   4   7         51.43         55.01         2.44 o                         
  -8   4   7          0.71          0.72         0.75 o                         
  -7   4   7        104.62        106.16         3.06 o                         
  -6   4   7        620.42        611.48         8.57 o                         
  -5   4   7        150.49        128.91         3.08 o                         
  -4   4   7         70.65         75.54         1.54 o                         
  -3   4   7        249.83        285.26         4.06 o                         
  -2   4   7          8.40          9.75         0.66 o                         
  -1   4   7        210.82        222.51         3.77 o                         
   0   4   7         60.67         57.99         1.47 o                         
   1   4   7        182.03        171.59         2.78 o                         
   2   4   7          5.77          4.46         0.58 o                         
   3   4   7         42.68         44.70         1.95 o                         
   4   4   7          0.04          0.07         0.39 o                         
   5   4   7         34.95         33.99         1.43 o                         
   6   4   7        159.78        147.16         7.76 o                         
   7   4   7         28.95         36.23         2.39 o                         
   8   4   7         60.26         62.97         6.59 o                         
   9   4   7         16.11         11.32         1.80 o                         
 -12   5   7          0.00         -1.00         1.00 o                         
 -11   5   7        132.86        132.68         4.32 o                         
 -10   5   7        178.05        191.08         4.87 o                         
  -9   5   7         27.74         30.41         2.43 o                         
  -8   5   7         24.36         26.68         1.84 o                         
  -7   5   7        180.31        191.06         7.28 o                         
  -6   5   7         47.67         51.41         2.11 o                         
  -5   5   7        671.22        658.34         8.90 o                         
  -4   5   7        694.14        655.57         7.03 o                         
  -3   5   7         10.30         10.82         0.76 o                         
  -2   5   7        131.62        134.97         2.45 o                         
  -1   5   7        246.89        220.01         3.46 o                         
   0   5   7         50.26         56.01         1.42 o                         
   1   5   7         14.90          9.65         0.95 o                         
   2   5   7         93.84         87.57         2.45 o                         
   3   5   7        132.02        132.79         2.73 o                         
   4   5   7         26.25         23.12         1.41 o                         
   5   5   7        115.84        118.04         3.14 o                         
   6   5   7         29.79         33.92         2.83 o                         
   7   5   7         68.66         77.63         3.46 o                         
   8   5   7          7.48          9.38         1.62 o                         
 -12   6   7         20.42         20.85         2.12 o                         
 -11   6   7          1.06          2.88         1.89 o                         
 -10   6   7         17.75         18.20         3.21 o                         
  -9   6   7         41.83         46.04         2.90 o                         
  -8   6   7         11.54         13.66         1.46 o                         
  -7   6   7         36.53         41.82         2.04 o                         
  -6   6   7         55.11         49.51         1.94 o                         
  -5   6   7        148.34        135.75         2.31 o                         
  -4   6   7          2.16          2.27         0.60 o                         
  -3   6   7          0.54          0.49         0.37 o                         
  -2   6   7         20.78         23.33         1.02 o                         
  -1   6   7        156.55        143.24         2.44 o                         
   0   6   7         11.12         12.00         1.12 o                         
   1   6   7         10.07         10.64         1.17 o                         
   2   6   7          0.19         -0.35         0.48 o                         
   3   6   7         39.96         37.21         1.55 o                         
   4   6   7         50.85         52.47         2.23 o                         
   5   6   7         25.04         26.14         1.71 o                         
   6   6   7          0.42         -0.18         0.80 o                         
   7   6   7         45.04         49.75         3.01 o                         
 -12   7   7         26.02         29.20         3.95 o                         
 -11   7   7         25.01         20.41         2.10 o                         
 -10   7   7          0.48         -0.84         0.84 o                         
  -9   7   7        166.85        192.04         6.07 o                         
  -8   7   7        540.69        551.04        11.49 o                         
  -7   7   7         16.54         17.12         1.63 o                         
  -6   7   7         43.21         44.26         2.04 o                         
  -5   7   7         57.48         61.19         2.27 o                         
  -4   7   7        143.40        147.18         3.04 o                         
  -3   7   7        378.35        343.81         6.43 o                         
  -2   7   7          5.23          4.58         0.62 o                         
  -1   7   7        123.36        123.80         3.29 o                         
   0   7   7          1.53          0.59         0.75 o                         
   1   7   7         49.64         49.22         2.09 o                         
   2   7   7         11.29         11.96         1.29 o                         
   3   7   7         10.79         10.30         1.21 o                         
   4   7   7         16.12         17.91         1.57 o                         
   5   7   7         44.08         47.51         2.44 o                         
   6   7   7          4.02          4.73         1.38 o                         
 -11   8   7          0.51          1.40         1.03 o                         
 -10   8   7         57.34         59.87         2.91 o                         
  -9   8   7         37.13         31.98         2.28 o                         
  -8   8   7         50.55         49.07         2.46 o                         
  -7   8   7         17.95         18.98         1.66 o                         
  -6   8   7         90.65         94.03         5.45 o                         
  -5   8   7         13.40         14.44         0.92 o                         
  -4   8   7          8.50          6.51         0.72 o                         
  -3   8   7         34.67         34.64         1.29 o                         
  -2   8   7        282.01        271.93         4.96 o                         
  -1   8   7         33.79         34.97         1.82 o                         
   0   8   7         58.90         56.21         2.28 o                         
   1   8   7          3.79          2.66         1.05 o                         
   2   8   7         16.83         17.01         1.55 o                         
   3   8   7          0.07         -0.94         0.95 o                         
   4   8   7          0.01          0.11         1.55 o                         
   5   8   7         19.46         21.31         1.86 o                         
 -11   9   7         12.48         14.48         2.54 o                         
 -10   9   7        303.77        293.54         9.67 o                         
  -9   9   7          7.76          9.63         1.46 o                         
  -8   9   7          3.75          3.12         0.93 o                         
  -7   9   7          1.22          2.11         0.88 o                         
  -6   9   7         26.20         27.18         1.93 o                         
  -5   9   7         15.97         13.46         1.41 o                         
  -4   9   7         43.05         46.56         1.88 o                         
  -3   9   7          6.67          5.37         0.90 o                         
  -2   9   7          8.21         10.03         2.66 o                         
  -1   9   7          3.80          3.14         0.87 o                         
   0   9   7         55.93         58.18         2.60 o                         
   1   9   7          4.50          4.68         1.12 o                         
   2   9   7          5.54          4.25         1.24 o                         
   3   9   7          0.08          0.12         0.83 o                         
   4   9   7          5.81          3.32         1.13 o                         
 -10  10   7         89.84         90.69         3.94 o                         
  -9  10   7          0.03         -0.13         1.00 o                         
  -8  10   7          7.98          7.49         1.30 o                         
  -7  10   7          0.51         -0.98         1.37 o                         
  -6  10   7          1.85          3.55         1.89 o                         
  -5  10   7         24.01         29.35         2.55 o                         
  -4  10   7         47.68         51.52         2.16 o                         
  -3  10   7          0.21          0.59         0.70 o                         
  -2  10   7         21.77         20.10         1.68 o                         
  -1  10   7         43.27         44.34         2.26 o                         
   0  10   7         17.93         17.05         1.76 o                         
   1  10   7          0.01         -1.20         1.20 o                         
   2  10   7          3.24          2.46         0.93 o                         
  -8  11   7          1.28          3.79         1.29 o                         
  -7  11   7          1.93         -0.13         0.98 o                         
  -6  11   7          0.56          0.56         1.02 o                         
  -5  11   7         11.46         12.02         1.86 o                         
  -4  11   7         72.33         76.02         3.67 o                         
  -3  11   7         33.58         32.95         2.06 o                         
  -2  11   7         53.18         50.24         4.12 o                         
  -1  11   7         41.02         42.92         3.08 o                         
   0  11   7          4.90          3.37         1.07 o                         
  -5  12   7          0.87          2.01         1.21 o                         
  -4  12   7          0.18          0.52         0.77 o                         
  -3  12   7          9.84         12.38         1.48 o                         
   0 -13   8          1.09          0.26         1.11 o                         
   1 -13   8         14.31         15.87         2.03 o                         
   2 -13   8          0.42         -0.49         1.50 o                         
   3 -13   8          1.73          0.78         1.57 o                         
   4 -13   8         20.47         17.27         1.94 o                         
   5 -13   8         11.78         11.69         1.70 o                         
   6 -13   8         17.28         19.99         3.01 o                         
   7 -13   8         30.72         36.30         2.92 o                         
  -2 -12   8          9.64         17.13         2.34 o                         
  -1 -12   8         10.48         12.08         1.90 o                         
   0 -12   8         21.06         21.93         2.00 o                         
   1 -12   8          1.85          0.22         2.00 o                         
   2 -12   8          0.07         -1.20         1.25 o                         
   3 -12   8          2.55          2.01         1.01 o                         
   4 -12   8        161.98        167.35         4.82 o                         
   5 -12   8        163.96        160.81         4.74 o                         
   6 -12   8          0.88         -0.55         0.55 o                         
   7 -12   8         12.60         11.99         1.16 o                         
   8 -12   8          3.39         -0.11         0.73 o                         
   9 -12   8         32.50         37.00         2.62 o                         
  -4 -11   8          2.21          3.32         1.43 o                         
  -3 -11   8         20.59         17.45         2.29 o                         
  -2 -11   8          0.77          0.81         0.92 o                         
  -1 -11   8         15.03         15.60         1.60 o                         
   0 -11   8          4.01          3.38         1.65 o                         
   1 -11   8         31.34         38.63         2.40 o                         
   2 -11   8          2.44          0.84         0.89 o                         
   3 -11   8          1.07          0.46         0.78 o                         
   4 -11   8          0.30          1.07         0.53 o                         
   5 -11   8          3.40          5.23         0.79 o                         
   6 -11   8         54.13         61.32         2.19 o                         
   7 -11   8         71.48         71.57         2.41 o                         
   8 -11   8         15.88         17.17         1.79 o                         
   9 -11   8         17.35         18.74         1.67 o                         
  10 -11   8          2.59         -0.18         1.15 o                         
  -5 -10   8         30.65         31.46         2.76 o                         
  -4 -10   8          0.00          0.32         0.91 o                         
  -3 -10   8          1.54          1.55         0.88 o                         
  -2 -10   8          1.16          2.58         1.10 o                         
  -1 -10   8        307.97        320.13         6.42 o                         
   0 -10   8         17.38         19.62         1.87 o                         
   1 -10   8          3.62          2.64         0.91 o                         
   2 -10   8         77.61         71.80         2.95 o                         
   3 -10   8         52.14         51.44         2.98 o                         
   4 -10   8         83.78         80.58         4.97 o                         
   5 -10   8        250.24        235.78         4.07 o                         
   6 -10   8        164.90        162.59         3.78 o                         
   7 -10   8         15.44         17.21         1.28 o                         
   8 -10   8          7.40          8.55         1.32 o                         
   9 -10   8          4.60          5.97         1.15 o                         
  10 -10   8         36.19         35.58         2.15 o                         
  -6  -9   8          1.81         -0.36         1.31 o                         
  -5  -9   8         15.48         16.85         2.53 o                         
  -4  -9   8         51.01         45.13         2.37 o                         
  -3  -9   8         50.65         48.33         2.63 o                         
  -2  -9   8         17.52         17.17         1.48 o                         
  -1  -9   8          7.43         11.13         1.46 o                         
   0  -9   8          1.53          1.67         0.81 o                         
   1  -9   8          9.34         11.18         2.10 o                         
   2  -9   8         20.02         19.98         1.75 o                         
   3  -9   8         89.47         87.10         2.23 o                         
   4  -9   8          1.57          1.75         0.53 o                         
   5  -9   8        161.08        150.58         3.00 o                         
   6  -9   8          1.39         -0.09         0.68 o                         
   7  -9   8         97.36        100.03         4.01 o                         
   8  -9   8        188.15        179.20         6.36 o                         
   9  -9   8         10.80         10.79         2.78 o                         
  10  -9   8         15.04         16.03         1.68 o                         
  11  -9   8          3.45          2.55         1.01 o                         
  -7  -8   8        101.79        111.94         4.07 o                         
  -6  -8   8         11.42         15.42         1.94 o                         
  -5  -8   8         43.63         42.67         2.33 o                         
  -4  -8   8          9.55          4.86         1.21 o                         
  -3  -8   8        307.73        329.28         6.25 o                         
  -2  -8   8        113.89        127.21         3.58 o                         
  -1  -8   8         49.42         44.48         2.15 o                         
   0  -8   8        293.32        297.18         7.74 o                         
   1  -8   8         55.22         58.64         2.46 o                         
   2  -8   8          0.66          0.18         0.70 o                         
   3  -8   8         71.33         67.32         1.69 o                         
   4  -8   8         11.59         13.82         1.28 o                         
   5  -8   8          1.12          3.28         0.64 o                         
   6  -8   8        213.09        211.17         3.62 o                         
   7  -8   8         26.77         27.12         1.24 o                         
   8  -8   8          5.06          6.81         1.10 o                         
   9  -8   8        152.43        148.78         5.54 o                         
  10  -8   8         65.46         65.64         2.97 o                         
  11  -8   8          9.36         13.62         3.17 o                         
  -8  -7   8         28.46         32.50         2.39 o                         
  -7  -7   8         20.60         23.39         2.37 o                         
  -6  -7   8         34.87         35.79         2.18 o                         
  -5  -7   8         87.54         90.07         3.10 o                         
  -4  -7   8          2.15          2.18         0.81 o                         
  -3  -7   8         13.56         13.18         1.86 o                         
  -2  -7   8         12.33         11.74         1.35 o                         
  -1  -7   8         14.62         13.50         1.41 o                         
   0  -7   8         20.83         26.31         3.49 o                         
   1  -7   8        165.60        177.47         4.17 o                         
   2  -7   8        138.40        156.57         3.84 o                         
   3  -7   8        259.26        219.19         3.34 o                         
   4  -7   8        164.90        148.01         2.71 o                         
   5  -7   8        211.81        198.82         3.32 o                         
   6  -7   8        218.86        202.81         3.41 o                         
   7  -7   8         73.25         67.07         4.98 o                         
   8  -7   8        193.87        202.91         6.28 o                         
   9  -7   8         68.89         68.68         4.21 o                         
  10  -7   8          0.11          1.00         0.77 o                         
  11  -7   8          5.15          4.58         1.13 o                         
  -9  -6   8         41.52         47.76         5.28 o                         
  -8  -6   8         21.90         22.92         2.06 o                         
  -7  -6   8        172.02        168.15         4.39 o                         
  -6  -6   8        145.19        136.26         3.83 o                         
  -5  -6   8         56.16         62.43         3.99 o                         
  -4  -6   8         87.62         89.31         2.86 o                         
  -3  -6   8         61.11         62.45         2.35 o                         
  -2  -6   8          4.48          6.45         0.96 o                         
  -1  -6   8        773.03        756.00        10.28 o                         
   0  -6   8        775.21        794.51        10.64 o                         
   1  -6   8          8.44         12.36         1.26 o                         
   2  -6   8         13.11         10.92         0.63 o                         
   3  -6   8          0.07          1.04         0.38 o                         
   4  -6   8          7.28          8.89         1.00 o                         
   5  -6   8         27.78         45.34         1.38 o                         
   6  -6   8         61.32         60.10         2.30 o                         
   7  -6   8         16.55         14.77         1.64 o                         
   8  -6   8        180.27        167.66         4.14 o                         
   9  -6   8         79.43         80.67         2.98 o                         
  10  -6   8        137.96        149.78         4.31 o                         
  11  -6   8         26.04         23.18         2.10 o                         
  -9  -5   8          0.17          0.62         0.98 o                         
  -8  -5   8         53.85         52.59         2.48 o                         
  -7  -5   8         12.22         13.85         1.68 o                         
  -6  -5   8         42.56         42.33         1.72 o                         
  -5  -5   8         74.08         72.65         2.04 o                         
  -4  -5   8          1.70          2.93         0.74 o                         
  -3  -5   8         63.52         54.84         1.89 o                         
  -2  -5   8        376.23        383.02         6.48 o                         
  -1  -5   8         37.37         34.28         1.96 o                         
   0  -5   8        245.80        250.42         4.71 o                         
   1  -5   8          3.14          0.36         0.48 o                         
   2  -5   8        222.25        180.85         2.71 o                         
   3  -5   8        689.62        685.03         7.70 o                         
   4  -5   8          4.46          0.33         0.30 o                         
   5  -5   8        703.07        639.66         7.08 o                         
   6  -5   8          0.03          0.09         0.45 o                         
   7  -5   8         92.97         80.66         3.74 o                         
   8  -5   8         85.65         87.20         2.47 o                         
   9  -5   8         14.05         14.55         1.29 o                         
  10  -5   8          0.09         -0.36         0.63 o                         
  11  -5   8         15.87         18.88         1.79 o                         
 -10  -4   8          0.68         -0.58         0.58 o                         
  -9  -4   8         22.20         21.08         1.76 o                         
  -8  -4   8         15.52         14.36         1.02 o                         
  -7  -4   8         72.31         67.91         1.85 o                         
  -6  -4   8         22.36         19.21         0.98 o                         
  -5  -4   8        105.93         97.44         2.23 o                         
  -4  -4   8        388.41        366.73         4.55 o                         
  -3  -4   8       1116.95       1086.13        13.01 o                         
  -2  -4   8       1259.17       1212.45        14.19 o                         
  -1  -4   8         74.23         75.77         2.33 o                         
   0  -4   8         10.57         14.75         1.36 o                         
   1  -4   8         35.80         19.71         0.68 o                         
   2  -4   8          0.02          1.08         0.31 o                         
   3  -4   8         71.04         73.61         1.62 o                         
   4  -4   8        845.50        792.97         8.65 o                         
   5  -4   8        499.08        476.36         6.34 o                         
   6  -4   8        527.16        477.71         7.26 o                         
   7  -4   8         23.40         21.79         1.71 o                         
   8  -4   8        112.52        112.82         3.31 o                         
   9  -4   8          5.92          8.01         1.21 o                         
  10  -4   8         57.87         57.28         2.69 o                         
  11  -4   8         21.78         20.85         1.96 o                         
 -10  -3   8         21.91         17.12         5.71 o                         
  -9  -3   8         18.28         17.20         1.15 o                         
  -8  -3   8          5.63          5.60         0.69 o                         
  -7  -3   8         21.07         18.60         1.00 o                         
  -6  -3   8         38.65         35.10         1.24 o                         
  -5  -3   8         77.90         77.69         1.70 o                         
  -4  -3   8        474.91        450.75         5.19 o                         
  -3  -3   8         31.31         28.14         1.46 o                         
  -2  -3   8         25.79         30.81         1.44 o                         
  -1  -3   8          0.17          0.51         0.43 o                         
   0  -3   8        420.28        387.98         3.75 o                         
   1  -3   8        239.76        221.97         3.22 o                         
   2  -3   8        141.13        138.91         2.28 o                         
   3  -3   8        424.28        385.30         4.62 o                         
   4  -3   8         28.04         25.96         1.80 o                         
   5  -3   8        890.79        873.81        11.04 o                         
   6  -3   8        225.84        227.46         4.50 o                         
   7  -3   8         51.59         62.33         5.37 o                         
   8  -3   8         75.28         68.41         3.60 o                         
   9  -3   8         10.17          9.80         1.31 o                         
  10  -3   8         14.80         17.43         4.28 o                         
  11  -3   8          0.06          1.12         1.31 o                         
 -11  -2   8          5.10          5.04         1.11 o                         
 -10  -2   8          3.51          2.79         1.02 o                         
  -9  -2   8         19.20         16.25         2.55 o                         
  -8  -2   8         27.49         26.92         1.19 o                         
  -7  -2   8          8.83          9.09         0.78 o                         
  -6  -2   8         29.17         29.16         1.21 o                         
  -5  -2   8         40.03         36.67         1.15 o                         
  -4  -2   8       1051.13       1003.36        15.16 o                         
  -3  -2   8         32.14         30.64         1.26 o                         
  -2  -2   8         75.30         76.20         1.46 o                         
  -1  -2   8         15.15         16.55         0.67 o                         
   0  -2   8          4.35          2.53         0.52 o                         
   1  -2   8          0.39          1.24         0.38 o                         
   2  -2   8       1499.41       1465.73        13.59 o                         
   3  -2   8        351.89        339.92         4.19 o                         
   4  -2   8         28.55         25.81         1.04 o                         
   5  -2   8         15.75         15.88         1.19 o                         
   6  -2   8         55.78         51.19         2.06 o                         
   7  -2   8        106.30        103.03         4.27 o                         
   8  -2   8        209.03        216.50         4.88 o                         
   9  -2   8        103.39         99.95         3.39 o                         
  10  -2   8         86.68         95.64         3.50 o                         
  11  -2   8         65.44         63.49         3.84 o                         
 -11  -1   8          9.51          7.65         1.47 o                         
 -10  -1   8         67.65         69.89         2.79 o                         
  -9  -1   8         20.11         15.19         0.96 o                         
  -8  -1   8        103.86         94.63         2.32 o                         
  -7  -1   8         26.39         25.80         1.09 o                         
  -6  -1   8          5.24          5.63         0.61 o                         
  -5  -1   8        127.31        117.08         3.03 o                         
  -4  -1   8         43.73         47.94         1.24 o                         
  -3  -1   8         15.47         10.45         0.59 o                         
  -2  -1   8          3.24          1.99         0.32 o                         
  -1  -1   8         10.01         12.29         1.10 o                         
   0  -1   8         60.73         51.79         1.27 o                         
   1  -1   8        322.19        341.68         4.17 o                         
   2  -1   8        462.67        426.59         4.98 o                         
   3  -1   8        245.66        245.17         3.38 o                         
   4  -1   8        605.72        613.10         7.99 o                         
   5  -1   8        475.89        468.67         7.08 o                         
   6  -1   8          1.97          2.12         0.68 o                         
   7  -1   8         11.80         13.90         1.39 o                         
   8  -1   8          7.40          6.33         1.15 o                         
   9  -1   8         31.89         32.01         2.93 o                         
  10  -1   8        154.01        160.48         4.62 o                         
  11  -1   8         88.68         91.34         3.74 o                         
 -11   0   8        114.85        118.19         3.80 o                         
 -10   0   8         14.54         14.22         1.59 o                         
  -9   0   8          5.18          5.74         1.03 o                         
  -8   0   8         26.10         27.19         1.31 o                         
  -7   0   8          0.17         -0.06         0.30 o                         
  -6   0   8        187.75        194.36         2.88 o                         
  -5   0   8        528.34        528.89         6.16 o                         
  -4   0   8          0.49          0.36         0.30 o                         
  -3   0   8         53.67         44.64         1.20 o                         
  -2   0   8        710.67        774.89         7.83 o                         
  -1   0   8         85.60        103.38         1.95 o                         
   0   0   8        129.34        147.18         2.43 o                         
   1   0   8       1024.11       1058.16        12.74 o                         
   2   0   8        792.49        766.01         9.63 o                         
   3   0   8        474.34        480.78         6.92 o                         
   4   0   8        485.70        459.75         5.40 o                         
   5   0   8         46.61         45.03         1.91 o                         
   6   0   8        521.85        497.60         8.34 o                         
   7   0   8        222.19        217.79         5.64 o                         
   8   0   8         59.72         62.01         2.65 o                         
   9   0   8         52.45         51.31         2.62 o                         
  10   0   8         74.02         89.30         3.57 o                         
 -12   1   8         36.41         36.33         3.54 o                         
 -11   1   8          2.21          2.98         0.98 o                         
 -10   1   8          1.89          0.55         0.84 o                         
  -9   1   8         97.99         97.63         4.50 o                         
  -8   1   8          4.80          6.44         0.99 o                         
  -7   1   8         22.11         16.30         1.69 o                         
  -6   1   8        253.69        238.56         4.94 o                         
  -5   1   8         10.02          7.23         0.62 o                         
  -4   1   8          8.01          6.40         0.57 o                         
  -3   1   8        206.97        206.51         2.96 o                         
  -2   1   8         70.71         68.44         1.87 o                         
  -1   1   8        678.54        709.83         7.42 o                         
   0   1   8        434.96        413.61         4.91 o                         
   1   1   8         57.47         42.55         1.28 o                         
   2   1   8          8.95          6.38         0.55 o                         
   3   1   8          0.79          0.20         0.38 o                         
   4   1   8        127.30        103.06         2.12 o                         
   5   1   8        602.12        624.00         7.05 o                         
   6   1   8        105.84        119.09         3.51 o                         
   7   1   8         13.51         19.62         2.09 o                         
   8   1   8         48.40         50.67         2.49 o                         
   9   1   8          4.02          2.93         1.47 o                         
  10   1   8          6.36          8.22         1.43 o                         
 -12   2   8          4.17          4.73         1.31 o                         
 -11   2   8         11.81          8.69         1.37 o                         
 -10   2   8        209.12        210.67         5.05 o                         
  -9   2   8        118.45        115.95         3.80 o                         
  -8   2   8        107.86        107.71         3.20 o                         
  -7   2   8        359.72        360.55         6.20 o                         
  -6   2   8        153.92        142.87         3.34 o                         
  -5   2   8         81.78         91.31         3.82 o                         
  -4   2   8        750.56        749.27         9.93 o                         
  -3   2   8        740.92        793.73         8.29 o                         
  -2   2   8         75.53         66.79         1.55 o                         
  -1   2   8         43.66         58.85         1.47 o                         
   0   2   8        166.71        178.91         2.84 o                         
   1   2   8         56.35         60.26         1.57 o                         
   2   2   8        241.40        231.34         3.48 o                         
   3   2   8        624.07        599.17         6.81 o                         
   4   2   8        168.23        175.01         3.05 o                         
   5   2   8          8.29          6.22         0.68 o                         
   6   2   8         24.56         27.23         1.18 o                         
   7   2   8        102.40         96.28         3.20 o                         
   8   2   8          4.80          6.58         1.26 o                         
   9   2   8         10.75         10.20         1.82 o                         
 -12   3   8          9.10          8.99         1.44 o                         
 -11   3   8         85.61         77.11         5.96 o                         
 -10   3   8          1.60         -0.33         1.19 o                         
  -9   3   8         14.49         14.12         1.54 o                         
  -8   3   8        175.58        173.70         4.26 o                         
  -7   3   8        105.00        106.14         3.61 o                         
  -6   3   8        151.27        144.69         3.47 o                         
  -5   3   8          3.68          3.22         0.81 o                         
  -4   3   8        111.54         96.67         1.87 o                         
  -3   3   8        154.34        155.99         2.52 o                         
  -2   3   8        217.76        227.68         3.34 o                         
  -1   3   8         93.39         96.47         1.85 o                         
   0   3   8        172.09        179.43         2.89 o                         
   1   3   8        201.67        175.90         2.93 o                         
   2   3   8          7.32          5.64         0.68 o                         
   3   3   8          7.72         13.41         0.98 o                         
   4   3   8         56.48         69.22         2.07 o                         
   5   3   8        175.94        151.34         3.10 o                         
   6   3   8        184.12        161.73         3.12 o                         
   7   3   8        171.21        165.20         6.49 o                         
   8   3   8         43.12         40.37         3.71 o                         
   9   3   8        121.65        123.16         4.77 o                         
 -12   4   8          5.42          4.55         1.31 o                         
 -11   4   8        114.80        136.40         4.29 o                         
 -10   4   8         57.50         61.73         2.79 o                         
  -9   4   8         98.03         93.60         3.26 o                         
  -8   4   8          2.01          2.67         0.88 o                         
  -7   4   8        110.28        104.15         4.05 o                         
  -6   4   8        224.36        229.72         4.62 o                         
  -5   4   8        262.41        267.16         5.07 o                         
  -4   4   8        112.19        118.28         2.40 o                         
  -3   4   8        184.89        181.32         2.86 o                         
  -2   4   8         11.56         11.65         0.77 o                         
  -1   4   8          5.94         13.29         1.09 o                         
   0   4   8         16.19         10.81         0.82 o                         
   1   4   8        119.00        121.93         2.39 o                         
   2   4   8        125.67        115.21         2.39 o                         
   3   4   8        105.07         90.76         4.24 o                         
   4   4   8          0.29         -0.33         0.59 o                         
   5   4   8          0.67          1.23         0.54 o                         
   6   4   8         23.28         25.08         1.81 o                         
   7   4   8         37.89         37.87         5.50 o                         
   8   4   8         16.85         16.05         2.03 o                         
 -12   5   8         49.55         49.59         2.85 o                         
 -11   5   8         50.84         52.25         2.90 o                         
 -10   5   8          3.75          0.69         0.91 o                         
  -9   5   8         45.08         49.91         2.46 o                         
  -8   5   8          0.55         -0.15         0.66 o                         
  -7   5   8        106.50        106.89         5.07 o                         
  -6   5   8         75.32         72.69         2.52 o                         
  -5   5   8         52.24         52.22         2.36 o                         
  -4   5   8        195.45        192.13         3.02 o                         
  -3   5   8        161.36        173.43         2.88 o                         
  -2   5   8          2.50          2.38         0.63 o                         
  -1   5   8        122.86        119.97         2.31 o                         
   0   5   8        215.26        194.49         3.76 o                         
   1   5   8          0.00          0.30         0.39 o                         
   2   5   8         35.16         29.81         1.58 o                         
   3   5   8         72.75         71.73         2.36 o                         
   4   5   8         30.93         28.80         1.60 o                         
   5   5   8         42.30         40.02         2.15 o                         
   6   5   8        109.14        109.33         3.15 o                         
   7   5   8          0.65          1.89         1.12 o                         
 -12   6   8         22.24         22.80         4.85 o                         
 -11   6   8        122.69        132.89         4.55 o                         
 -10   6   8         36.94         39.52         2.64 o                         
  -9   6   8         40.64         49.53         2.55 o                         
  -8   6   8         19.41         15.45         2.23 o                         
  -7   6   8        131.63        135.92         3.85 o                         
  -6   6   8         39.32         39.43         1.72 o                         
  -5   6   8        204.66        199.92         4.87 o                         
  -4   6   8          0.26          0.26         0.50 o                         
  -3   6   8        299.08        316.46         4.95 o                         
  -2   6   8         75.65         63.88         2.24 o                         
  -1   6   8          0.34          0.42         0.40 o                         
   0   6   8         65.64         63.83         2.17 o                         
   1   6   8          0.03          0.38         0.84 o                         
   2   6   8          4.53          4.92         0.91 o                         
   3   6   8         24.42         28.03         1.63 o                         
   4   6   8         56.08         55.56         2.31 o                         
   5   6   8          0.89          1.54         0.77 o                         
   6   6   8         82.41         81.50         2.89 o                         
   7   6   8          0.44          0.70         0.97 o                         
 -11   7   8          0.21          2.52         1.48 o                         
 -10   7   8          0.12          0.47         1.30 o                         
  -9   7   8         53.20         53.00         2.69 o                         
  -8   7   8         14.11         17.73         1.78 o                         
  -7   7   8         18.57         19.62         2.07 o                         
  -6   7   8          5.13          3.51         0.85 o                         
  -5   7   8         62.35         61.87         2.67 o                         
  -4   7   8          4.86          5.31         0.88 o                         
  -3   7   8          9.01          8.20         0.87 o                         
  -2   7   8        219.52        209.67         5.23 o                         
  -1   7   8          3.33          2.96         0.74 o                         
   0   7   8         28.86         31.83         2.14 o                         
   1   7   8          7.01          6.17         1.01 o                         
   2   7   8         27.83         26.72         1.77 o                         
   3   7   8          0.02         -0.57         0.57 o                         
   4   7   8         82.11         94.58         4.44 o                         
   5   7   8         45.80         48.51         2.33 o                         
   6   7   8          1.01          0.88         1.06 o                         
 -11   8   8          2.58          2.30         1.62 o                         
 -10   8   8          7.04          6.19         1.35 o                         
  -9   8   8          1.99          3.54         1.22 o                         
  -8   8   8          6.64          8.33         1.33 o                         
  -7   8   8         14.50         22.53         2.01 o                         
  -6   8   8         26.64         30.69         2.17 o                         
  -5   8   8         60.69         62.31         2.41 o                         
  -4   8   8          9.78         10.17         1.00 o                         
  -3   8   8         12.41         11.48         0.95 o                         
  -2   8   8         10.65          9.88         1.74 o                         
  -1   8   8        131.10        128.88         3.40 o                         
   0   8   8        129.33        140.57         3.68 o                         
   1   8   8          4.80          3.99         1.49 o                         
   2   8   8          0.09          0.15         0.67 o                         
   3   8   8          7.44          6.38         1.24 o                         
   4   8   8         39.39         36.16         2.16 o                         
 -10   9   8         73.02         68.15         3.80 o                         
  -9   9   8          4.53          3.59         1.15 o                         
  -8   9   8         92.32         89.32         5.00 o                         
  -7   9   8         32.49         35.28         3.03 o                         
  -6   9   8          0.46         -0.73         0.73 o                         
  -5   9   8         49.57         48.57         4.11 o                         
  -4   9   8          8.06         10.20         1.19 o                         
  -3   9   8         60.48         67.79         2.42 o                         
  -2   9   8        120.36        124.16         3.70 o                         
  -1   9   8          0.12          0.92         0.78 o                         
   0   9   8          0.10         -0.29         0.68 o                         
   1   9   8         21.94         23.61         1.92 o                         
   2   9   8         91.72         99.15         2.89 o                         
   3   9   8         36.80         35.32         2.33 o                         
  -9  10   8         33.92         31.02         2.41 o                         
  -8  10   8          1.45          0.72         0.97 o                         
  -7  10   8          0.93          2.04         1.16 o                         
  -6  10   8          6.64          8.03         1.48 o                         
  -5  10   8          8.88         11.08         2.38 o                         
  -4  10   8         32.39         29.67         2.21 o                         
  -3  10   8        337.59        327.57         7.80 o                         
  -2  10   8        311.37        329.50        13.23 o                         
  -1  10   8          8.69          7.41         1.30 o                         
   0  10   8          4.91          7.14         1.19 o                         
   1  10   8         11.11         16.04         1.71 o                         
  -7  11   8          1.87          1.12         1.12 o                         
  -6  11   8          4.32          6.44         1.53 o                         
  -5  11   8          9.83          8.07         1.73 o                         
  -4  11   8        149.70        165.51         5.87 o                         
  -3  11   8          5.96          3.71         1.04 o                         
  -2  11   8          0.15          1.28         1.00 o                         
  -1  11   8          1.45          3.78         1.21 o                         
   1 -13   9          0.26          0.19         1.06 o                         
   2 -13   9         64.68         64.35         3.21 o                         
   3 -13   9         31.30         32.98         2.56 o                         
   4 -13   9         10.41         10.51         2.01 o                         
   5 -13   9         56.60         52.51         2.95 o                         
   6 -13   9         39.75         32.40         2.47 o                         
   7 -13   9          0.23         -0.84         1.00 o                         
  -2 -12   9          3.54          0.82         1.19 o                         
  -1 -12   9          0.65          0.48         1.16 o                         
   0 -12   9          3.03          1.61         1.06 o                         
   1 -12   9        118.33        140.72         5.31 o                         
   2 -12   9          2.20          0.68         1.20 o                         
   3 -12   9          0.64         -0.77         2.15 o                         
   4 -12   9         36.38         31.10         2.54 o                         
   5 -12   9          1.07          0.93         1.27 o                         
   6 -12   9          0.01         -0.02         1.87 o                         
   7 -12   9         74.56         72.70         3.63 o                         
   8 -12   9         92.07         92.28         5.05 o                         
  -3 -11   9         44.90         44.88         4.20 o                         
  -2 -11   9         28.84         34.64         4.53 o                         
  -1 -11   9          6.82          3.73         1.32 o                         
   0 -11   9         24.03         23.97         2.00 o                         
   1 -11   9          8.04         12.52         1.65 o                         
   2 -11   9          0.19         -0.41         0.80 o                         
   3 -11   9        159.17        157.59         6.58 o                         
   4 -11   9        299.72        310.48         6.76 o                         
   5 -11   9          2.09          1.16         1.08 o                         
   6 -11   9          7.01          5.03         0.86 o                         
   7 -11   9          0.03          0.47         0.72 o                         
   8 -11   9          2.11          2.14         0.85 o                         
   9 -11   9          0.01         -0.86         0.86 o                         
  -5 -10   9          0.98          1.23         1.10 o                         
  -4 -10   9         40.09         37.39         2.32 o                         
  -3 -10   9         16.46         25.87         2.26 o                         
  -2 -10   9          5.59          6.98         1.27 o                         
  -1 -10   9          0.25          1.49         0.93 o                         
   0 -10   9         60.09         70.75         2.97 o                         
   1 -10   9         18.27         21.33         1.95 o                         
   2 -10   9        140.94        150.70         4.33 o                         
   3 -10   9         87.61         88.54         3.59 o                         
   4 -10   9          0.00         -0.14         0.40 o                         
   5 -10   9        100.22        109.76         2.58 o                         
   6 -10   9        143.86        138.40         3.03 o                         
   7 -10   9         17.49         15.77         1.38 o                         
   8 -10   9         50.52         48.37         2.47 o                         
   9 -10   9         35.01         31.35         2.13 o                         
  10 -10   9         34.51         37.94         3.82 o                         
  -6  -9   9          2.74          2.65         1.12 o                         
  -5  -9   9          0.08         -1.13         1.13 o                         
  -4  -9   9         37.91         40.79         2.34 o                         
  -3  -9   9         13.56         11.46         1.48 o                         
  -2  -9   9         98.27         94.15         2.94 o                         
  -1  -9   9         11.77         13.48         1.77 o                         
   0  -9   9         23.59         29.14         2.15 o                         
   1  -9   9          0.69          0.41         0.76 o                         
   2  -9   9          3.86          4.57         1.48 o                         
   3  -9   9         35.10         35.11         1.17 o                         
   4  -9   9        283.57        266.69         5.78 o                         
   5  -9   9         91.44         90.57         2.26 o                         
   6  -9   9          6.33          7.80         1.05 o                         
   7  -9   9          4.29          5.38         0.96 o                         
   8  -9   9          0.83          1.87         2.08 o                         
   9  -9   9          0.07         -0.67         0.67 o                         
  10  -9   9         26.19         26.11         3.09 o                         
  -7  -8   9          4.37          2.80         1.15 o                         
  -6  -8   9          0.14         -0.24         0.84 o                         
  -5  -8   9          0.24         -0.19         0.83 o                         
  -4  -8   9         42.67         45.08         2.37 o                         
  -3  -8   9        103.69        109.64         3.48 o                         
  -2  -8   9         47.84         48.98         4.32 o                         
  -1  -8   9        103.26        108.17         3.44 o                         
   0  -8   9         18.32         15.25         1.91 o                         
   1  -8   9         59.67         69.29         2.74 o                         
   2  -8   9        303.69        315.95         6.16 o                         
   3  -8   9        100.20         87.09         1.91 o                         
   4  -8   9         45.77         40.87         1.38 o                         
   5  -8   9         14.31         12.42         0.91 o                         
   6  -8   9        110.82        111.50         2.64 o                         
   7  -8   9        197.43        185.59         4.29 o                         
   8  -8   9        116.12        114.29         3.42 o                         
   9  -8   9         62.08         63.81         2.70 o                         
  10  -8   9         16.00         14.36         2.04 o                         
  11  -8   9          0.55          0.24         0.89 o                         
  -8  -7   9         62.28         68.65         6.23 o                         
  -7  -7   9         27.59         26.11         3.98 o                         
  -6  -7   9         24.80         23.65         2.02 o                         
  -5  -7   9          3.62          3.16         0.98 o                         
  -4  -7   9         73.02         70.76         2.77 o                         
  -3  -7   9          1.26          1.56         0.81 o                         
  -2  -7   9         23.52         22.56         2.46 o                         
  -1  -7   9        151.04        138.52         3.78 o                         
   0  -7   9          3.78          0.86         1.02 o                         
   1  -7   9        102.90         93.59         3.06 o                         
   2  -7   9        310.79        295.90         5.71 o                         
   3  -7   9         26.46         30.46         1.08 o                         
   4  -7   9        122.00         96.90         2.14 o                         
   5  -7   9         62.68         62.38         1.73 o                         
   6  -7   9        104.86        101.54         3.54 o                         
   7  -7   9         90.52         86.89         2.83 o                         
   8  -7   9        165.09        157.85         4.10 o                         
   9  -7   9         14.11         13.72         1.54 o                         
  10  -7   9         15.22         16.79         1.72 o                         
  11  -7   9         10.73         13.20         2.68 o                         
  -8  -6   9          1.27          2.21         0.97 o                         
  -7  -6   9          2.61          5.47         1.13 o                         
  -6  -6   9        121.59        130.75         7.53 o                         
  -5  -6   9        172.74        174.89         4.31 o                         
  -4  -6   9         26.14         28.02         2.04 o                         
  -3  -6   9          0.71          0.88         0.60 o                         
  -2  -6   9         50.02         53.59         2.25 o                         
  -1  -6   9         20.22         16.98         1.54 o                         
   0  -6   9        321.88        327.22         6.42 o                         
   1  -6   9        250.57        236.89         4.86 o                         
   2  -6   9        109.73         84.66         2.72 o                         
   3  -6   9          0.12          2.88         0.60 o                         
   4  -6   9        113.62        100.39         2.12 o                         
   5  -6   9         35.40         40.80         2.49 o                         
   6  -6   9        107.27        111.25         3.15 o                         
   7  -6   9         80.39         81.65         4.01 o                         
   8  -6   9         47.72         45.82         2.59 o                         
   9  -6   9          0.01          0.03         0.79 o                         
  10  -6   9         21.49         24.18         2.14 o                         
  11  -6   9         10.38          9.48         2.22 o                         
  -9  -5   9         63.05         62.35         2.86 o                         
  -8  -5   9         41.56         39.56         2.50 o                         
  -7  -5   9         24.93         24.16         1.80 o                         
  -6  -5   9          9.47         12.87         1.48 o                         
  -5  -5   9         29.83         30.93         1.86 o                         
  -4  -5   9         56.09         52.46         2.40 o                         
  -3  -5   9        223.78        218.80         4.52 o                         
  -2  -5   9         61.38         59.64         2.30 o                         
  -1  -5   9        212.46        189.62         4.17 o                         
   0  -5   9        204.67        189.30         4.14 o                         
   1  -5   9         83.38         74.18         3.58 o                         
   2  -5   9         16.00         23.13         1.23 o                         
   3  -5   9         16.52         12.64         1.00 o                         
   4  -5   9         39.68         54.34         1.51 o                         
   5  -5   9          2.07          4.08         0.73 o                         
   6  -5   9         86.31         91.63         3.36 o                         
   7  -5   9          1.58          2.51         0.71 o                         
   8  -5   9         40.27         39.39         2.14 o                         
   9  -5   9        147.45        143.76         3.51 o                         
  10  -5   9         78.30         87.40         2.84 o                         
  11  -5   9         10.08         12.43         1.70 o                         
 -10  -4   9          0.11         -0.70         1.67 o                         
  -9  -4   9          4.41          2.51         1.29 o                         
  -8  -4   9         33.35         36.35         2.32 o                         
  -7  -4   9         33.03         33.77         1.85 o                         
  -6  -4   9        129.67        124.12         3.06 o                         
  -5  -4   9         14.96         19.72         1.70 o                         
  -4  -4   9         19.76         16.63         1.31 o                         
  -3  -4   9        522.76        502.87         7.49 o                         
  -2  -4   9          7.09          5.88         0.99 o                         
  -1  -4   9        506.52        500.30        10.09 o                         
   0  -4   9          0.21          0.74         0.56 o                         
   1  -4   9          2.44          6.27         0.92 o                         
   2  -4   9         10.83          7.51         0.89 o                         
   3  -4   9         18.66         27.33         1.38 o                         
   4  -4   9         35.49         28.71         1.74 o                         
   5  -4   9        256.99        272.73         4.25 o                         
   6  -4   9         57.28         70.45         3.90 o                         
   7  -4   9         74.19         83.15         2.73 o                         
   8  -4   9          0.12         -0.65         0.65 o                         
   9  -4   9         23.90         26.51         1.85 o                         
  10  -4   9        127.36        134.65         4.15 o                         
  11  -4   9        117.51        105.76         5.51 o                         
 -10  -3   9          1.67          2.92         0.80 o                         
  -9  -3   9          1.23          0.32         0.90 o                         
  -8  -3   9          3.29          3.27         0.58 o                         
  -7  -3   9        105.95         97.28         4.15 o                         
  -6  -3   9         71.97         67.11         1.67 o                         
  -5  -3   9          8.01          6.83         1.10 o                         
  -4  -3   9         50.86         52.31         2.27 o                         
  -3  -3   9         64.44         66.28         2.55 o                         
  -2  -3   9          0.20          0.85         0.54 o                         
  -1  -3   9          8.44          7.04         0.98 o                         
   0  -3   9        872.88        868.76        19.89 o                         
   1  -3   9        624.98        622.46         6.76 o                         
   2  -3   9          8.67          7.78         0.75 o                         
   3  -3   9       1256.46       1253.97        11.42 o                         
   4  -3   9          4.47          5.53         0.74 o                         
   5  -3   9        732.09        674.15         9.24 o                         
   6  -3   9          4.05          3.30         0.96 o                         
   7  -3   9        115.75        122.58         3.64 o                         
   8  -3   9         45.58         50.49         2.37 o                         
   9  -3   9         88.46         93.43         3.75 o                         
  10  -3   9         78.67         83.54         5.19 o                         
  11  -3   9         29.58         30.89         2.60 o                         
 -11  -2   9         12.24         10.79         2.20 o                         
 -10  -2   9         20.93         13.22         1.53 o                         
  -9  -2   9          7.11          6.13         1.07 o                         
  -8  -2   9          1.26          3.07         0.55 o                         
  -7  -2   9         82.01         81.11         1.93 o                         
  -6  -2   9         16.72         16.49         0.86 o                         
  -5  -2   9        998.88        937.23        10.60 o                         
  -4  -2   9        388.06        369.41         5.40 o                         
  -3  -2   9        383.94        357.81         5.73 o                         
  -2  -2   9          7.63          5.56         0.53 o                         
  -1  -2   9        327.18        341.52         4.23 o                         
   0  -2   9        177.41        163.75         3.48 o                         
   1  -2   9          0.19          1.37         0.52 o                         
   2  -2   9        109.76         95.31         1.92 o                         
   3  -2   9       1844.02       1788.23        16.53 o                         
   4  -2   9        352.33        349.17         5.63 o                         
   5  -2   9         34.07         35.23         2.72 o                         
   6  -2   9         11.18         11.41         1.75 o                         
   7  -2   9         19.18         16.23         2.17 o                         
   8  -2   9          0.29          0.12         0.69 o                         
   9  -2   9        134.47        137.48         4.10 o                         
  10  -2   9         36.21         34.58         2.94 o                         
  11  -2   9         15.57         15.86         1.83 o                         
 -11  -1   9          0.52         -0.07         0.84 o                         
 -10  -1   9          1.84          2.14         1.74 o                         
  -9  -1   9         69.85         66.62         2.66 o                         
  -8  -1   9          0.02         -0.04         0.35 o                         
  -7  -1   9         59.77         58.15         2.27 o                         
  -6  -1   9          8.36          9.57         0.77 o                         
  -5  -1   9        251.08        245.08         3.45 o                         
  -4  -1   9        189.39        183.37         2.81 o                         
  -3  -1   9        204.64        188.69         2.65 o                         
  -2  -1   9          1.97          4.42         0.49 o                         
  -1  -1   9        252.71        268.46         4.23 o                         
   0  -1   9          4.31          5.53         0.52 o                         
   1  -1   9       2543.45       2515.00        22.23 o                         
   2  -1   9       1284.90       1267.47        12.25 o                         
   3  -1   9        925.27        852.02         8.82 o                         
   4  -1   9        100.76         95.10         1.87 o                         
   5  -1   9         52.44         51.94         2.24 o                         
   6  -1   9          1.61          1.52         0.70 o                         
   7  -1   9         97.15         95.83         3.39 o                         
   8  -1   9        106.24        108.38         3.49 o                         
   9  -1   9          0.63          0.90         0.83 o                         
  10  -1   9         22.91         23.15         3.38 o                         
 -11   0   9          3.38          2.19         0.97 o                         
 -10   0   9          0.02          0.44         0.73 o                         
  -9   0   9          7.47          6.66         1.19 o                         
  -8   0   9         32.88         31.68         2.11 o                         
  -7   0   9        170.81        167.88         4.49 o                         
  -6   0   9        369.23        345.73         4.39 o                         
  -5   0   9          0.41          2.95         0.58 o                         
  -4   0   9        236.65        223.55         3.19 o                         
  -3   0   9         36.19         39.93         1.19 o                         
  -2   0   9          2.23          0.53         0.33 o                         
  -1   0   9        243.60        223.83         3.25 o                         
   0   0   9        141.28        151.60         3.10 o                         
   1   0   9          0.03          0.04         0.33 o                         
   2   0   9        321.89        320.19         4.27 o                         
   3   0   9       1401.79       1396.24        13.42 o                         
   4   0   9        219.94        222.37         3.36 o                         
   5   0   9         10.46         11.37         1.53 o                         
   6   0   9        155.80        156.42         4.12 o                         
   7   0   9          0.23          0.96         0.76 o                         
   8   0   9          0.02         -0.66         0.66 o                         
   9   0   9         10.11         12.45         2.20 o                         
  10   0   9        299.90        318.11         6.99 o                         
 -11   1   9        136.23        139.12         4.39 o                         
 -10   1   9          4.38          2.61         0.99 o                         
  -9   1   9          3.71          2.47         1.18 o                         
  -8   1   9         33.41         35.75         2.21 o                         
  -7   1   9          7.72          5.20         0.87 o                         
  -6   1   9        103.11         95.24         2.68 o                         
  -5   1   9        694.64        695.66         8.84 o                         
  -4   1   9         16.37         13.77         0.76 o                         
  -3   1   9         21.58         15.03         0.99 o                         
  -2   1   9        349.18        333.84         5.13 o                         
  -1   1   9         26.54         33.20         1.21 o                         
   0   1   9        160.04        153.11         3.72 o                         
   1   1   9          4.28          6.08         0.66 o                         
   2   1   9         81.01         75.98         1.61 o                         
   3   1   9        668.66        641.11         7.24 o                         
   4   1   9         74.89         61.22         1.67 o                         
   5   1   9        627.75        594.50         6.96 o                         
   6   1   9        176.22        174.73         4.22 o                         
   7   1   9         14.66         13.75         1.46 o                         
   8   1   9         13.95         18.71         1.76 o                         
   9   1   9         30.77         34.27         2.31 o                         
 -11   2   9          4.01          2.23         1.14 o                         
 -10   2   9         26.42         28.35         2.07 o                         
  -9   2   9        107.83        113.69         3.52 o                         
  -8   2   9         28.19         30.01         2.28 o                         
  -7   2   9        142.10        144.63         3.62 o                         
  -6   2   9         15.53         14.95         1.61 o                         
  -5   2   9         13.46         10.79         1.23 o                         
  -4   2   9        332.22        326.79         4.23 o                         
  -3   2   9        244.88        260.12         3.64 o                         
  -2   2   9        530.38        564.90         6.30 o                         
  -1   2   9        353.37        309.22         4.41 o                         
   0   2   9        187.24        151.93         2.70 o                         
   1   2   9        278.09        271.97         4.29 o                         
   2   2   9          0.23          1.58         0.45 o                         
   3   2   9         41.46         39.68         1.81 o                         
   4   2   9       1406.82       1290.50        21.31 o                         
   5   2   9        413.57        417.64         6.40 o                         
   6   2   9         36.45         37.62         1.98 o                         
   7   2   9         97.33         92.63         3.24 o                         
   8   2   9         52.84         53.61         3.41 o                         
   9   2   9         12.50         17.73         2.16 o                         
 -12   3   9          3.01          2.61         1.39 o                         
 -11   3   9         92.10         90.76         3.83 o                         
 -10   3   9        129.25        127.58         3.99 o                         
  -9   3   9         27.58         23.46         1.87 o                         
  -8   3   9         29.38         31.17         3.89 o                         
  -7   3   9         73.11         74.81         2.63 o                         
  -6   3   9          0.37          1.14         0.65 o                         
  -5   3   9         46.11         42.79         2.30 o                         
  -4   3   9        518.32        518.88         5.99 o                         
  -3   3   9        149.24        147.06         2.56 o                         
  -2   3   9         16.46         12.36         0.83 o                         
  -1   3   9          0.81          0.15         0.31 o                         
   0   3   9         63.51         56.03         1.60 o                         
   1   3   9        143.41        115.61         2.41 o                         
   2   3   9        328.32        297.59         4.33 o                         
   3   3   9        151.56        135.43         3.97 o                         
   4   3   9         38.06         31.82         1.40 o                         
   5   3   9          9.86         12.95         1.11 o                         
   6   3   9         84.05         78.88         3.61 o                         
   7   3   9          4.34          3.37         2.07 o                         
   8   3   9          2.80          4.09         1.29 o                         
 -11   4   9         28.74         35.97         2.57 o                         
 -10   4   9        135.65        131.55         4.10 o                         
  -9   4   9         91.95         86.81         3.20 o                         
  -8   4   9         17.63         18.54         1.70 o                         
  -7   4   9          1.30          1.52         0.75 o                         
  -6   4   9        162.86        170.31         3.99 o                         
  -5   4   9         13.18         17.60         1.43 o                         
  -4   4   9        226.34        236.01         3.64 o                         
  -3   4   9        129.94        119.69         2.34 o                         
  -2   4   9        149.48        154.42         2.75 o                         
  -1   4   9         20.33         21.56         1.05 o                         
   0   4   9        138.19        115.33         2.35 o                         
   1   4   9         35.36         23.28         1.14 o                         
   2   4   9        153.16        135.53         2.72 o                         
   3   4   9        237.57        231.38         3.80 o                         
   4   4   9         42.92         39.42         1.65 o                         
   5   4   9         27.40         31.78         1.70 o                         
   6   4   9         15.22         12.84         3.01 o                         
   7   4   9         15.18         15.21         3.20 o                         
   8   4   9         93.44         86.22         5.80 o                         
 -11   5   9          1.66          4.13         2.57 o                         
 -10   5   9         10.68         11.99         1.58 o                         
  -9   5   9         15.28         17.66         1.91 o                         
  -8   5   9          1.36          2.02         1.40 o                         
  -7   5   9         57.95         54.59         2.40 o                         
  -6   5   9         28.65         28.66         1.96 o                         
  -5   5   9          0.67          0.38         1.14 o                         
  -4   5   9         52.67         49.30         2.16 o                         
  -3   5   9          1.34          1.49         0.59 o                         
  -2   5   9         33.16         24.60         1.29 o                         
  -1   5   9          4.69          5.20         0.65 o                         
   0   5   9         61.49         57.93         1.66 o                         
   1   5   9        105.02         93.46         2.12 o                         
   2   5   9          5.33          6.30         0.91 o                         
   3   5   9         56.73         51.65         2.10 o                         
   4   5   9        148.88        144.91         4.06 o                         
   5   5   9         21.77         20.38         2.12 o                         
   6   5   9         27.89         25.97         2.43 o                         
   7   5   9         22.04         18.30         2.16 o                         
 -11   6   9         17.36         16.04         1.93 o                         
 -10   6   9         51.75         53.48         3.32 o                         
  -9   6   9         25.36         29.16         2.11 o                         
  -8   6   9         65.93         66.01         2.83 o                         
  -7   6   9          8.25          9.42         1.31 o                         
  -6   6   9          1.69          1.75         0.65 o                         
  -5   6   9          1.93          2.92         0.46 o                         
  -4   6   9        173.98        181.16         3.12 o                         
  -3   6   9        242.15        244.66         3.79 o                         
  -2   6   9         17.59         15.79         1.28 o                         
  -1   6   9          5.52          4.71         0.75 o                         
   0   6   9          1.98          0.60         0.44 o                         
   1   6   9          0.70          0.95         0.71 o                         
   2   6   9         54.52         61.05         2.45 o                         
   3   6   9          5.04          4.61         1.13 o                         
   4   6   9          0.22          1.69         0.68 o                         
   5   6   9          1.98          0.88         1.01 o                         
   6   6   9         57.81         54.04         5.93 o                         
 -11   7   9         25.09         28.45         2.65 o                         
 -10   7   9          7.74          9.03         1.42 o                         
  -9   7   9         12.10         13.43         1.61 o                         
  -8   7   9         45.99         52.61         2.58 o                         
  -7   7   9          0.05          0.77         1.00 o                         
  -6   7   9         13.56         15.24         1.49 o                         
  -5   7   9         44.40         41.45         3.14 o                         
  -4   7   9         19.77         22.51         1.11 o                         
  -3   7   9          2.99          3.65         0.61 o                         
  -2   7   9         12.71         11.82         0.92 o                         
  -1   7   9         58.87         61.25         2.24 o                         
   0   7   9          0.58          0.78         0.62 o                         
   1   7   9          1.99          0.98         0.97 o                         
   2   7   9         46.54         46.27         2.15 o                         
   3   7   9         31.94         34.11         1.96 o                         
   4   7   9         35.35         34.24         2.33 o                         
   5   7   9         33.95         26.35         1.99 o                         
 -10   8   9         40.12         41.98         4.04 o                         
  -9   8   9        142.42        143.75         5.14 o                         
  -8   8   9         10.04         12.87         1.77 o                         
  -7   8   9          4.52          5.64         1.16 o                         
  -6   8   9         57.01         57.08         5.18 o                         
  -5   8   9        184.90        191.79         4.45 o                         
  -4   8   9          0.16          0.61         0.43 o                         
  -3   8   9          0.34         -0.20         1.21 o                         
  -2   8   9        170.12        169.85         3.97 o                         
  -1   8   9          0.81          0.83         0.84 o                         
   0   8   9        122.81        128.41         3.61 o                         
   1   8   9         26.77         29.05         3.23 o                         
   2   8   9          8.85          9.86         1.28 o                         
   3   8   9          5.78          7.65         1.19 o                         
   4   8   9         14.52         17.68         1.74 o                         
  -9   9   9         23.63         24.57         2.48 o                         
  -8   9   9         34.28         40.56         2.44 o                         
  -7   9   9         24.84         28.48         4.42 o                         
  -6   9   9          0.19          1.19         1.20 o                         
  -5   9   9         20.82         20.47         2.27 o                         
  -4   9   9          0.31          0.56         0.73 o                         
  -3   9   9          0.88          1.29         0.98 o                         
  -2   9   9         25.99         31.79         1.89 o                         
  -1   9   9         17.03         24.21         2.72 o                         
   0   9   9         35.84         37.62         2.18 o                         
   1   9   9          1.03          0.91         0.84 o                         
   2   9   9          5.90          6.41         1.08 o                         
  -8  10   9         10.94          5.65         1.61 o                         
  -7  10   9          4.99          2.02         1.27 o                         
  -6  10   9         23.93         23.02         2.49 o                         
  -5  10   9          0.54         -0.20         1.74 o                         
  -4  10   9         32.31         33.08         2.60 o                         
  -3  10   9        121.22        132.73         3.71 o                         
  -2  10   9          1.48          2.58         1.18 o                         
  -1  10   9          0.47          0.60         0.87 o                         
   0  10   9          0.01          0.93         1.25 o                         
  -5  11   9         32.13         33.74         2.94 o                         
  -4  11   9          0.93          2.11         1.34 o                         
  -3  11   9         49.51         44.67         7.91 o                         
   2 -13  10          0.55          0.27         1.16 o                         
   3 -13  10          3.29          4.89         1.30 o                         
   4 -13  10          2.69          3.89         2.09 o                         
   5 -13  10         25.93         31.95         2.59 o                         
  -1 -12  10          0.26          0.25         1.23 o                         
   0 -12  10         24.66         20.78         2.08 o                         
   1 -12  10          3.08          1.94         1.12 o                         
   2 -12  10        171.49        184.87         5.30 o                         
   3 -12  10          0.35          0.93         1.37 o                         
   4 -12  10         20.06         25.94         2.34 o                         
   5 -12  10          0.37          1.01         0.93 o                         
   6 -12  10          0.59          2.39         1.07 o                         
   7 -12  10          2.10          0.79         2.04 o                         
   8 -12  10          2.90          1.80         1.72 o                         
  -3 -11  10          0.20          0.08         1.02 o                         
  -2 -11  10         10.68         14.65         1.81 o                         
  -1 -11  10         12.37         15.80         1.81 o                         
   0 -11  10        152.00        161.16        10.15 o                         
   1 -11  10         74.94         71.65         3.20 o                         
   2 -11  10          0.06          0.85         1.32 o                         
   3 -11  10          1.24          2.29         1.28 o                         
   4 -11  10          9.24         11.82         1.62 o                         
   5 -11  10          1.37          2.55         0.99 o                         
   6 -11  10         51.66         44.46         4.36 o                         
   8 -11  10          4.07          2.52         1.53 o
[truncated: 162,730 more chars]
